# Supplementary material for: Nsun2 coupling with RoRγt shapes the fate of Th17 cells and promotes colitis
Source: Nat Commun. 2023 Feb 16;14:863. doi: 10.1038/s41467-023-36595-w (PMC9932167; doi:10.1038/s41467-023-36595-w)
Supplement: Supplementary file 4 — Supplementary Data 1 [file 41467_2023_36595_MOESM4_ESM.xlsx]

## Sheet: Sheet1
Supplementary Data 1│Protein list for the Nsun2 immunoprecipitation and mass spectrometric analyses.
Gene Name	IgG-IP	Nsun2-IP
Rorc	0	98
Nsun2	0	53
Strn	0	30
Pabpc1	0	21
Hspa8	12	18
Ddx5	0	18
Sts	0	17
Rrm1	0	15
Hnrnpk	4	15
Rorb	0	14
Gapdh	19	13
Hnrnpm	1	13
Rpl7a	3	13
Rpl3	2	12
Rpl4	7	11
Slc25a5	0	11
Stk24	0	11
Stim1	0	11
Rpl7	6	11
Rps4x	5	11
Eef1a1	8	10
Slmap	0	10
Rora	0	10
Trim21	1	9
Traf3ip3	0	9
Tmpo	0	5
Rps8	5	9
Rpl10a	2	9
Rpl17	0	9
Rps3a	2	9
Actc1	0	9
Ybx1	0	8
Fxr1	0	8
Ptbp1	3	7
Tubb5	7	7
Fxr2	0	7
Pkm	9	7
Rps13	0	7
Rpl6	3	7
Eno1	25	7
Rpl27	1	7
Fam40a	0	7
Rps2	3	7
Ddx1	0	6
Hnrnph1	2	6
Ncl	1	6
Hnrnpf	2	6
Myl6	0	6
Rps14	1	6
Ddx17	1	6
Rps3	7	6
Rpl23a-ps3	0	6
Rpl13	3	6
Rpl12	1	5
Rangap1	0	5
Rpl8	0	5
Rps6-ps4	0	5
Hspa5	7	5
Rplp0	2	5
Ddx3x	1	5
Gm11361	3	5
Hist4h4	4	5
Rpl18a	0	5
Prss1	5	5
Ssbp2	0	4
Ybx3	0	4
Pabpc4	0	4
Syncrip	0	4
Wdr26	0	4
Btbd2	0	4
Kpnb1	0	4
Rpl14	0	4
Rps11	2	4
Cfl1	0	4
Gapdhs	0	4
Rpl9-ps6	0	4
Pfkp	0	4
D10Wsu52e	0	4
Hnrnpu	3	4
Ccdc86	0	4
Rpl10	0	4
Hsp90ab1	9	4
Top3b	0	4
Hnrnpa3	0	3
Igkv1-117	13	3
Rps15a	0	3
Rpl30	0	3
Pura	0	3
Pfkl	0	3
LOC673768	20	3
Mob4	0	3
Hspa9	8	3
Rcc2	0	3
Pdcd10	0	3
Hist1h2ae	3	3
Rpl19	1	3
Rps15	0	3
Btbd1	0	3
Fgfr1op2	0	3
Nono	2	3
Yy1	0	3
Rps26	0	3
G3bp1	0	3
Rpl35	0	3
Rps20	1	3
Rpl36	0	3
Rpl24	1	3
Pgam1	0	3
Rps9	3	3
Purb	0	2
Gldc	0	2
Gfm2	0	2
Cers5	0	2
Bb1	13	2
Lactb	0	2
Ldb1	0	2
Vim	6	2
Fam76b	0	2
Cd28	2	2
Rpl32	0	2
Rps5	1	2
Npm1	1	2
Atp5a1	5	2
Rpl18	3	2
LOC100045999	2	2
Ppp2r1a	0	2
Rpl23	1	2
Nab1	0	2
Strn4	0	2
Ccdc91	0	2
Impa1	0	2
Rpl27a	0	2
Hist1h2bq	2	2
G3bp2	0	2
Rps25	1	2
Rbm14	1	2
Hnrnpc	2	2
Slc25a12	0	2
Ranbp9	0	2
Dcaf7	0	2
Actl6a	0	2
Ppp2cb	0	2
Lyar	0	2
Rps24	0	2
Hexim1	0	2
Rbpj	0	2
Ddx6	0	2
Mcm5	0	2
Nufip2	0	1
Etfa	0	1
Gm5580	0	1
Smarcd2	0	1
Rpl37a	0	1
Rpl5	0	1
Fkbp15	0	1
Myl12b	0	1
Tra2b	0	1
Rpl38	1	1
Lsm12	0	1
Atp5b	0	1
Jup	21	1
Smarce1	0	1
Cdk9	0	1
Serbp1	0	1
Rpl21	0	1
Ssb	0	1
Rac2	2	1
Dhx15	0	1
Tufm	0	1
Grpel1	0	1
Prpf19	0	1
Elavl1	0	1
Rps10	0	1
Rpl22	0	1
Caprin1	0	1
Eef1d	0	1
Rps23	3	1
Ppp1ca	0	1
Rpl28	2	1
Aldh18a1	0	1
Cct3	0	1
Rps16-ps2	3	1
Rbbp4	0	1
Poldip3	0	1
Pon1	0	1
Hist1h1b	0	1
Prdx4	0	1
Hist1h1d	1	1
Pak1ip1	0	1
Khdrbs1	0	1
Rbm39	0	1
Mbnl1	0	1
Gnas	0	1
Mina	0	1
Ruvbl1	1	1
Rpl39	5	1
Eef2	0	1
Puf60	4	1
LOC669413	0	1
Eif2s2	0	1
Got1	0	1
Uqcrq	0	1
Try10	2	1
Cul3	0	1
Ube2i	0	1
Dlst	0	1
Tdrd3	0	1
Try5	4	1
Slc25a3	0	1
Atic	0	1
Ndufv1	0	1
Ddx56	0	1
Ppp2r2a	0	1
Map7	0	1
Rpl29	0	1
Hist2h3c1	3	1
Ass1	0	1
Strn3	0	1
Ap4b1	0	1
Baat1	0	1
Vmn1r76	0	1
Kdm5a	0	1
Gnb2l1	2	1
Igf2bp2	0	1
Olfr1329	0	1
Rpl26	2	1
Pstpip1	0	1
Mag	0	1
Ighg2a	131	0
Ighg2b	91	0
Igkc	61	0
Ighg1	60	0
Dsp	53	0
IghmAC38.205.12	20	0
Igkv1-135	19	0
Ce9	18	0
Krt76	18	0
LOC674140	17	0
Ighv6-6	17	0
LOC673196	17	0
Alb	16	0
Igh-VJ558	10	0
LOC677040	14	0
Igkv3-4	14	0
Gm16971	13	0
LOC676215	13	0
Igkv12-46	12	0
Igkv6-17	10	0
Igkv6-23	12	0
LOC672918	12	0
Igkv4-57	11	0
Igkv8-30	11	0
Igkv12-44	8	0
Gm16949	10	0
LOC668418	10	0
LOC671380	10	0
Iglc2	9	0
LOC674141	9	0
LOC673286	9	0
Igkv6-32	9	0
Igh-VS107	8	0
Igh-V10	8	0
LOC677445	8	0
Igkv14-111	8	0
LOC641088	8	0
Igkv8-21	8	0
Igkv12-41	8	0
LOC641089	8	0
LOC671455	8	0
LOC674126	7	0
Igkv4-74	7	0
LOC674147	7	0
Cpsf6	7	0
Eno2	7	0
C3	7	0
LOC633728	7	0
Gm16932	7	0
Igkv6-29	7	0
Igkv1-122	7	0
Igkv6-14	7	0
Lgals3bp	6	0
Igkv6-15	6	0
LOC100043977	6	0
Hsp90aa1	6	0
LOC674132	5	0
LOC674123	5	0
Anxa2	5	0
Igkv13-85	5	0
Igkv4-80	5	0
LOC637592	5	0
Igkv12-38	5	0
Igkv2-137	5	0
LOC675950	5	0
Igkv5-43	5	0
Igkv5-45	5	0
Igkv19-93	5	0
Igkv4-55	5	0
Grn	5	0
Igkv17-127	5	0
Nudt21	5	0
LOC238440	5	0
Pkp1	5	0
Igkv13-84	4	0
Igkv1-132	4	0
Igkv4-86	4	0
Igkv4-79	4	0
Igkv8-24	4	0
Rps27a	4	0
LOC674136	4	0
LOC544904	4	0
Igkv16-104	4	0
Hba-a1	4	0
LOC674130	4	0
LOC633595	4	0
LOC671174	4	0
Coro1a	4	0
Iglv3	4	0
Igkv4-68	3	0
Igkv4-91	3	0
Igkv5-48	3	0
Igkv4-70	3	0
LOC673634	3	0
Prdx1	3	0
Msn	3	0
Igkv12-98	3	0
Igkv7-33	3	0
Igkv2-112	2	0
Iglv1	2	0
Luc7l2	2	0
Nccrp1	2	0
LOC674142	2	0
Ddx21	2	0
Igkv15-103	2	0
LOC630837	2	0
Gnai2	2	0
Igkv4-50	2	0
Hnrnpa0	2	0
Igkv5-37	2	0
Lck	2	0
Tpm3	2	0
Igkv3-9	2	0
Fabp5	2	0
Eef1g	2	0
Gm6133	2	0
Eif4a1	2	0
Sart1	1	0
C4b	1	0
Hspd1	1	0
Mcm7	1	0
Igkv12-89	1	0
Dsg1b	1	0
Arf3	1	0
Rps27	1	0
Igkv14-130	1	0
Igkv2-109	1	0
Pof1b	1	0
Igkv8-16	1	0
Rps7	1	0
Pcbp1	1	0
Igkv14-100	1	0
Hmgb2	1	0
Tpi1	1	0
Arg1	1	0
Galk1	1	0
Rpsa	1	0
Myh9	1	0
Pcbp2	1	0
U2af2	1	0
Sprr2b	1	0
Arglu1	1	0
Calr	1	0
Rpl36al	1	0
Prdx2	1	0
Igkv4-51	1	0
Ighv1-16	1	0
Ppil4	1	0
Fermt3	1	0
Lyz2	1	0
LOC640614	1	0
Ddx46	1	0
Aasdh	1	0
Sprr1a	1	0
Ldha	1	0
Tada2b	1	0
Serpina1a	1	0
Phb2	1	0
Adcyap1	1	0
Pabpc6	1	0
Gm13693	1	0
Clic4	1	0
Igkv4-81	1	0
Ddost	1	0
Zfyve27	1	0
Egfl8	1	0
Tmem110	1	0
Olfr827	1	0
Pcdhb13	1	0
Csnk2a1	1	0
Nf1	1	0
