# Supplementary material for: Nsun2 coupling with RoRγt shapes the fate of Th17 cells and promotes colitis
Source: Nat Commun. 2023 Feb 16;14:863. doi: 10.1038/s41467-023-36595-w (PMC9932167; doi:10.1038/s41467-023-36595-w)
Supplement: Supplementary file 5 — Supplementary Data 2 [file 41467_2023_36595_MOESM5_ESM.xlsx]

## Sheet: Metadata
Supplementary Data 4│ Summary of ATAC-seq metadata and mapping statistics in this study.
Sample ID	Total Reads	Clean Reads	Unique Mapped Reads	Usable Reads
WT_Rep1	152755999	136007291	131447581	30232358
WT_Rep2	153977946	134825703	130092482	31662097
Nsun2_CKO_Rep1	124526844	109551237	105925716	24007253
Nsun2_CKO_rep2	145015618	128681501	124247868	27662537

## Sheet: WT_Rep1
Supplementary Data 4│ The information of ATAC-seq peaks obtained from WT replicate1 in this study.
Chr	Start	End	Length	Abs_summit	pileup	#NAME?	Fold_enrichment	#NAME?
chr1	4332430	4332637	208	4332550	24	7.60936	3.34815	5.36199
chr1	4496261	4496753	493	4496605	29	10.3856	3.87597	8.02676
chr1	4600689	4601185	497	4600921	36	15.8711	4.95526	13.346
chr1	4774827	4775836	1010	4775671	49	26.6983	6.6963	23.9284
chr1	4785301	4786235	935	4785642	90	63.624	10.6807	60.2219
chr1	4807510	4808329	820	4807736	103	74.2995	11.2554	70.7351
chr1	4857441	4858678	1238	4857623	152	99.2123	10.0791	95.29
chr1	4916002	4916296	295	4916183	25	8.21873	3.48207	5.94309
chr1	5015356	5015749	394	5015529	55	27.3253	6.12691	24.5436
chr1	5019216	5019674	459	5019558	36	10.7389	3.46442	8.3702
chr1	5031601	5031937	337	5031774	38	17.425	5.22311	14.8597
chr1	5070177	5070652	476	5070426	44	22.3397	6.02667	19.6611
chr1	5082604	5083584	981	5083212	86	62.6094	11.0969	59.2228
chr1	6214160	6215575	1416	6214513	150	105.372	11.3024	101.363
chr1	6272229	6272582	354	6272406	45	23.1932	6.16059	20.4963
chr1	6283234	6283506	273	6283349	25	8.21873	3.48207	5.94309
chr1	6382658	6383133	476	6382925	46	24.0561	6.29452	21.3409
chr1	6406445	6406961	517	6406640	27	9.48488	3.74993	7.15727
chr1	6453890	6454652	763	6454290	61	37.9966	8.30341	35.0138
chr1	6467076	6467429	354	6467264	39	18.2183	5.35704	15.6336
chr1	6945507	6945772	266	6945690	29	10.8108	4.01778	8.4354
chr1	7088284	7089354	1071	7088792	277	199.736	12.4107	194.584
chr1	7105112	7105471	360	7105268	29	10.8108	4.01778	8.4354
chr1	7173970	7174318	349	7174124	32	12.9034	4.41956	10.4613
chr1	7180034	7180432	399	7180164	36	15.8711	4.95526	13.346
chr1	7206056	7206969	914	7206366	35	14.6937	4.6875	12.2018
chr1	7397681	7398519	839	7398113	131	83.0088	9.4964	79.3168
chr1	9541265	9541643	379	9541447	99	42.9162	5.65611	39.8487
chr1	9544995	9545871	877	9545318	193	121.815	9.76838	117.585
chr1	9548691	9548997	307	9548838	42	7.53824	2.48555	5.30168
chr1	9573162	9573645	484	9573317	27	9.48488	3.74993	7.15727
chr1	9699952	9701107	1156	9700689	133	81.5022	9.05405	77.8321
chr1	9703098	9703342	245	9703169	37	7.43107	2.61708	5.19849
chr1	9747591	9748784	1194	9748453	192	141.17	12.4838	136.684
chr1	9772730	9773103	374	9772906	40	18.3566	5.28351	15.769
chr1	9798008	9798785	778	9798375	36	15.3605	4.79275	12.85
chr1	9833332	9833708	377	9833567	30	11.4949	4.1517	9.09686
chr1	9848016	9848657	642	9848364	65	35.3833	7.03625	32.4475
chr1	9858881	9859889	1009	9859204	125	84.0869	10.3448	80.3796
chr1	9878058	9878497	440	9878338	31	12.1926	4.28563	9.77225
chr1	9908767	9908985	219	9908828	25	8.21873	3.48207	5.94309
chr1	9943758	9944385	628	9944103	127	92.5135	11.7647	88.6856
chr1	9957135	9957424	290	9957281	24	7.60936	3.34815	5.36199
chr1	9967773	9968386	614	9968188	27	9.48488	3.74993	7.15727
chr1	10007276	10007582	307	10007440	25	8.21873	3.48207	5.94309
chr1	10037630	10038221	592	10038047	82	34.3766	5.34794	31.4593
chr1	10039551	10040318	768	10039963	180	125.551	11.3694	121.273
chr1	10089495	10089908	414	10089651	40	19.0223	5.49096	16.4184
chr1	10130717	10131015	299	10130781	24	7.39388	3.27225	5.16276
chr1	10220189	10220502	314	10220344	28	10.1406	3.88385	7.78872
chr1	10232226	10233402	1177	10232989	66	36.348	7.15812	33.3948
chr1	10248800	10248999	200	10248847	24	7.60936	3.34815	5.36199
chr1	10254393	10254955	563	10254610	52	29.4176	7.09807	26.5935
chr1	10257409	10257897	489	10257735	52	26.8194	6.33971	24.0472
chr1	10271488	10271763	276	10271668	25	8.21873	3.48207	5.94309
chr1	10272005	10272232	228	10272100	25	8.21873	3.48207	5.94309
chr1	10304625	10304921	297	10304762	25	8.21873	3.48207	5.94309
chr1	10544758	10545345	588	10544937	31	12.1926	4.28563	9.77225
chr1	10592587	10593051	465	10592819	72	49.2388	9.77659	46.0648
chr1	10880048	10880727	680	10880438	69	46.0972	9.37481	42.9753
chr1	11097263	11097670	408	11097479	59	36.0387	8.03555	33.0908
chr1	11229369	11229712	344	11229549	40	19.0223	5.49096	16.4184
chr1	12841317	12841916	600	12841482	26	8.34089	3.44388	6.06138
chr1	12865044	12865587	544	12865397	67	39.2699	7.78032	36.2646
chr1	12875499	12875888	390	12875789	24	7.60936	3.34815	5.36199
chr1	12990267	12990606	340	12990438	43	11.7871	3.33333	9.38154
chr1	12991629	12992941	1313	12992664	72	30.3007	5.28986	27.4608
chr1	13046398	13046761	364	13046536	39	17.4435	5.11509	14.878
chr1	13052206	13052427	222	13052258	27	9.48488	3.74993	7.15727
chr1	13062759	13063012	254	13062817	37	14.9198	4.55635	12.4226
chr1	13103895	13104265	371	13104079	24	7.60936	3.34815	5.36199
chr1	13155305	13155869	565	13155585	120	77.3499	9.64912	73.7407
chr1	13161400	13161804	405	13161582	62	31.6063	6.44172	28.741
chr1	13162207	13162688	482	13162442	50	22.6686	5.4371	19.9837
chr1	13184894	13185335	442	13185083	25	7.69025	3.29949	5.44021
chr1	13231415	13231869	455	13231666	83	53.7636	9.2511	50.5164
chr1	13247613	13247816	204	13247766	24	7.60936	3.34815	5.36199
chr1	13254367	13254671	305	13254532	29	10.176	3.80711	7.82311
chr1	13266517	13266979	463	13266782	43	18.4372	4.98866	15.8479
chr1	13267167	13267628	462	13267394	84	56.3143	9.74771	53.0265
chr1	13294907	13295246	340	13295065	28	9.22754	3.58025	6.9134
chr1	13304904	13305263	360	13305114	34	10.4261	3.50701	8.06616
chr1	13307089	13307353	265	13307225	32	9.83575	3.47368	7.49775
chr1	13312529	13312939	411	13312758	38	15.8763	4.74453	13.351
chr1	13336483	13336794	312	13336611	24	7.60936	3.34815	5.36199
chr1	13372243	13373202	960	13372616	131	63.8015	6.64653	60.3966
chr1	13373413	13373760	348	13373576	51	9.81611	2.65849	7.47879
chr1	13374057	13374768	712	13374227	66	17.6971	3.45717	15.1261
chr1	13383542	13383838	297	13383725	28	10.1406	3.88385	7.78872
chr1	13454440	13454982	543	13454758	57	34.1093	7.7677	31.1967
chr1	13496503	13496770	268	13496677	25	8.21873	3.48207	5.94309
chr1	13531523	13531856	334	13531720	32	12.9034	4.41956	10.4613
chr1	13543882	13544175	294	13544016	32	12.9034	4.41956	10.4613
chr1	13572470	13572787	318	13572696	30	11.4949	4.1517	9.09686
chr1	13584253	13584632	380	13584533	40	17.4195	5	14.857
chr1	13589209	13590147	939	13589692	60	24.1735	4.93528	21.4558
chr1	13593117	13593757	641	13593371	98	55.9686	7.93269	52.686
chr1	13615802	13616345	544	13616059	85	62.2169	11.1688	58.8365
chr1	13639306	13639978	673	13639579	153	111.931	12.1069	107.831
chr1	13643091	13643448	358	13643250	49	15.6476	3.85208	13.1305
chr1	13659679	13660894	1216	13660521	101	57.524	7.93157	54.217
chr1	13752332	13752981	650	13752720	71	44.9848	8.73786	41.8821
chr1	13849136	13849513	378	13849329	27	9.48488	3.74993	7.15727
chr1	14190324	14190853	530	14190480	37	16.4456	5.02645	13.9076
chr1	14197994	14198193	200	14198114	24	7.60936	3.34815	5.36199
chr1	14309701	14310012	312	14309850	29	10.8108	4.01778	8.4354
chr1	14710323	14710671	349	14710518	29	10.8108	4.01778	8.4354
chr1	14746653	14747852	1200	14747521	92	45.3072	6.51261	42.1987
chr1	14750062	14750343	282	14750162	37	8.24517	2.80236	5.96866
chr1	14755201	14755834	634	14755504	45	21.4054	5.62347	18.749
chr1	14781406	14781708	303	14781552	34	14.3631	4.68741	11.8789
chr1	14858339	14859057	719	14858601	35	14.7322	4.69974	12.2394
chr1	14924782	14925285	504	14925029	91	69.3069	12.0419	65.8176
chr1	15255744	15255943	200	15255867	24	7.60936	3.34815	5.36199
chr1	15805310	15806330	1021	15805697	167	127.19	13.0841	122.89
chr1	15827634	15827879	246	15827756	27	9.48488	3.74993	7.15727
chr1	15850809	15851077	269	15850936	31	12.1926	4.28563	9.77225
chr1	16092872	16093326	455	16093148	26	8.84409	3.616	6.54188
chr1	16096697	16096919	223	16096807	29	10.8108	4.01778	8.4354
chr1	16104175	16104380	206	16104350	41	9.26393	2.87278	6.94864
chr1	16104589	16105228	640	16104831	91	43.3475	6.25	40.2723
chr1	16105371	16106194	824	16105517	71	27.6183	4.86487	24.8299
chr1	16162885	16163534	650	16163216	30	11.4949	4.1517	9.09686
chr1	16177575	16178068	494	16177870	60	30.7465	6.4482	27.8975
chr1	16227959	16228525	567	16228233	61	33.0397	6.91964	30.1481
chr1	16261871	16262429	559	16262247	33	13.2734	4.43864	10.8223
chr1	16273689	16274164	476	16273965	52	27.3128	6.47922	24.5313
chr1	16519009	16519525	517	16519170	60	29.4384	6.1245	26.6139
chr1	16519689	16520127	439	16519865	54	24.9049	5.61224	22.1733
chr1	16534123	16534540	418	16534364	28	10.1406	3.88385	7.78872
chr1	16618560	16619717	1158	16619347	105	69.1185	9.79667	65.6325
chr1	16642191	16642558	368	16642377	45	23.1932	6.16059	20.4963
chr1	16656363	16657504	1142	16656924	169	113.58	10.6516	109.458
chr1	16665013	16665638	626	16665266	50	27.5964	6.83022	24.8083
chr1	16687824	16689127	1304	16688883	89	53.2395	8.34879	50.0008
chr1	16747291	16747718	428	16747479	32	12.9034	4.41956	10.4613
chr1	16817119	16817436	318	16817261	29	10.8108	4.01778	8.4354
chr1	17096823	17097068	246	17096900	27	9.48488	3.74993	7.15727
chr1	17097292	17098136	845	17097613	31	12.1926	4.28563	9.77225
chr1	20714019	20714396	378	20714212	37	16.6425	5.08918	14.097
chr1	20722084	20722897	814	20722150	25	8.14824	3.45745	5.88214
chr1	20725712	20726084	373	20725864	26	8.26334	3.41772	5.98618
chr1	20731538	20731877	340	20731687	30	10.561	3.84615	8.19732
chr1	20736651	20736878	228	20736826	47	10.3796	2.88115	8.02101
chr1	20740383	20740987	605	20740716	213	141.981	10.7107	137.485
chr1	20743752	20744399	648	20744057	111	56.3018	6.88807	53.0143
chr1	20754397	20754868	472	20754660	93	62.4094	9.91561	59.026
chr1	20759596	20760284	689	20759926	148	109.94	12.3754	105.868
chr1	20784207	20784650	444	20784443	50	23.0276	5.53145	20.3357
chr1	20786980	20787347	368	20787176	44	13.7132	3.71287	11.2478
chr1	20791388	20791877	490	20791585	77	35.685	5.93607	32.7441
chr1	20792573	20792999	427	20792872	40	10.5384	3.19813	8.17543
chr1	20820035	20820626	592	20820356	103	60.5744	8.30671	57.2197
chr1	20824887	20825515	629	20825167	91	49.3261	7.33652	46.1509
chr1	20868849	20869130	282	20868949	27	9.48488	3.74993	7.15727
chr1	20890297	20891444	1148	20890642	154	96.0217	9.41677	92.1447
chr1	20912099	20912906	808	20912371	69	39.4235	7.55939	36.4156
chr1	20933491	20933895	405	20933689	65	40.3214	8.35443	37.2979
chr1	20939145	20939388	244	20939255	29	10.8108	4.01778	8.4354
chr1	20951290	20952036	747	20951680	74	44.4413	8.16994	41.3477
chr1	21008429	21009262	834	21009063	33	8.60553	3.07414	6.31744
chr1	21029133	21029500	368	21029312	26	8.84409	3.616	6.54188
chr1	21064192	21064637	446	21064503	43	17.2782	4.67091	14.7187
chr1	21078855	21079776	922	21079488	95	54.2805	7.90774	51.0251
chr1	21086267	21086578	312	21086422	27	9.48488	3.74993	7.15727
chr1	21094751	21095373	623	21095014	61	32.8046	6.85841	29.9169
chr1	21161780	21162007	228	21161910	32	12.2892	4.21995	9.86651
chr1	21166237	21166606	370	21166423	45	21.5953	5.67901	18.9333
chr1	21218357	21219023	667	21218700	105	71.3093	10.2713	67.7897
chr1	21242572	21242904	333	21242727	30	11.4949	4.1517	9.09686
chr1	21271244	21271819	576	21271598	35	15.1113	4.82133	12.6064
chr1	21301386	21301699	314	21301553	24	7.60936	3.34815	5.36199
chr1	21380702	21380924	223	21380760	24	7.60936	3.34815	5.36199
chr1	21406665	21406884	220	21406826	24	7.60936	3.34815	5.36199
chr1	21419291	21419730	440	21419451	57	34.1093	7.7677	31.1967
chr1	21425700	21426030	331	21425853	37	16.6425	5.08918	14.097
chr1	21598179	21598508	330	21598361	26	8.84409	3.616	6.54188
chr1	21633985	21634397	413	21634158	89	67.9863	12.0533	64.5176
chr1	21751819	21752042	224	21751991	24	7.60936	3.34815	5.36199
chr1	21780696	21781495	800	21780999	94	72.0733	12.2423	68.5424
chr1	21896185	21896475	291	21896290	33	13.6271	4.55348	11.1637
chr1	21960394	21961960	1567	21961176	98	41.7109	5.53691	38.6637
chr1	21963082	21963452	371	21963262	57	14.5196	3.26945	12.0318
chr1	22120588	22120807	220	22120657	27	9.48488	3.74993	7.15727
chr1	23062070	23062342	273	23062158	24	7.60936	3.34815	5.36199
chr1	23255898	23256998	1101	23256133	117	84.9043	11.5686	81.1853
chr1	23272100	23272463	364	23272287	36	15.8711	4.95526	13.346
chr1	23286759	23287106	348	23286929	39	18.2183	5.35704	15.6336
chr1	23302438	23302641	204	23302585	28	10.1406	3.88385	7.78872
chr1	23321181	23321558	378	23321365	30	11.4949	4.1517	9.09686
chr1	23382660	23383710	1051	23383325	95	54.2143	7.89474	50.96
chr1	23399539	23399934	396	23399738	52	29.4176	7.09807	26.5935
chr1	23534361	23534886	526	23534690	27	9.48488	3.74993	7.15727
chr1	23746670	23746931	262	23746747	26	8.84409	3.616	6.54188
chr1	23762726	23763255	530	23763057	72	42.5901	7.96943	39.5279
chr1	23827105	23827503	399	23827383	29	9.94316	3.73134	7.60197
chr1	23841747	23842438	692	23842170	79	44.1335	7.49064	41.0448
chr1	23917848	23918130	283	23917964	32	8.97102	3.22896	6.66494
chr1	23921642	23922579	938	23921941	47	18.4822	4.64217	15.8919
chr1	24005243	24005924	682	24005715	64	37.3762	7.68322	34.4046
chr1	24045619	24045969	351	24045777	36	15.8711	4.95526	13.346
chr1	24099880	24100573	694	24100179	59	32.6169	7.05882	29.7327
chr1	24611445	24611731	287	24611543	168	46.7162	3.81318	43.5843
chr1	24612567	24613304	738	24612754	1549	1754.88	34.9256	1747.3
chr1	24678193	24679302	1110	24678657	226	177.322	14.1875	172.397
chr1	24716335	24716650	316	24716562	36	15.8711	4.95526	13.346
chr1	26686926	26688322	1397	26688142	56	25.638	5.59921	22.8909
chr1	30789657	30789871	215	30789745	28	9.56082	3.68957	7.23096
chr1	30792878	30793354	477	30793159	92	63.9768	10.4494	60.5692
chr1	30872792	30874231	1440	30873838	98	57.2527	8.18182	53.95
chr1	30948946	30950487	1542	30949952	172	112.589	10.2367	108.481
chr1	31045739	31046115	377	31045932	39	18.2183	5.35704	15.6336
chr1	31187190	31187486	297	31187342	30	11.4949	4.1517	9.09686
chr1	31507027	31507226	200	31507080	26	8.84409	3.616	6.54188
chr1	32104077	32104495	419	32104310	96	58.2363	8.59929	54.918
chr1	32105417	32106117	701	32105767	115	78.0135	10.3757	74.3947
chr1	32172455	32172942	488	32172870	26	8.84409	3.616	6.54188
chr1	32844565	32844764	200	32844712	24	7.60936	3.34815	5.36199
chr1	33452750	33453362	613	33452977	61	34.1948	7.22611	31.2806
chr1	33469804	33470013	210	33469954	26	8.84409	3.616	6.54188
chr1	33525784	33526125	342	33525969	29	9.41648	3.56295	7.09644
chr1	33565765	33566198	434	33566020	51	28.5029	6.96415	25.6967
chr1	33578512	33579024	513	33578840	39	18.2183	5.35704	15.6336
chr1	33669507	33670668	1162	33670356	73	38.0244	6.77656	35.0411
chr1	33719632	33720380	749	33719977	79	53.3547	9.7561	50.114
chr1	33730726	33731078	353	33730963	26	8.23768	3.40909	5.96142
chr1	33739186	33739804	619	33739495	37	13.0472	4.01691	10.6015
chr1	33742880	33743200	321	33742967	30	8.07908	3.09381	5.81541
chr1	33756988	33757222	235	33757128	26	7.24197	3.08219	5.01641
chr1	33757493	33758050	558	33757663	45	20.3158	5.31178	17.6833
chr1	33813782	33814759	978	33814431	98	60.2753	8.79218	56.9252
chr1	33883050	33883921	872	33883653	113	91.5113	13.8349	87.698
chr1	33889569	33889915	347	33889828	24	7.60936	3.34815	5.36199
chr1	33900130	33900410	281	33900195	27	9.48488	3.74993	7.15727
chr1	33907369	33908257	889	33908058	41	17.3701	4.88372	14.8087
chr1	33964644	33964917	274	33964801	26	7.51108	3.16901	5.27556
chr1	33994011	33994593	583	33994304	31	11.9988	4.22164	9.58764
chr1	34005206	34006478	1273	34005726	38	15.61	4.66507	13.0937
chr1	34011113	34012100	988	34011454	71	39.3016	7.28745	36.2957
chr1	34028470	34029270	801	34028754	51	23.9235	5.66449	21.2123
chr1	34061140	34061471	332	34061306	34	14.3631	4.68741	11.8789
chr1	34070432	34070878	447	34070643	51	27.6262	6.70103	24.8376
chr1	34074826	34075058	233	34074937	37	16.6425	5.08918	14.097
chr1	34185968	34186412	445	34186213	71	42.119	7.98226	39.0646
chr1	34187566	34187817	252	34187666	31	9.84998	3.54767	7.51162
chr1	34212553	34213114	562	34212774	75	48.3032	9.02613	45.1448
chr1	34218344	34218680	337	34218428	25	8.09573	3.43915	5.83148
chr1	34236291	34236820	530	34236455	54	27.4668	6.27854	24.6825
chr1	34237303	34237651	349	34237455	34	12.7057	4.16667	10.2724
chr1	34251178	34251469	292	34251319	30	11.4949	4.1517	9.09686
chr1	34358822	34359033	212	34358901	24	7.60936	3.34815	5.36199
chr1	34433161	34433603	443	34433342	54	21.52	4.80769	18.8594
chr1	34433901	34434345	445	34434071	52	19.8338	4.57686	17.2131
chr1	34434764	34435190	427	34435034	53	11.6016	2.90635	9.20077
chr1	34439153	34440235	1083	34439873	124	68.0898	7.71605	64.6195
chr1	34459467	34460174	708	34459786	54	26.0896	5.91398	23.3325
chr1	34472423	34473482	1060	34473076	82	38.7157	6.11193	35.7206
chr1	34481811	34482061	251	34481943	32	10.0673	3.54077	7.72257
chr1	34485562	34486194	633	34485915	65	37.5847	7.60369	34.6095
chr1	34510596	34511380	785	34511070	54	22.7189	5.08318	20.0329
chr1	34579545	34579936	392	34579742	31	12.0327	4.2328	9.62066
chr1	34602334	34602733	400	34602628	25	7.99195	3.40314	5.73123
chr1	34717687	34717994	308	34717800	31	10.0094	3.59551	7.66637
chr1	34793162	34793455	294	34793407	28	8.28636	3.28054	6.00856
chr1	34801551	34802706	1156	34801826	83	34.6039	5.32319	31.6826
chr1	34812810	34813039	230	34812955	35	9.37586	3.16901	7.05712
chr1	34825906	34826340	435	34826068	56	27.5042	6.06383	24.7191
chr1	34831262	34831721	460	34831514	65	33.2193	6.50888	30.3235
chr1	34842549	34843726	1178	34843469	70	37.2622	6.92008	34.2925
chr1	34849722	34850215	494	34850070	77	35.7797	5.9542	32.8372
chr1	34851481	34852061	581	34851786	73	32.4389	5.6231	29.5577
chr1	34852427	34852850	424	34852624	57	20.2682	4.33483	17.6366
chr1	34864648	34864847	200	34864753	26	7.46542	3.15421	5.23159
chr1	34867230	34867586	357	34867409	45	20.8956	5.47619	18.2494
chr1	35004531	35004730	200	35004593	26	8.84409	3.616	6.54188
chr1	35106745	35107017	273	35106853	27	9.48488	3.74993	7.15727
chr1	35386987	35387196	210	35387135	25	7.52065	3.24189	5.28469
chr1	35425172	35425420	249	35425241	26	8.77009	3.59043	6.47646
chr1	35626508	35626758	251	35626671	24	7.60936	3.34815	5.36199
chr1	35640369	35640645	277	35640498	27	9.15098	3.63636	6.83929
chr1	35653232	35653791	560	35653445	55	30.8171	7.08861	27.9668
chr1	35686940	35687144	205	35687012	25	8.21873	3.48207	5.94309
chr1	35813387	35813937	551	35813557	28	9.22754	3.58025	6.9134
chr1	35945591	35946097	507	35946053	26	8.03592	3.34158	5.77377
chr1	35970896	35971132	237	35970992	30	11.4949	4.1517	9.09686
chr1	35971670	35972122	453	35971826	25	8.21873	3.48207	5.94309
chr1	35987748	35988010	263	35987932	25	8.21873	3.48207	5.94309
chr1	36064911	36065264	354	36065098	41	9.75555	2.97872	7.42001
chr1	36068056	36068575	520	36068377	81	32.3563	5.07426	29.4765
chr1	36090561	36090868	308	36090693	32	9.08558	3.26087	6.77594
chr1	36129141	36129445	305	36129299	29	8.25345	3.20513	5.9768
chr1	36149096	36149739	644	36149532	44	20.0119	5.33175	17.3855
chr1	36160165	36160706	542	36160465	170	125.286	12.3913	121.011
chr1	36162689	36163060	372	36162881	51	15.7983	3.77359	13.2778
chr1	36235022	36235693	672	36235307	93	61.2034	9.63115	57.8387
chr1	36243878	36244569	692	36244216	89	56.6268	9.10931	53.3341
chr1	36252834	36253259	426	36253077	32	12.9034	4.41956	10.4613
chr1	36262020	36262536	517	36262219	103	58.1455	7.85499	54.8287
chr1	36264115	36264479	365	36264340	49	13.7921	3.46741	11.3247
chr1	36266415	36266790	376	36266610	60	19.4994	4.01845	16.8855
chr1	36272506	36272874	369	36272651	41	11.529	3.37621	9.13011
chr1	36279239	36279661	423	36279485	53	20.3654	4.62329	17.7318
chr1	36281792	36282364	573	36281987	45	18.5926	4.84211	15.9999
chr1	36293392	36293969	578	36293737	82	23.7192	3.75566	21.0121
chr1	36294269	36294779	511	36294493	49	7.37691	2.29148	5.14639
chr1	36296451	36297328	878	36296820	151	75.414	6.93431	71.8332
chr1	36303310	36303716	407	36303479	70	19.8666	3.64103	17.2431
chr1	36307405	36308223	819	36307946	131	49.5863	5.00379	46.4068
chr1	36309859	36310065	207	36309993	53	8.32514	2.36635	6.04615
chr1	36325584	36326430	847	36326073	226	123.032	7.97051	118.786
chr1	36368616	36369463	848	36369267	52	25.6194	6.00907	22.8728
chr1	36381404	36381630	227	36381565	31	10.6221	3.78251	8.25675
chr1	36435105	36435486	382	36435310	47	24.022	6.15385	21.3089
chr1	36444658	36445600	943	36445363	117	88.2129	12.3173	84.4473
chr1	36462948	36463147	200	36463045	29	10.0297	3.7594	7.68604
chr1	36471137	36471973	837	36471385	94	50.7058	7.31895	47.508
chr1	36511507	36512237	731	36511805	95	55.4269	8.13559	52.1534
chr1	36546840	36547658	819	36547266	180	124.686	11.2422	120.419
chr1	36556968	36557436	469	36557291	45	13.3581	3.57698	10.9049
chr1	36588759	36588981	223	36588818	29	8.6289	3.31858	6.34
chr1	36646333	36646642	310	36646485	36	12.908	4.05702	10.4658
chr1	36684130	36684471	342	36684311	36	14.2741	4.45783	11.7953
chr1	36691269	36692004	736	36691408	68	37.3091	7.15768	34.3387
chr1	36709128	36710279	1152	36709977	107	67.1574	9.15254	63.7017
chr1	36722482	36723546	1065	36722714	64	33.0634	6.57895	30.1712
chr1	36744364	36744913	550	36744719	36	14.7849	4.61347	12.2908
chr1	36761537	36762119	583	36761890	69	27.9301	5.05051	25.1358
chr1	36766661	36767538	878	36767012	51	16.319	3.8806	13.7837
chr1	36772454	36772869	416	36772632	28	9.25475	3.58911	6.93984
chr1	36780117	36780495	379	36780259	31	8.28277	3.09478	6.00508
chr1	36784669	36784999	331	36784769	29	7.43549	2.96443	5.20282
chr1	36874437	36875358	922	36874719	62	27.4013	5.46875	24.6182
chr1	36879145	36879557	413	36879342	89	43.1374	6.36492	40.0657
chr1	36883728	36884227	500	36883994	49	14.945	3.7037	12.4473
chr1	36886567	36886915	349	36886750	29	7.43549	2.96443	5.20282
chr1	36892398	36892895	498	36892697	120	89.6459	12.173	85.8595
chr1	36903416	36903668	253	36903527	27	9.48488	3.74993	7.15727
chr1	36904538	36904820	283	36904678	26	8.84409	3.616	6.54188
chr1	36910036	36910773	738	36910460	38	16.9655	5.07812	14.413
chr1	36919730	36920077	348	36919893	44	16.2047	4.31035	13.6719
chr1	36920326	36920937	612	36920513	53	22.8572	5.20231	20.1684
chr1	36939197	36940189	993	36939820	81	45.9205	7.66355	42.8019
chr1	36960571	36961013	443	36960768	31	9.41481	3.4188	7.09491
chr1	36962480	36962820	341	36962604	41	9.43101	2.90859	7.11053
chr1	36965495	36966266	772	36966043	134	84.5209	9.45378	80.8073
chr1	36995820	36996052	233	36995905	31	9.9293	3.57143	7.58872
chr1	36996612	36996965	354	36996749	29	8.67725	3.33333	6.38683
chr1	37000271	37000841	571	37000464	40	15.421	4.42765	12.9092
chr1	37029216	37029689	474	37029410	40	17.5018	5.02451	14.9349
chr1	37035872	37036324	453	37035954	28	10.1406	3.88385	7.78872
chr1	37103458	37103716	259	37103586	27	8.18414	3.31754	5.91693
chr1	37140516	37140899	384	37140711	35	15.1113	4.82133	12.6064
chr1	37150522	37150782	261	37150637	26	8.84409	3.616	6.54188
chr1	37178566	37178936	371	37178743	32	10.976	3.81062	8.59628
chr1	37235917	37236134	218	37236084	24	7.60936	3.34815	5.36199
chr1	37242775	37243365	591	37242872	32	10.1724	3.57143	7.81962
chr1	37248448	37248751	304	37248622	32	11.5463	3.98551	9.14688
chr1	37286666	37287267	602	37287087	28	10.1406	3.88385	7.78872
chr1	37299555	37300535	981	37300090	75	40.855	7.19697	37.8225
chr1	37310958	37311381	424	37311237	54	24.9508	5.62372	22.2167
chr1	37317322	37318025	704	37317868	43	14.7189	4.0146	12.2263
chr1	37336163	37336746	584	37336678	28	8.65314	3.39578	6.36344
chr1	37419377	37419762	386	37419576	43	21.4956	5.89274	18.8357
chr1	37429507	37430605	1099	37430008	94	59.4466	9.09962	56.1093
chr1	37469043	37469375	333	37469196	40	14.4253	4.15822	11.9396
chr1	37470695	37470921	227	37470821	36	10.0929	3.29768	7.74741
chr1	37473300	37473623	324	37473428	46	13.5508	3.56601	11.0928
chr1	37477828	37478230	403	37477955	37	9.78053	3.16667	7.44425
chr1	37479070	37479374	305	37479215	31	7.94785	3.00188	5.68867
chr1	37491677	37492088	412	37491791	40	19.0223	5.49096	16.4184
chr1	37496611	37497038	428	37496744	46	21.2405	5.46512	18.5873
chr1	37520824	37521133	310	37520955	25	8.21873	3.48207	5.94309
chr1	37540753	37541443	691	37541176	88	52.9159	8.39623	49.6824
chr1	37549399	37549836	438	37549687	34	13.2434	4.33168	10.793
chr1	37585746	37586383	638	37585931	62	32.4856	6.65962	29.6036
chr1	37639126	37639612	487	37639303	41	19.8367	5.62489	17.2138
chr1	37719840	37720204	365	37720038	25	8.21873	3.48207	5.94309
chr1	37734150	37734358	209	37734238	25	8.21873	3.48207	5.94309
chr1	37757765	37758079	315	37757911	27	9.48488	3.74993	7.15727
chr1	37864544	37865571	1028	37864835	165	104.732	9.73036	100.731
chr1	37872011	37872941	931	37872269	75	48.9543	9.20097	45.7853
chr1	37889972	37890683	712	37890328	59	31.6065	6.78733	28.7411
chr1	37931805	37932186	382	37931947	42	20.6612	5.75881	18.0197
chr1	37996827	37997581	755	37997243	140	78.1385	7.97511	74.518
chr1	37997784	37998555	772	37998033	111	53.389	6.45161	50.1479
chr1	38011600	38012052	453	38011825	58	35.0704	7.90163	32.1401
chr1	38039053	38039257	205	38039162	24	7.60936	3.34815	5.36199
chr1	38129043	38130353	1311	38130049	78	45.6272	7.94769	42.5135
chr1	38159195	38159609	415	38159430	43	21.4956	5.89274	18.8357
chr1	38179923	38180447	525	38180075	26	8.84409	3.616	6.54188
chr1	38185536	38185859	324	38185730	32	12.7728	4.37666	10.3378
chr1	38237045	38237383	339	38237228	25	7.28607	3.16302	5.05888
chr1	38271289	38271773	485	38271471	41	18.9262	5.34351	16.3266
chr1	38308060	38308296	237	38308127	25	8.21873	3.48207	5.94309
chr1	38353718	38353984	267	38353836	24	7.60936	3.34815	5.36199
chr1	38362368	38362619	252	38362480	25	8.21873	3.48207	5.94309
chr1	38424501	38424805	305	38424655	43	20.8205	5.68475	18.1759
chr1	38437723	38438296	574	38437943	90	62.3923	10.3645	59.0091
chr1	38470825	38471298	474	38471111	44	20.6431	5.51471	18.0039
chr1	38557556	38558292	737	38557841	89	59.6229	9.82533	56.2829
chr1	38601813	38602381	569	38602186	49	24.7815	6.12745	22.0523
chr1	38627072	38628103	1032	38627378	27	8.98494	3.58056	6.67837
chr1	38647394	38647857	464	38647593	60	35.2099	7.64411	32.2772
chr1	38657438	38657962	525	38657737	62	34.9253	7.29167	31.9985
chr1	38662640	38663096	457	38662828	52	14.4522	3.45953	11.966
chr1	38664609	38665942	1334	38665696	70	27.1175	4.83651	24.3397
chr1	38687602	38687849	248	38687717	26	8.84409	3.616	6.54188
chr1	38694114	38694521	408	38694331	34	13.7393	4.48718	11.2734
chr1	38723261	38724373	1113	38724010	45	21.4526	5.63726	18.7953
chr1	38770006	38770503	498	38770113	42	17.6849	4.87528	15.1141
chr1	38771009	38771325	317	38771208	28	8.43079	3.32569	6.14838
chr1	38777216	38778156	941	38777740	135	91.6904	10.5919	87.8744
chr1	38787414	38787827	414	38787685	31	11.4726	4.05063	9.07953
chr1	38831023	38831253	231	38831140	27	9.26382	3.67454	6.94854
chr1	38836117	38836395	279	38836264	29	8.89887	3.40136	6.59499
chr1	38885932	38886410	479	38886179	56	28.4353	6.30531	25.6318
chr1	38897687	38898314	628	38898080	124	86.0537	10.8507	82.3188
chr1	38987392	38988101	710	38987666	112	79.3995	11.0784	75.7605
chr1	39010670	39011008	339	39010804	31	11.699	4.12371	9.29571
chr1	39025060	39026028	969	39025430	69	33.788	6.23886	30.882
chr1	39089725	39090177	453	39089906	27	9.48488	3.74993	7.15727
chr1	39105549	39105888	340	39105693	26	8.84409	3.616	6.54188
chr1	39123233	39123558	326	39123388	24	7.60936	3.34815	5.36199
chr1	39145854	39146366	513	39146172	25	8.21873	3.48207	5.94309
chr1	39196460	39197313	854	39196839	70	31.7657	5.72581	28.8976
chr1	39201863	39202070	208	39201969	26	7.86429	3.28467	5.60823
chr1	39206909	39207204	296	39207033	43	18.0392	4.87805	15.4608
chr1	39234741	39235331	591	39235091	59	33.2989	7.24638	30.4016
chr1	39247051	39247554	504	39247185	31	10.7386	3.81862	8.36992
chr1	39253794	39254069	276	39253930	27	8.76937	3.50877	6.47588
chr1	39256008	39256429	422	39256266	29	9.44332	3.57143	7.1224
chr1	39281098	39281591	494	39281250	46	13.2783	3.50746	10.8271
chr1	39281732	39282352	621	39282029	112	63.7996	8.02557	60.3947
chr1	39339285	39339511	227	39339346	31	9.69365	3.50109	7.35985
chr1	39367556	39368334	779	39367796	76	44.4098	7.90554	41.3167
chr1	39417809	39418112	304	39418003	27	9.48488	3.74993	7.15727
chr1	39478166	39479007	842	39478687	70	40.2925	7.65086	37.2695
chr1	39499481	39499945	465	39499641	37	15.9938	4.88432	13.4658
chr1	39507428	39507645	218	39507556	24	7.60936	3.34815	5.36199
chr1	39529040	39529383	344	39529202	40	18.2684	5.25641	15.6828
chr1	39535493	39536378	886	39535853	80	46.5725	7.92564	43.4429
chr1	39548603	39549056	454	39548800	31	12.1926	4.28563	9.77225
chr1	39555885	39556563	679	39556144	85	42.243	6.52504	39.1865
chr1	39559045	39559416	372	39559214	82	40.7942	6.5047	37.7629
chr1	39576555	39577756	1202	39577524	111	62.8626	7.95455	59.4721
chr1	39578589	39578864	276	39578777	49	14.2551	3.56125	11.7767
chr1	39639078	39639427	350	39639240	41	19.8367	5.62489	17.2138
chr1	39650534	39651271	738	39650841	45	22.131	5.83756	19.4584
chr1	39656963	39657277	315	39657109	28	10.1406	3.88385	7.78872
chr1	39685816	39686187	372	39686015	41	15.1038	4.25963	12.6022
chr1	39713875	39714324	450	39714151	45	17.6264	4.59082	15.0568
chr1	39734203	39735207	1005	39734428	42	17.6065	4.85327	15.0375
chr1	39735836	39736189	354	39736009	29	8.41528	3.2538	6.13332
chr1	39743807	39744052	246	39743868	27	9.48488	3.74993	7.15727
chr1	39761088	39762197	1110	39761383	76	37.7383	6.42738	34.7606
chr1	39842120	39842865	746	39842397	86	49.9513	7.98165	46.7661
chr1	39856791	39857448	658	39857101	49	25.6385	6.37755	22.8914
chr1	39895219	39895755	537	39895580	36	14.0975	4.40476	11.6229
chr1	39896601	39896974	374	39896783	50	16.6257	4.00314	14.0836
chr1	39900474	39901659	1186	39900805	77	36.8958	6.17089	33.9334
chr1	39913249	39913580	332	39913428	40	13.898	4.01961	11.4282
chr1	39917708	39918330	623	39917982	56	23.3838	5.07117	20.6832
chr1	39922783	39923059	277	39922953	50	14.2527	3.5124	11.7744
chr1	39923353	39923823	471	39923536	61	24.1879	4.86656	21.47
chr1	39926126	39926449	324	39926277	44	13.8746	3.75	11.4054
chr1	39932429	39932685	257	39932559	35	8.60667	2.97521	6.31846
chr1	39936368	39936875	508	39936607	101	54.3073	7.3487	51.0516
chr1	39944157	39944733	577	39944402	53	20.833	4.72855	18.1881
chr1	39950135	39950463	329	39950370	25	8.01774	3.41207	5.75612
chr1	39956715	39956954	240	39956767	27	7.27374	3.0303	5.04694
chr1	39960412	39960727	316	39960534	26	7.58018	3.19149	5.34201
chr1	39969086	39969344	259	39969157	33	13.6271	4.55348	11.1637
chr1	39976948	39977313	366	39977145	44	20.6431	5.51471	18.0039
chr1	39980903	39981174	272	39981079	28	8.80534	3.44418	6.51056
chr1	39989900	39990409	510	39990011	24	7.46768	3.29815	5.23374
chr1	40002104	40002556	453	40002322	36	13.4197	4.20455	10.965
chr1	40022535	40023121	587	40022790	54	24.1003	5.41339	21.3841
chr1	40025840	40026328	489	40026033	84	47.4147	7.65766	44.271
chr1	40033204	40033707	504	40033402	54	29.6654	6.89223	26.8368
chr1	40053793	40054243	451	40053979	66	26.6008	5	23.8342
chr1	40055768	40056414	647	40056130	99	45.6912	6.07533	42.5764
chr1	40059143	40059563	421	40059340	49	14.0092	3.51124	11.5367
chr1	40059706	40059934	229	40059816	46	12.4985	3.34282	10.0705
chr1	40085589	40086147	559	40085854	33	10.6826	3.64807	8.31546
chr1	40086968	40087806	839	40087158	29	8.02854	3.13808	5.76676
chr1	40109263	40110085	823	40109456	75	43.2639	7.7551	40.19
chr1	40113137	40113480	344	40113320	33	9.73383	3.37972	7.3989
chr1	40116378	40116727	350	40116575	31	12.1926	4.28563	9.77225
chr1	40174066	40174557	492	40174275	52	27.878	6.6416	25.0847
chr1	40184679	40185070	392	40184843	32	12.9034	4.41956	10.4613
chr1	40217032	40217701	670	40217227	34	14.3631	4.68741	11.8789
chr1	40224796	40225220	425	40225052	43	17.8833	4.83517	15.3082
chr1	40235519	40235957	439	40235712	41	14.2827	4.04624	11.8036
chr1	40236126	40236583	458	40236349	50	21.6386	5.17241	18.9758
chr1	40268405	40268942	538	40268756	72	39.5967	7.24206	36.586
chr1	40301530	40301809	280	40301622	25	8.21873	3.48207	5.94309
chr1	40315451	40315742	292	40315600	34	14.1848	4.62963	11.7081
chr1	40358742	40359185	444	40358966	46	20.664	5.30474	18.0224
chr1	40382652	40383258	607	40382779	27	9.48488	3.74993	7.15727
chr1	40393247	40393702	456	40393493	60	37.0142	8.16948	34.0489
chr1	40412441	40412809	369	40412576	43	18.8477	5.10441	16.2498
chr1	40413037	40413487	451	40413197	60	33.2199	7.09302	30.324
chr1	40444642	40445279	638	40444882	94	70.4106	11.7866	66.9048
chr1	40465452	40466022	571	40465716	71	43.6952	8.39161	40.6145
chr1	40479429	40479847	419	40479626	44	22.1507	5.96817	19.4777
chr1	40514988	40515548	561	40515239	35	15.1113	4.82133	12.6064
chr1	40516183	40516723	541	40516476	46	24.0561	6.29452	21.3409
chr1	40585447	40586022	576	40585615	32	12.3568	4.24165	9.93236
chr1	40586848	40587264	417	40587033	50	25.2139	6.12981	22.475
chr1	40602423	40602774	352	40602583	32	12.9034	4.41956	10.4613
chr1	40681063	40681334	272	40681208	36	10.0929	3.29768	7.74741
chr1	40682979	40683261	283	40683114	35	9.48566	3.19716	7.15801
chr1	40687806	40688416	611	40687936	27	8.2331	3.33333	5.95706
chr1	40790216	40790952	737	40790659	58	33.3973	7.41206	30.4983
chr1	40845307	40845647	341	40845488	58	23.0129	4.83607	20.3212
chr1	40847508	40848118	611	40847818	115	79.2981	10.6422	75.6606
chr1	42553338	42553631	294	42553468	34	14.3631	4.68741	11.8789
chr1	42709035	42709428	394	42709301	30	10.7722	3.91414	8.40253
chr1	42713642	42713877	236	42713762	28	7.54228	3.05263	5.30553
chr1	42840058	42840260	203	42840085	29	10.8108	4.01778	8.4354
chr1	42850876	42851692	817	42851274	143	114.293	13.9806	110.161
chr1	42862008	42862260	253	42862127	31	12.1926	4.28563	9.77225
chr1	42952698	42953551	854	42952956	63	32.09	6.45161	29.2159
chr1	43000481	43000840	360	43000665	30	11.4949	4.1517	9.09686
chr1	43066003	43066236	234	43066063	30	9.02093	3.36957	6.71324
chr1	43091863	43093130	1268	43092253	50	23.3487	5.61674	20.6488
chr1	43098252	43099127	876	43098558	141	101.474	11.6776	97.5198
chr1	43110686	43110900	215	43110790	29	10.8108	4.01778	8.4354
chr1	43139658	43140042	385	43139867	35	10.3707	3.42857	8.01236
chr1	43144413	43144718	306	43144557	37	11.2088	3.52505	8.82297
chr1	43163584	43164084	501	43163834	48	19.5419	4.82283	16.9272
chr1	43168421	43169290	870	43168786	82	44.46	7.24258	41.3661
chr1	43174898	43175097	200	43175023	26	8.84409	3.616	6.54188
chr1	43183032	43183323	292	43183189	35	15.1113	4.82133	12.6064
chr1	43224214	43224516	303	43224336	38	17.425	5.22311	14.8597
chr1	43290622	43291084	463	43290784	34	14.3631	4.68741	11.8789
chr1	43302704	43303126	423	43302923	55	27.6355	6.20843	24.8467
chr1	43311435	43311975	541	43311697	33	13.6271	4.55348	11.1637
chr1	43361276	43362328	1053	43361583	50	21.5971	5.16194	18.9351
chr1	43445471	43446477	1007	43446031	66	32.9052	6.3327	30.0159
chr1	43450948	43451295	348	43451075	28	9.44807	3.65239	7.12699
chr1	43464955	43465354	400	43465135	39	11.7216	3.53357	9.31763
chr1	43467667	43468096	430	43467908	47	15.9227	4.03361	13.3963
chr1	43474241	43475141	901	43474780	70	35.7453	6.57407	32.8034
chr1	43500040	43500581	542	43500254	46	22.0307	5.69007	19.3601
chr1	43520208	43520650	443	43520420	78	51.454	9.40476	48.2439
chr1	43537059	43537362	304	43537248	50	12.5358	3.17955	10.107
chr1	43538720	43539065	346	43538891	45	9.23798	2.72835	6.92355
chr1	43539629	43540426	798	43539986	115	56.5075	6.64376	53.2167
chr1	43732264	43732777	514	43732345	24	7.54238	3.32447	5.30553
chr1	43766294	43766855	562	43766531	143	84.0908	8.59189	80.3834
chr1	43767846	43768236	391	43768106	46	10.3592	2.91202	8.00116
chr1	43768519	43768998	480	43768744	100	47.6346	6.3125	44.4873
chr1	43819098	43819447	350	43819262	44	22.3397	6.02667	19.6611
chr1	43826826	43828232	1407	43827947	100	54.3129	7.43741	51.0571
chr1	43843391	43843864	474	43843534	30	11.4949	4.1517	9.09686
chr1	43897123	43897589	467	43897397	41	18.6168	5.25	16.0238
chr1	43899029	43899377	349	43899199	35	13.3283	4.2654	10.8757
chr1	43933464	43934584	1121	43933818	193	145.046	12.9679	140.507
chr1	43969295	43969774	480	43969546	84	60.604	10.8974	57.2488
chr1	44020344	44020645	302	44020499	30	11.4949	4.1517	9.09686
chr1	44042204	44042532	329	44042380	37	16.3621	5	13.8259
chr1	44101946	44102785	840	44102442	147	115.081	13.5283	110.939
chr1	44118440	44120271	1832	44118877	100	51.2196	6.89891	48.0137
chr1	44122238	44122637	400	44122374	52	15.0833	3.58108	12.5823
chr1	44147601	44148427	827	44147948	140	102.012	11.9088	98.0506
chr1	45794910	45795883	974	45795315	121	83.3948	10.7018	79.6971
chr1	45825168	45825504	337	45825367	32	12.9034	4.41956	10.4613
chr1	45925502	45925760	259	45925615	24	7.60936	3.34815	5.36199
chr1	46425251	46425844	594	46425512	32	12.9034	4.41956	10.4613
chr1	46808761	46809055	295	46808865	24	7.60936	3.34815	5.36199
chr1	46822561	46822867	307	46822720	25	8.21873	3.48207	5.94309
chr1	46843405	46843868	464	46843628	56	33.1557	7.63378	30.261
chr1	46849889	46850247	359	46850052	80	19.9172	3.32512	17.2927
chr1	46853262	46854450	1189	46853619	178	93.1101	7.44592	89.2739
chr1	46864064	46864784	721	46864342	190	160.54	15.9967	155.808
chr1	46873562	46874071	510	46873893	27	9.48488	3.74993	7.15727
chr1	46894475	46894674	200	46894577	26	8.84409	3.616	6.54188
chr1	50926935	50927995	1061	50927327	51	23.9235	5.66449	21.2123
chr1	50953975	50954183	209	50954058	25	8.21873	3.48207	5.94309
chr1	51065700	51065969	270	51065860	34	14.3631	4.68741	11.8789
chr1	51068794	51069114	321	51068949	32	12.9034	4.41956	10.4613
chr1	51104753	51105150	398	51104903	26	8.84409	3.616	6.54188
chr1	51217000	51217673	674	51217321	52	25.5691	5.99547	22.8235
chr1	51243233	51243610	378	51243415	45	23.1932	6.16059	20.4963
chr1	51281953	51282408	456	51282245	26	8.84409	3.616	6.54188
chr1	51319450	51319802	353	51319645	26	8.41934	3.47044	6.13725
chr1	51333992	51334306	315	51334173	34	14.3631	4.68741	11.8789
chr1	51448699	51449275	577	51449000	107	79.9211	11.9734	76.2747
chr1	51459159	51459472	314	51459308	48	25.8088	6.56237	23.0569
chr1	51465422	51465621	200	51465525	29	8.82424	3.37838	6.52891
chr1	51466631	51466997	367	51466776	28	7.93796	3.17287	5.67924
chr1	51468079	51468383	305	51468215	28	8.67829	3.40376	6.38778
chr1	51477772	51478834	1063	51478497	197	139.19	11.7021	134.731
chr1	51498972	51499553	582	51499299	70	45.568	9.05612	42.4552
chr1	51508984	51510084	1101	51509231	113	56.5023	6.77765	53.2116
chr1	51514203	51514988	786	51514533	129	65.3087	6.96677	61.881
chr1	51525579	51526235	657	51525904	69	39.8171	7.65864	36.8027
chr1	51537514	51538144	631	51537853	113	76.4386	10.3074	72.8424
chr1	51577768	51578050	283	51577990	24	7.60936	3.34815	5.36199
chr1	51584658	51585487	830	51585163	198	157.162	14.3165	152.469
chr1	51593873	51594377	505	51594165	105	65.1606	8.98305	61.7352
chr1	51596956	51597609	654	51597281	53	18.9787	4.32	16.378
chr1	51600472	51600765	294	51600645	30	9.37202	3.47534	7.05338
chr1	51820556	51821260	705	51820844	31	12.1926	4.28563	9.77225
chr1	51915558	51915909	352	51915842	29	9.47025	3.57995	7.14853
chr1	51934398	51935323	926	51934722	72	45.3645	8.69048	42.255
chr1	51970111	51970594	484	51970295	52	27.2573	6.46341	24.4768
chr1	52004214	52004561	348	52004404	29	9.17911	3.48837	6.86637
chr1	52008395	52008847	453	52008683	34	9.1955	3.17604	6.8824
chr1	52011220	52011657	438	52011445	81	48.0071	8.13492	44.8538
chr1	52019607	52020124	518	52019806	37	16.6425	5.08918	14.097
chr1	52039205	52040090	886	52039473	55	26.6713	5.95745	23.9033
chr1	52066326	52066751	426	52066468	39	18.2183	5.35704	15.6336
chr1	52076540	52076796	257	52076680	28	10.1406	3.88385	7.78872
chr1	52100508	52101025	518	52100748	74	47.6914	9.01442	44.5432
chr1	52113478	52114184	707	52113859	88	55.6204	9.0081	52.3438
chr1	52119091	52119930	840	52119415	79	44.2602	7.5188	41.1695
chr1	52133289	52133690	402	52133410	25	8.21873	3.48207	5.94309
chr1	52144846	52145204	359	52145036	41	15.7085	4.42105	13.19
chr1	52146604	52146991	388	52146865	35	11.086	3.62173	8.70333
chr1	52170078	52170484	407	52170268	52	19.7639	4.5611	17.1446
chr1	52171346	52171732	387	52171538	38	11.0566	3.42706	8.67484
chr1	52228191	52228424	234	52228327	51	14.0202	3.42105	11.5475
chr1	52232020	52232715	696	52232355	57	13.1482	3.03983	10.7001
chr1	52232914	52233693	780	52233252	200	134.547	10.8181	130.149
chr1	52331437	52331792	356	52331586	34	14.3631	4.68741	11.8789
chr1	52363605	52364070	466	52363863	60	30.1602	6.30165	27.3226
chr1	52366236	52366823	588	52366519	70	40.8933	7.8022	37.8602
chr1	52388194	52388539	346	52388360	32	11.0051	3.81944	8.6247
chr1	52388869	52389288	420	52389142	34	12.3842	4.06977	9.95914
chr1	52419429	52419761	333	52419605	25	8.21873	3.48207	5.94309
chr1	52427213	52427562	350	52427410	33	13.6271	4.55348	11.1637
chr1	52442497	52443224	728	52443079	40	19.0223	5.49096	16.4184
chr1	52454577	52455060	484	52454874	29	10.8108	4.01778	8.4354
chr1	52471028	52471457	430	52471290	27	9.48488	3.74993	7.15727
chr1	52499906	52501010	1105	52500803	45	16.7936	4.38095	14.2449
chr1	52501739	52502299	561	52501976	42	15.3945	4.25743	12.8832
chr1	52578222	52578909	688	52578471	59	36.0387	8.03555	33.0908
chr1	52596128	52596530	403	52596344	36	15.8711	4.95526	13.346
chr1	52597832	52598204	373	52598041	35	14.5412	4.63918	12.0528
chr1	52630519	52631373	855	52631030	84	51.7935	8.63821	48.5781
chr1	52648270	52648561	292	52648462	38	13.4947	4.0625	11.0381
chr1	52652570	52652991	422	52652717	44	17.5971	4.66805	15.0282
chr1	52653289	52653673	385	52653539	42	16.3089	4.49791	13.7739
chr1	52726337	52727652	1316	52727247	53	24.5158	5.61331	21.7917
chr1	52764106	52764309	204	52764211	26	8.84409	3.616	6.54188
chr1	52799331	52799814	484	52799474	56	18.2983	4.00281	15.712
chr1	52800171	52800665	495	52800467	68	26.5929	4.86601	23.8263
chr1	52802358	52803308	951	52802671	53	16.1194	3.73444	13.5886
chr1	52816923	52817910	988	52817194	63	31.9827	6.4257	29.1106
chr1	52830256	52830467	212	52830362	25	8.21873	3.48207	5.94309
chr1	52844595	52845423	829	52844937	210	176.825	16.0578	171.906
chr1	52854027	52854357	331	52854183	32	12.9034	4.41956	10.4613
chr1	52856235	52856773	539	52856576	28	9.44807	3.65239	7.12699
chr1	52863539	52864054	516	52863831	56	28.7025	6.37584	25.8928
chr1	52916705	52917055	351	52916868	36	15.8711	4.95526	13.346
chr1	52952524	52953186	663	52952757	30	8.56928	3.23591	6.2823
chr1	52960356	52960609	254	52960496	25	8.06963	3.43008	5.80636
chr1	53004068	53004365	298	53004168	27	9.48488	3.74993	7.15727
chr1	53019627	53019838	212	53019794	24	7.60936	3.34815	5.36199
chr1	53200935	53201206	272	53201069	24	7.60936	3.34815	5.36199
chr1	53296711	53297496	786	53297167	196	147.583	13.0291	143.01
chr1	53313198	53313970	773	53313837	34	14.3631	4.68741	11.8789
chr1	53352233	53352985	753	53352513	137	109.787	13.9676	105.717
chr1	53410829	53411158	330	53411008	28	10.1406	3.88385	7.78872
chr1	53761586	53762411	826	53761978	119	68.9284	8.26446	65.4452
chr1	53765370	53765808	439	53765616	81	34.068	5.35948	31.1571
chr1	53773935	53774277	343	53774127	34	12.1039	3.98633	9.68995
chr1	53776598	53776835	238	53776753	25	7.30913	3.17073	5.08105
chr1	53784758	53785523	766	53785204	82	46.1394	7.60073	43.0168
chr1	53797311	53798179	869	53797942	107	73.2503	10.4247	69.7015
chr1	53823640	53824251	612	53823886	74	45.9031	8.54214	42.7848
chr1	53824651	53825254	604	53825050	47	22.089	5.59441	19.4173
chr1	53838098	53838822	725	53838481	76	50.4014	9.43627	47.2087
chr1	53845071	53845649	579	53845434	42	20.6612	5.75881	18.0197
chr1	53851388	53851698	311	53851545	37	16.6425	5.08918	14.097
chr1	53889274	53889871	598	53889582	36	15.8711	4.95526	13.346
chr1	53908330	53908624	295	53908485	35	15.1113	4.82133	12.6064
chr1	53925835	53926087	253	53925970	24	7.60936	3.34815	5.36199
chr1	53940191	53940570	380	53940490	30	11.4949	4.1517	9.09686
chr1	53945807	53946082	276	53945992	25	8.21873	3.48207	5.94309
chr1	53970704	53970943	240	53970823	24	7.60936	3.34815	5.36199
chr1	54176640	54176940	301	54176771	32	12.9034	4.41956	10.4613
chr1	54250379	54251204	826	54250720	105	85.2485	13.7306	81.5248
chr1	54279511	54280238	728	54279924	148	110.376	12.4582	106.298
chr1	54438592	54439242	651	54438977	59	36.0387	8.03555	33.0908
chr1	54492516	54492807	292	54492652	34	13.3128	4.35323	10.8606
chr1	54549956	54550189	234	54550116	24	7.60936	3.34815	5.36199
chr1	54557192	54558159	968	54557579	103	76.6963	11.8451	73.0966
chr1	54584623	54584968	346	54584799	27	9.48488	3.74993	7.15727
chr1	54585316	54586235	920	54585515	45	23.1581	6.14973	20.4636
chr1	54606082	54606537	456	54606348	41	19.568	5.5409	16.9529
chr1	54635971	54636223	253	54636100	24	7.60936	3.34815	5.36199
chr1	54660723	54661122	400	54660930	42	20.6612	5.75881	18.0197
chr1	54822024	54822443	420	54822154	31	12.1926	4.28563	9.77225
chr1	54823530	54823799	270	54823630	30	8.70895	3.27696	6.41738
chr1	54827819	54828221	403	54828010	83	53.7636	9.2511	50.5164
chr1	54839721	54840499	779	54839891	61	21.0509	4.2524	18.4016
chr1	54841679	54842219	541	54841964	137	85.7985	9.375	82.0671
chr1	54847176	54847520	345	54847342	26	8.84409	3.616	6.54188
chr1	54862646	54862898	253	54862782	32	8.65907	3.14286	6.36921
chr1	54866078	54866546	469	54866239	43	13.6344	3.75427	11.1707
chr1	54882400	54883249	850	54882986	65	41.3892	8.66142	38.3473
chr1	54896474	54896845	372	54896672	28	10.1406	3.88385	7.78872
chr1	54897732	54898001	270	54897861	25	8.21873	3.48207	5.94309
chr1	54904230	54904528	299	54904379	39	12.1079	3.62976	9.69385
chr1	54913439	54913963	525	54913635	111	64.7502	8.28402	61.3308
chr1	54920240	54920451	212	54920364	35	9.48566	3.19716	7.15801
chr1	54922357	54922671	315	54922530	42	7.84963	2.54739	5.59397
chr1	54923922	54924346	425	54924065	79	30.2678	4.84848	27.4284
chr1	54925606	54926617	1012	54926318	119	63.2485	7.36196	59.8524
chr1	54934918	54935748	831	54935095	71	40.834	7.65957	37.8019
chr1	54954877	54955337	461	54955098	43	21.0639	5.75916	18.4143
chr1	55026962	55027788	827	55027558	97	47.93	6.57718	44.7779
chr1	55028876	55029595	720	55029038	54	15.8697	3.63757	13.346
chr1	55049092	55049456	365	55049256	59	15.604	3.37838	13.0879
chr1	55052289	55053299	1011	55052719	187	126.488	10.8545	122.197
chr1	55087401	55088550	1150	55087815	89	48.2449	7.31707	45.0875
chr1	55130934	55131908	975	55131346	93	56.1853	8.51449	52.8995
chr1	55196278	55196706	429	55196474	41	19.8367	5.62489	17.2138
chr1	55210276	55210500	225	55210385	24	7.39388	3.27225	5.16276
chr1	55215396	55215888	493	55215710	41	18.9262	5.34351	16.3266
chr1	55220997	55221254	258	55221059	27	8.28242	3.34928	6.00478
chr1	55236838	55237961	1124	55237171	127	80.5661	9.48148	76.9101
chr1	55363233	55364013	781	55363647	93	69.7122	11.7795	66.2171
chr1	55383266	55383483	218	55383324	26	8.84409	3.616	6.54188
chr1	55405508	55406477	970	55405881	164	117.85	11.8364	113.671
chr1	55410704	55411192	489	55410882	73	40.4465	7.32673	37.4209
chr1	55430492	55431035	544	55430856	60	37.0142	8.16948	34.0489
chr1	55442009	55442361	353	55442172	41	19.8367	5.62489	17.2138
chr1	55446272	55446633	362	55446457	28	9.11969	3.54523	6.80895
chr1	55448233	55448486	254	55448257	24	7.60936	3.34815	5.36199
chr1	55450328	55450528	201	55450387	28	8.83102	3.45238	6.53539
chr1	55488254	55488650	397	55488453	74	51.3628	10.0444	48.1542
chr1	55507023	55507418	396	55507222	63	38.7281	8.20513	35.7328
chr1	55528548	55529213	666	55528884	88	55.3081	8.93574	52.0364
chr1	55554022	55554298	277	55554161	26	8.84409	3.616	6.54188
chr1	55575944	55576331	388	55576057	32	12.9034	4.41956	10.4613
chr1	55593663	55594057	395	55593926	27	9.48488	3.74993	7.15727
chr1	55633251	55633638	388	55633324	27	9.48488	3.74993	7.15727
chr1	55685420	55685818	399	55685573	29	10.8108	4.01778	8.4354
chr1	55717275	55717827	553	55717569	47	24.928	6.42844	22.1944
chr1	55754991	55755280	290	55755169	24	7.60936	3.34815	5.36199
chr1	55806913	55807523	611	55807198	44	21.8462	5.87467	19.1793
chr1	55812570	55812889	320	55812691	24	7.22509	3.21337	5.00016
chr1	55874253	55874918	666	55874786	25	8.21873	3.48207	5.94309
chr1	55983647	55983905	259	55983816	31	12.1926	4.28563	9.77225
chr1	56972205	56972911	707	56972368	39	15.1687	4.44444	12.6625
chr1	57303869	57304174	306	57304000	31	12.1926	4.28563	9.77225
chr1	57377352	57378456	1105	57377710	71	44.1429	8.51064	41.054
chr1	57406057	57407143	1087	57406797	47	24.928	6.42844	22.1944
chr1	57428950	57429352	403	57429216	34	14.3631	4.68741	11.8789
chr1	57580138	57580342	205	57580152	24	7.27284	3.22997	5.04611
chr1	57583629	57584045	417	57583812	42	20.6612	5.75881	18.0197
chr1	57774093	57775663	1571	57774891	38	14.4672	4.33333	11.9804
chr1	57785439	57785741	303	57785604	36	13.8552	4.33255	11.3863
chr1	57828284	57828648	365	57828463	25	8.21873	3.48207	5.94309
chr1	57836906	57837340	435	57837127	33	13.0249	4.35897	10.5799
chr1	57839870	57840419	550	57840188	46	20.2781	5.19912	17.6464
chr1	57906534	57907076	543	57906786	80	54.2286	9.8301	50.9741
chr1	57944426	57944676	251	57944609	24	7.60936	3.34815	5.36199
chr1	57969281	57970360	1080	57970061	102	67.2037	9.7723	63.7472
chr1	57995663	57996581	919	57996038	94	68.6161	11.3095	65.1376
chr1	58029595	58029959	365	58029819	34	14.3631	4.68741	11.8789
chr1	58042212	58042573	362	58042410	26	8.84409	3.616	6.54188
chr1	58166287	58166578	292	58166469	25	7.28607	3.16302	5.05888
chr1	58169969	58170356	388	58170128	31	11.0368	3.91198	8.65544
chr1	58296295	58296775	481	58296536	61	32.5144	6.78337	29.632
chr1	58301050	58301343	294	58301178	37	8.19162	2.79001	5.92407
chr1	58303598	58304712	1115	58304463	78	37.88	6.27981	34.9
chr1	58311207	58311645	439	58311455	43	16.7713	4.53608	14.2232
chr1	58315531	58316044	514	58315783	35	15.0452	4.8	12.545
chr1	58359450	58359926	477	58359645	47	23.0496	5.86797	20.3573
chr1	58392954	58394065	1112	58393165	61	37.9966	8.30341	35.0138
chr1	58422932	58424339	1408	58423837	45	21.1251	5.54217	18.4742
chr1	58444898	58445793	896	58445454	82	47.7215	7.95019	44.5728
chr1	58504521	58505358	838	58505037	183	146.091	14.3526	141.538
chr1	58586069	58586796	728	58586390	65	41.9948	8.83911	38.9425
chr1	58651602	58653111	1510	58652053	54	27.0474	6.16592	24.2709
chr1	58670742	58671057	316	58670903	26	8.84409	3.616	6.54188
chr1	58677609	58677968	360	58677793	32	12.9034	4.41956	10.4613
chr1	58711254	58712852	1599	58712601	83	35.816	5.52632	32.8728
chr1	58722022	58722920	899	58722395	108	49.7297	6.10987	46.5479
chr1	58727070	58727416	347	58727261	55	18.8382	4.16667	16.2404
chr1	58734007	58734605	599	58734339	42	20.6612	5.75881	18.0197
chr1	58742326	58743161	836	58742642	114	79.1621	10.7477	75.5265
chr1	58761287	58761757	471	58761527	74	51.3628	10.0444	48.1542
chr1	58774098	58774297	200	58774186	24	7.60936	3.34815	5.36199
chr1	58795107	58795838	732	58795461	84	42.0251	6.56878	38.9722
chr1	58797219	58797743	525	58797509	121	74.1746	8.97059	70.612
chr1	58802351	58802964	614	58802538	46	22.3688	5.78818	19.6897
chr1	58830881	58831240	360	58831043	27	9.48488	3.74993	7.15727
chr1	58856793	58857264	472	58857120	43	16.6302	4.49898	14.0878
chr1	58859639	58860197	559	58860018	51	25.0352	5.9633	22.2995
chr1	58897513	58898094	582	58897698	51	27.2798	6.59899	24.4989
chr1	58909591	58910041	451	58909848	48	22.9011	5.71096	20.2116
chr1	58955807	58956628	822	58956404	63	38.5822	8.16327	35.5893
chr1	58973063	58974165	1103	58973630	93	54.0052	8.06175	50.7542
chr1	59070868	59071279	412	59071108	40	18.9916	5.48128	16.3906
chr1	59071617	59071854	238	59071726	26	8.55214	3.51562	6.26576
chr1	59092738	59093083	346	59092899	35	15.1113	4.82133	12.6064
chr1	59119615	59120532	918	59120220	88	52.2047	8.24074	48.9827
chr1	59131095	59131320	226	59131156	25	7.8898	3.36788	5.6327
chr1	59162949	59163564	616	59163168	112	81.2036	11.4837	77.538
chr1	59177790	59178498	709	59178170	75	44.3496	8.01688	41.2574
chr1	59236873	59237656	784	59237276	106	67.4973	9.33682	64.0365
chr1	59278463	59278989	527	59278945	27	8.03933	3.27103	5.77702
chr1	59406162	59406745	584	59406501	33	10.9302	3.71991	8.5516
chr1	59481634	59482957	1324	59482258	105	55.516	7.22071	52.241
chr1	59552571	59552805	235	59552723	28	9.01339	3.5109	6.70593
chr1	59608118	59609111	994	59608538	61	33.5183	7.04545	30.6171
chr1	59623298	59623778	481	59623492	61	37.9966	8.30341	35.0138
chr1	59670120	59671094	975	59670903	49	24.6775	6.09756	21.9503
chr1	59673719	59674014	296	59673884	33	12.316	4.13625	9.89263
chr1	59684818	59685289	472	59685139	60	37.0142	8.16948	34.0489
chr1	59722835	59723173	339	59723000	27	9.23545	3.66492	6.9211
chr1	59762445	59764107	1663	59763484	59	26.0121	5.41516	23.2565
chr1	59886857	59887251	395	59887034	47	23.6051	6.03015	20.9001
chr1	59912535	59913267	733	59912962	122	75.7783	9.15179	72.1922
chr1	59913425	59914024	600	59913607	38	9.28	3	6.96431
chr1	59966164	59966615	452	59966501	42	20.6612	5.75881	18.0197
chr1	60007403	60007913	511	60007567	48	25.8088	6.56237	23.0569
chr1	60016048	60017242	1195	60016378	137	88.0548	9.74576	84.2913
chr1	60042798	60043053	256	60042881	27	9.48488	3.74993	7.15727
chr1	60043227	60043451	225	60043300	27	9.48488	3.74993	7.15727
chr1	60070709	60070980	272	60070793	28	10.1406	3.88385	7.78872
chr1	60097608	60098697	1090	60098306	94	62.4108	9.77366	59.0273
chr1	60158476	60158863	388	60158694	49	26.6983	6.6963	23.9284
chr1	60173153	60173569	417	60173417	36	15.8711	4.95526	13.346
chr1	60180053	60180836	784	60180418	106	76.3976	11.2869	72.8022
chr1	60235163	60235534	372	60235396	31	12.1926	4.28563	9.77225
chr1	60342961	60343802	842	60343421	138	105.887	12.9664	101.871
chr1	60409185	60410239	1055	60409718	56	31.609	7.17884	28.7436
chr1	60447106	60447475	370	60447273	42	20.6612	5.75881	18.0197
chr1	60460609	60461044	436	60460805	46	24.0561	6.29452	21.3409
chr1	60485652	60485937	286	60485814	29	10.8108	4.01778	8.4354
chr1	60539326	60539674	349	60539499	42	20.6612	5.75881	18.0197
chr1	60566254	60567307	1054	60566837	62	29.806	6.01145	26.9748
chr1	60622953	60623162	210	60623021	25	7.91518	3.37662	5.65721
chr1	60627365	60627923	559	60627671	41	19.8367	5.62489	17.2138
chr1	60652517	60653005	489	60652821	25	8.21873	3.48207	5.94309
chr1	60677395	60677773	379	60677590	42	20.6612	5.75881	18.0197
chr1	60745991	60746598	608	60746358	97	57.5505	8.34753	54.243
chr1	60753827	60754243	417	60753941	35	9.5078	3.20285	7.17943
chr1	60758130	60758495	366	60758221	45	10.8467	3.04636	8.47044
chr1	60759558	60760249	692	60759728	80	37.9967	6.13636	35.0138
chr1	60760603	60760808	206	60760690	44	11.2181	3.16456	8.83192
chr1	60761673	60761944	272	60761800	50	14.1559	3.49315	11.6799
chr1	60765020	60765347	328	60765211	49	18.8018	4.56204	16.2049
chr1	60765864	60766105	242	60765956	29	7.35491	2.94118	5.12517
chr1	60771739	60772358	620	60771974	84	42.8359	6.72468	39.7699
chr1	60776886	60777406	521	60777126	121	72.1115	8.61582	68.58
chr1	60781789	60782029	241	60781859	34	9.71749	3.31439	7.38297
chr1	60793775	60794099	325	60793945	41	19.8367	5.62489	17.2138
chr1	60805291	60805997	707	60805653	47	24.7798	6.38298	22.0506
chr1	60821478	60821886	409	60821777	24	7.60936	3.34815	5.36199
chr1	60822984	60823307	324	60823116	28	10.1406	3.88385	7.78872
chr1	60833633	60833983	351	60833829	37	16.238	4.96084	13.7046
chr1	60834823	60835303	481	60835136	50	27.5964	6.83022	24.8083
chr1	60853313	60853783	471	60853618	38	17.1788	5.14512	14.6216
chr1	60859850	60860270	421	60860081	46	18.2354	4.6627	15.6504
chr1	60860586	60860909	324	60860717	31	8.15533	3.05927	5.88908
chr1	60863329	60863643	315	60863429	34	9.55506	3.27103	7.22534
chr1	60864354	60864585	232	60864527	31	7.24834	2.81195	5.02265
chr1	60868394	60868698	305	60868525	26	7.79208	3.26087	5.53841
chr1	60874989	60876173	1185	60875432	123	70.8142	8.22281	67.3023
chr1	60880054	60880673	620	60880399	69	23.721	4.29975	21.0139
chr1	60893211	60893982	772	60893481	61	23.9652	4.82115	21.2533
chr1	60898622	60899790	1169	60899469	69	33.2843	6.1296	30.3873
chr1	60907474	60907835	362	60907631	63	19.0777	3.80048	16.4725
chr1	60908811	60909263	453	60909110	119	43.9127	4.84262	40.8282
chr1	60913245	60913775	531	60913526	163	61.0177	5.01529	57.6562
chr1	60916371	60917560	1190	60916764	125	40.3022	4.26829	37.2791
chr1	60920528	60920776	249	60920674	52	10.2923	2.71238	7.93627
chr1	60930377	60930915	539	60930647	81	58.9737	10.9819	55.6438
chr1	60936935	60937342	408	60937074	32	9.48818	3.37423	7.16039
chr1	60939950	60940299	350	60940125	39	13.7264	4.04858	11.2606
chr1	60941001	60941443	443	60941275	52	22.9286	5.31062	20.2385
chr1	60954803	60955157	355	60955001	49	26.6983	6.6963	23.9284
chr1	60961069	60961417	349	60961266	36	15.8711	4.95526	13.346
chr1	60967843	60968453	611	60968272	31	12.1926	4.28563	9.77225
chr1	60977625	60978019	395	60977810	63	30.8886	6.1657	28.037
chr1	60983070	60983276	207	60983198	26	8.84409	3.616	6.54188
chr1	61003149	61003498	350	61003345	33	10.131	3.49076	7.78435
chr1	61022801	61023408	608	61023059	66	33.0099	6.35674	30.1186
chr1	61026676	61027075	400	61026855	54	20.4749	4.57571	17.8391
chr1	61027593	61027869	277	61027725	35	8.90961	3.05085	6.60526
chr1	61029905	61030222	318	61030086	38	14.5694	4.36242	12.0804
chr1	61039378	61039652	275	61039487	27	9.48488	3.74993	7.15727
chr1	61045909	61046698	790	61046093	70	29.1518	5.21292	26.3337
chr1	61050299	61050776	478	61050505	111	48.7274	5.7971	45.5622
chr1	61054323	61055236	914	61054551	135	84.1069	9.28962	80.3992
chr1	61135574	61136270	697	61135712	36	11.8452	3.76016	9.43805
chr1	61139724	61140306	583	61140008	40	14.4253	4.15822	11.9396
chr1	61158097	61158618	522	61158339	47	21.541	5.44218	18.88
chr1	61160511	61160887	377	61160698	87	57.4567	9.58606	54.1508
chr1	61181061	61181531	471	61181411	32	12.9034	4.41956	10.4613
chr1	61203121	61203596	476	61203308	54	31.271	7.36593	28.4114
chr1	61295009	61295544	536	61295366	49	26.6597	6.68449	23.892
chr1	61423273	61423712	440	61423504	72	46.7916	9.0796	43.6585
chr1	61638777	61639394	618	61638928	34	14.1848	4.62963	11.7081
chr1	61771283	61771594	312	61771452	33	13.6271	4.55348	11.1637
chr1	61933595	61933980	386	61933786	33	13.6271	4.55348	11.1637
chr1	61952978	61953445	468	61953179	50	27.5964	6.83022	24.8083
chr1	61964620	61964880	261	61964771	28	10.1406	3.88385	7.78872
chr1	62086044	62086298	255	62086192	31	12.1926	4.28563	9.77225
chr1	62200846	62201245	400	62200992	34	14.3631	4.68741	11.8789
chr1	62201723	62202002	280	62201851	30	11.4949	4.1517	9.09686
chr1	62252424	62252724	301	62252539	31	12.1926	4.28563	9.77225
chr1	62388806	62389006	201	62388944	24	7.60936	3.34815	5.36199
chr1	62437399	62438154	756	62437818	93	67.2033	11.1111	63.7469
chr1	62548798	62549100	303	62548984	27	9.48488	3.74993	7.15727
chr1	62551493	62551933	441	62551765	38	17.425	5.22311	14.8597
chr1	62621661	62622133	473	62621987	40	19.0223	5.49096	16.4184
chr1	62638846	62639488	643	62639192	24	7.60936	3.34815	5.36199
chr1	62692358	62692755	398	62692536	51	28.5029	6.96415	25.6967
chr1	62701074	62701364	291	62701189	30	9.37202	3.47534	7.05338
chr1	62703055	62703726	672	62703407	46	16.8833	4.32781	14.3327
chr1	62706411	62706991	581	62706748	37	11.8922	3.7037	9.48385
chr1	62984468	62984799	332	62984589	26	8.60598	3.53403	6.31779
chr1	63031301	63031541	241	63031443	24	7.60936	3.34815	5.36199
chr1	63114246	63114913	668	63114621	136	92.4791	10.6202	88.6517
chr1	63119741	63120150	410	63119922	47	23.6566	6.04534	20.9507
chr1	63134547	63135036	490	63134731	39	16.6619	4.87805	14.1161
chr1	63176105	63177363	1259	63177217	46	13.7277	3.60429	11.2618
chr1	63180934	63181437	504	63181215	119	73.8684	9.11854	70.3105
chr1	63445741	63446001	261	63445880	25	8.21873	3.48207	5.94309
chr1	63665433	63665850	418	63665577	38	17.425	5.22311	14.8597
chr1	63730136	63730846	711	63730684	34	14.3631	4.68741	11.8789
chr1	63953529	63953794	266	63953680	25	8.21873	3.48207	5.94309
chr1	64000538	64001234	697	64000804	131	88.1788	10.4101	84.4135
chr1	64005235	64005534	300	64005356	54	18.424	4.14157	15.8349
chr1	64077158	64077692	535	64077455	46	24.0561	6.29452	21.3409
chr1	64091572	64091833	262	64091664	26	8.84409	3.616	6.54188
chr1	64101449	64101800	352	64101647	43	16.1149	4.36508	13.5843
chr1	64104751	64105813	1063	64105443	65	33.1652	6.49606	30.2703
chr1	64121500	64122530	1031	64121767	214	137.746	10.1415	133.306
chr1	64134105	64134665	561	64134225	25	8.21873	3.48207	5.94309
chr1	64191562	64191953	392	64191768	38	17.425	5.22311	14.8597
chr1	64209068	64209422	355	64209245	31	12.1926	4.28563	9.77225
chr1	64226064	64226551	488	64226368	56	29.0284	6.46259	26.2126
chr1	64255964	64256163	200	64256098	24	7.60936	3.34815	5.36199
chr1	64301148	64301526	379	64301340	76	30.7872	5.11288	27.9374
chr1	64302743	64303100	358	64302934	52	15.2587	3.61528	12.7505
chr1	64305344	64305923	580	64305652	118	65.226	7.7474	61.7996
chr1	64321533	64321862	330	64321704	29	10.8108	4.01778	8.4354
chr1	64374795	64375052	258	64374905	29	10.8108	4.01778	8.4354
chr1	64407291	64407818	528	64407473	96	76.1251	12.9908	72.5338
chr1	64446004	64446426	423	64446189	59	30.2626	6.43777	27.4233
chr1	64508448	64508927	480	64508653	80	55.4961	10.1759	52.2214
chr1	64531999	64533149	1151	64532837	171	103.266	9.06217	99.2872
chr1	64546020	64546435	416	64546211	41	19.8367	5.62489	17.2138
chr1	64601296	64601922	627	64601567	92	71.4466	12.4551	67.9249
chr1	64617008	64617971	964	64617676	95	48.1999	6.77966	45.0431
chr1	64639389	64639651	263	64639538	25	8.21873	3.48207	5.94309
chr1	64649090	64649744	655	64649552	24	7.60936	3.34815	5.36199
chr1	64690370	64691337	968	64690753	155	111.973	11.8721	107.872
chr1	64705374	64705681	308	64705513	33	13.6271	4.55348	11.1637
chr1	64717489	64717981	493	64717684	42	20.6612	5.75881	18.0197
chr1	64736268	64736767	500	64736416	42	7.98702	2.57485	5.72659
chr1	64736943	64738185	1243	64737950	128	71.5914	7.93358	68.0676
chr1	64797166	64797659	494	64797443	44	20.5971	5.50122	17.9586
chr1	64932838	64933360	523	64933194	24	7.60936	3.34815	5.36199
chr1	64956445	64957422	978	64956677	60	37.0142	8.16948	34.0489
chr1	64970626	64971224	599	64970974	74	51.3628	10.0444	48.1542
chr1	64981251	64981485	235	64981404	28	10.1406	3.88385	7.78872
chr1	64986083	64986414	332	64986217	36	15.8711	4.95526	13.346
chr1	65010203	65010609	407	65010452	39	18.2183	5.35704	15.6336
chr1	65178164	65179536	1373	65179038	100	52.2958	7.08275	49.0724
chr1	65186257	65187142	886	65186732	116	86.8551	12.1622	83.109
chr1	65235611	65236193	583	65235768	30	11.4949	4.1517	9.09686
chr1	65236974	65237272	299	65237125	26	8.84409	3.616	6.54188
chr1	65237740	65237975	236	65237844	27	9.48488	3.74993	7.15727
chr1	65389740	65390015	276	65389910	26	8.84409	3.616	6.54188
chr1	66174961	66175610	650	66175358	43	21.2616	5.82011	18.6081
chr1	66280736	66281109	374	66280921	43	21.4956	5.89274	18.8357
chr1	66552538	66552789	252	66552661	32	12.9034	4.41956	10.4613
chr1	66655648	66655884	237	66655713	24	7.60936	3.34815	5.36199
chr1	66700585	66701559	975	66700982	154	119.449	13.3851	115.25
chr1	66816729	66818183	1455	66817515	81	39.9447	6.42633	36.9282
chr1	66862695	66863556	862	66863304	85	49.8894	8.08271	46.7049
chr1	66940981	66941309	329	66941132	30	11.4949	4.1517	9.09686
chr1	67038374	67039164	791	67038832	110	68.3697	9.05383	64.8951
chr1	67061468	67061869	402	67061677	48	25.8088	6.56237	23.0569
chr1	67143911	67144110	200	67143975	24	7.60936	3.34815	5.36199
chr1	69286403	69286793	391	69286572	43	21.4956	5.89274	18.8357
chr1	69291357	69291726	370	69291523	33	13.6271	4.55348	11.1637
chr1	69343509	69344389	881	69343802	84	56.0542	9.68109	52.7705
chr1	69367542	69367999	458	69367711	40	19.0223	5.49096	16.4184
chr1	69370167	69370562	396	69370514	24	7.60936	3.34815	5.36199
chr1	69454071	69454297	227	69454213	24	7.60936	3.34815	5.36199
chr1	69461123	69461549	427	69461364	62	38.9861	8.43733	35.9856
chr1	69544109	69544659	551	69544413	137	114.268	15	110.137
chr1	69637948	69638291	344	69638013	28	10.1406	3.88385	7.78872
chr1	69687047	69687992	946	69687233	57	27.2458	5.89431	24.4657
chr1	69688964	69689389	426	69689206	52	22.382	5.17578	19.7026
chr1	69759598	69759903	306	69759688	27	9.48488	3.74993	7.15727
chr1	69810120	69810551	432	69810290	45	23.1932	6.16059	20.4963
chr1	69830825	69831388	564	69831219	30	11.4949	4.1517	9.09686
chr1	69868224	69868612	389	69868414	45	23.1051	6.13333	20.4116
chr1	69870057	69870527	471	69870298	61	36.7155	7.92839	33.7561
chr1	70999958	71000656	699	71000320	24	7.51738	3.31565	5.28154
chr1	71014308	71014569	262	71014409	31	12.1926	4.28563	9.77225
chr1	71100055	71100419	365	71100197	79	18.3455	3.15457	15.7582
chr1	71102247	71103472	1226	71103121	260	174.988	11.022	170.088
chr1	71531643	71532056	414	71531857	45	23.1932	6.16059	20.4963
chr1	71556714	71557795	1082	71557024	246	191.013	14.0182	185.945
chr1	71652776	71653984	1209	71653078	30	11.4949	4.1517	9.09686
chr1	71760171	71760794	624	71760493	69	41.9605	8.21596	38.9092
chr1	72010681	72010882	202	72010747	24	7.60936	3.34815	5.36199
chr1	72123613	72123967	355	72123780	33	13.6271	4.55348	11.1637
chr1	72211777	72212484	708	72212208	48	23.7335	5.9466	21.0262
chr1	72220104	72220336	233	72220184	27	9.48488	3.74993	7.15727
chr1	72225719	72227101	1383	72226375	98	54.3503	7.62712	51.0939
chr1	72236343	72237510	1168	72236618	74	40.7407	7.28155	37.7102
chr1	72243688	72244730	1043	72244399	105	60.826	8.15385	57.4674
chr1	72254563	72255894	1332	72255329	140	80.1909	8.26495	76.5404
chr1	72284012	72284592	581	72284274	112	78.1437	10.8031	74.5231
chr1	72307050	72307791	742	72307391	96	70.015	11.3318	66.5152
chr1	72376480	72376692	213	72376608	25	8.21873	3.48207	5.94309
chr1	72582880	72583792	913	72583248	115	71.1176	9.03427	67.6011
chr1	72710969	72711767	799	72711185	67	36.586	7.09812	33.6288
chr1	72718831	72719154	324	72718967	28	10.1406	3.88385	7.78872
chr1	72870228	72870614	387	72870426	37	13.3895	4.11255	10.9356
chr1	72877865	72878278	414	72878140	33	13.6271	4.55348	11.1637
chr1	73862691	73863386	696	73862919	73	44.6972	8.37104	41.5992
chr1	73877936	73878160	225	73878027	25	8.21873	3.48207	5.94309
chr1	73901305	73901986	682	73901799	32	10.0153	3.52564	7.672
chr1	73926490	73926716	227	73926664	35	8.76678	3.01508	6.47346
chr1	73934863	73935139	277	73934947	47	10.6003	2.92326	8.23566
chr1	73935529	73936240	712	73936059	66	18.7996	3.62947	16.2027
chr1	73936704	73937291	588	73936902	60	14.7824	3.20715	12.2884
chr1	73940560	73941183	624	73940928	81	29.9479	4.69108	27.1143
chr1	73947442	73948102	661	73947634	53	19.3714	4.40457	16.7603
chr1	74015807	74016025	219	74015917	32	8.35952	3.06122	6.07939
chr1	74022523	74022947	425	74022800	30	7.72232	2.99228	5.47111
chr1	74098206	74098890	685	74098593	45	16.267	4.25139	13.7331
chr1	74124175	74125552	1378	74124397	53	18.7862	4.27892	16.1896
chr1	74149170	74149667	498	74149414	85	48.3455	7.74775	45.1863
chr1	74155141	74156018	878	74155420	58	26.9676	5.72816	24.1926
chr1	74178641	74179028	388	74178742	40	18.8069	5.42328	16.2098
chr1	74191264	74191616	353	74191427	29	8.75038	3.3557	6.45743
chr1	74200812	74201806	995	74201061	45	22.687	6.00522	20.0017
chr1	74214611	74215083	473	74214714	29	10.6632	3.96825	8.29665
chr1	74227306	74227747	442	74227505	61	37.9966	8.30341	35.0138
chr1	74236155	74236715	561	74236467	76	36.4135	6.16	33.4592
chr1	74236918	74237243	326	74237089	43	12.5717	3.50877	10.1418
chr1	74239286	74239739	454	74239337	37	8.64953	2.89634	6.36001
chr1	74248823	74249754	932	74249049	94	66.6158	10.7955	63.1684
chr1	74275058	74275500	443	74275124	31	7.82622	2.96846	5.57146
chr1	74284283	74285282	1000	74284833	190	128.032	10.8032	123.72
chr1	74295345	74295878	534	74295632	54	19.7931	4.42834	17.1733
chr1	74303655	74304435	781	74304096	42	15.2326	4.21569	12.725
chr1	74313402	74313758	357	74313583	33	12.9204	4.3257	10.4778
chr1	74332243	74332863	621	74332519	147	104.061	11.4198	100.07
chr1	74361923	74362216	294	74362038	32	11.9912	4.125	9.58027
chr1	74386640	74387275	636	74387081	108	55.4117	6.96931	52.1383
chr1	74391383	74391696	314	74391559	59	16.3706	3.50877	13.8341
chr1	74392052	74392539	488	74392450	41	9.81408	2.99145	7.47677
chr1	74397194	74398428	1235	74397498	100	53.8876	7.36152	50.6384
chr1	74437966	74438534	569	74438288	118	87.386	11.9718	83.6321
chr1	74505547	74506873	1327	74505830	145	99.2185	10.7988	95.2961
chr1	74550739	74551503	765	74551204	67	35.991	6.95297	33.0448
chr1	74554403	74554784	382	74554573	39	14.5226	4.26439	12.0347
chr1	74587524	74588547	1024	74588205	192	130.525	10.9659	126.18
chr1	74601020	74601676	657	74601340	54	30.8408	7.23684	27.99
chr1	74609073	74609375	303	74609212	32	12.9034	4.41956	10.4613
chr1	74643959	74644381	423	74644220	34	14.2609	4.65426	11.7825
chr1	74661503	74662215	713	74661847	91	70.2885	12.3212	66.7844
chr1	74672322	74673093	772	74672757	56	32.7743	7.51979	29.8874
chr1	74713618	74713981	364	74713768	27	8.38214	3.38164	6.10131
chr1	74726689	74727108	420	74726914	36	14.49	4.52323	12.0028
chr1	74748754	74749109	356	74748862	35	12.0377	3.88769	9.62553
chr1	74763248	74763449	202	74763332	27	8.53446	3.43137	6.24857
chr1	74773069	74773461	393	74773265	64	28.8888	5.62284	26.0755
chr1	74794571	74794904	334	74794770	30	8.99646	3.36226	6.68949
chr1	74802915	74803425	511	74803066	80	33.1464	5.26658	30.2528
chr1	74806467	74806965	499	74806690	57	16.6971	3.65239	14.1506
chr1	74807140	74807370	231	74807269	43	8.98307	2.74314	6.6766
chr1	74808146	74808460	315	74808249	41	10.2347	3.0837	7.88017
chr1	74816846	74817435	590	74817095	69	36.955	6.95825	33.9915
chr1	74854698	74855315	618	74854811	38	14.742	4.41176	12.249
chr1	74948598	74949223	626	74948932	42	15.1365	4.19103	12.631
chr1	75124409	75125362	954	75125117	85	49.4109	7.97774	46.2343
chr1	75140805	75141084	280	75140907	46	11.4765	3.13333	9.08322
chr1	75141447	75142021	575	75141752	67	23.9088	4.43864	21.1981
chr1	75142408	75143168	761	75142810	83	34.5224	5.30973	31.6026
chr1	75168376	75169232	857	75168789	145	96.5972	10.3546	92.7121
chr1	75179602	75180648	1047	75180365	65	29.5491	5.67986	26.7226
chr1	75191525	75192799	1275	75192081	144	89.2919	9.28297	85.5105
chr1	75210518	75211146	629	75210739	89	51.981	8.07899	48.7628
chr1	75218270	75219592	1323	75219368	116	66.9002	8.19328	63.4484
chr1	75234721	75235000	280	75234862	36	8.77201	2.9695	6.47833
chr1	75236265	75237133	869	75236618	92	49.9275	7.3576	46.7425
chr1	75251422	75251962	541	75251715	58	24.2482	5.10381	21.5292
chr1	75256573	75256876	304	75256732	35	8.3151	2.90323	6.0364
chr1	75316858	75318221	1364	75317626	217	122.73	8.38461	118.488
chr1	75435684	75436214	531	75435998	68	30.1369	5.55556	27.2998
chr1	75445673	75446144	472	75445854	65	27.8922	5.33118	25.0986
chr1	75478868	75479800	933	75479355	175	113.48	10.1033	109.359
chr1	75487147	75488117	971	75487665	118	66.5794	7.96519	63.1326
chr1	75495237	75495517	281	75495371	35	7.45189	2.69461	5.21852
chr1	75498666	75499320	655	75499070	90	47.8306	7.14286	44.68
chr1	75505238	75506197	960	75505624	66	31.9855	6.12431	29.1134
chr1	75521237	75522005	769	75521607	92	54.856	8.3483	51.5912
chr1	75559455	75559904	450	75559639	34	13.1403	4.29975	10.6924
chr1	77516227	77516428	202	77516394	25	8.21873	3.48207	5.94309
chr1	78308383	78308700	318	78308571	29	10.8108	4.01778	8.4354
chr1	78388099	78388329	231	78388242	31	12.1926	4.28563	9.77225
chr1	78422461	78423086	626	78422707	59	30.2626	6.43777	27.4233
chr1	78435930	78436789	860	78436454	54	25.4161	5.74113	22.6735
chr1	78437155	78437453	299	78437336	38	13.4947	4.0625	11.0381
chr1	78453746	78454106	361	78453921	24	7.60936	3.34815	5.36199
chr1	78488378	78489635	1258	78488731	89	50.9038	7.8534	47.703
chr1	78511952	78512160	209	78512045	25	8.21873	3.48207	5.94309
chr1	78537433	78538785	1353	78537727	291	213.638	12.8408	208.366
chr1	78591217	78591760	544	78591492	64	39.9339	8.39793	36.9175
chr1	78611450	78611953	504	78611746	27	9.48488	3.74993	7.15727
chr1	78644686	78644891	206	78644808	28	10.1406	3.88385	7.78872
chr1	78657497	78658651	1155	78657726	159	100.908	9.69697	96.9619
chr1	78702329	78703149	821	78702700	75	43.1313	7.72358	40.0598
chr1	78724668	78725484	817	78725299	85	53.7856	8.97704	50.538
chr1	78812017	78812607	591	78812411	29	9.05042	3.44828	6.74178
chr1	79561165	79561562	398	79561425	33	13.6271	4.55348	11.1637
chr1	79581306	79582002	697	79581649	87	61.2374	10.5516	57.8721
chr1	79671368	79672418	1051	79672107	83	49.1565	8.15534	45.9843
chr1	79701548	79702161	614	79701790	159	119.812	12.7796	115.608
chr1	79703603	79703909	307	79703783	40	11.2841	3.37171	8.89603
chr1	79711206	79711979	774	79711551	61	33.9462	7.15935	31.0375
chr1	79736537	79736950	414	79736756	34	13.1746	4.31034	10.7259
chr1	79752332	79752871	540	79752525	69	38.4047	7.30689	35.4147
chr1	79761339	79761956	618	79761676	75	30.6311	5.14905	27.7841
chr1	79765760	79766595	836	79766328	111	62.9284	7.96586	59.5371
chr1	79775844	79776483	640	79776155	89	66.1656	11.5385	62.725
chr1	79858183	79858634	452	79858360	38	10.841	3.3737	8.46484
chr1	79870391	79870612	222	79870499	29	10.8108	4.01778	8.4354
chr1	79997061	79997270	210	79997185	24	7.60936	3.34815	5.36199
chr1	80015392	80015796	405	80015669	48	25.8088	6.56237	23.0569
chr1	80064663	80064877	215	80064744	25	8.21873	3.48207	5.94309
chr1	80153286	80153719	434	80153547	31	12.1698	4.27807	9.75404
chr1	80213354	80214172	819	80213918	56	26.9089	5.91286	24.1351
chr1	80257975	80258274	300	80258115	25	8.21873	3.48207	5.94309
chr1	80321332	80321854	523	80321565	43	21.4956	5.89274	18.8357
chr1	80340058	80341395	1338	80341138	125	80.4843	9.67742	76.8295
chr1	80389368	80389901	534	80389637	56	33.1557	7.63378	30.261
chr1	80440805	80441343	539	80441101	55	32.2095	7.49985	29.3322
chr1	80447254	80448093	840	80447748	31	12.1926	4.28563	9.77225
chr1	80499969	80500463	495	80500269	34	14.3631	4.68741	11.8789
chr1	80602821	80603457	637	80603216	56	33.1557	7.63378	30.261
chr1	80637231	80637704	474	80637399	56	26.4751	5.80448	23.7108
chr1	80641774	80642175	402	80641957	57	25.58	5.49242	22.8341
chr1	80655275	80655663	389	80655461	62	38.9861	8.43733	35.9856
chr1	80665097	80665549	453	80665278	71	46.5081	9.16031	43.3797
chr1	80670505	80670749	245	80670609	30	11.4949	4.1517	9.09686
chr1	80703345	80703579	235	80703505	25	8.21873	3.48207	5.94309
chr1	80730575	80731080	506	80730788	75	50.0467	9.5	46.8599
chr1	80737931	80738162	232	80738051	24	7.60936	3.34815	5.36199
chr1	80746079	80747339	1261	80746367	185	133.752	12.0936	129.364
chr1	80749298	80749663	366	80749496	65	22.6853	4.33071	20
chr1	80757263	80757760	498	80757529	67	27.3413	5.07463	24.5594
chr1	80758120	80758900	781	80758515	76	34.2787	5.74627	31.3631
chr1	80765569	80765945	377	80765766	48	25.8088	6.56237	23.0569
chr1	80783343	80783686	344	80783499	34	14.3631	4.68741	11.8789
chr1	80805106	80805399	294	80805234	34	14.3631	4.68741	11.8789
chr1	80855088	80855774	687	80855420	106	75.1061	10.9856	71.5299
chr1	80964407	80964927	521	80964605	76	48.9151	9.03756	45.7466
chr1	80995834	80996253	420	80996150	25	8.21873	3.48207	5.94309
chr1	81174946	81175453	508	81175130	41	19.8367	5.62489	17.2138
chr1	81287142	81287435	294	81287297	33	13.6271	4.55348	11.1637
chr1	81300704	81301069	366	81300887	36	15.4794	4.83029	12.9663
chr1	81301717	81302005	289	81301863	36	15.7211	4.90716	13.2022
chr1	81304509	81304740	232	81304561	24	7.54238	3.32447	5.30553
chr1	81599825	81600061	237	81599929	25	8.21873	3.48207	5.94309
chr1	82216275	82216476	202	82216389	24	7.60936	3.34815	5.36199
chr1	82283042	82283676	635	82283430	112	69.1321	8.98251	65.6459
chr1	82290580	82291770	1191	82291551	67	26.6497	4.94186	23.8821
chr1	82316261	82317114	854	82316642	153	116.314	12.9195	112.156
chr1	82362020	82362357	338	82362129	30	11.4949	4.1517	9.09686
chr1	82374957	82375247	291	82375151	42	17.336	4.77778	14.7753
chr1	82389333	82389785	453	82389589	49	26.6983	6.6963	23.9284
chr1	82429000	82429491	492	82429146	26	8.84409	3.616	6.54188
chr1	82433510	82433776	267	82433696	24	7.24892	3.22165	5.02308
chr1	82564642	82565275	634	82565031	26	8.39309	3.46154	6.11179
chr1	82724745	82725372	628	82724994	112	89.5588	13.5168	85.7737
chr1	82768137	82768427	291	82768251	35	15.1113	4.82133	12.6064
chr1	82772575	82772774	200	82772721	26	7.9373	3.30882	5.67866
chr1	82787391	82787750	360	82787580	44	20.0119	5.33175	17.3855
chr1	82793228	82793615	388	82793425	37	13.942	4.26966	11.4711
chr1	82807261	82807495	235	82807360	28	10.1406	3.88385	7.78872
chr1	82819197	82819741	545	82819571	42	19.8175	5.49872	17.1972
chr1	82831694	82833045	1352	82832075	149	71.1334	6.55022	67.6166
chr1	82834566	82834933	368	82834737	89	24.0048	3.57143	21.2922
chr1	82839140	82839911	772	82839498	67	28.7167	5.34591	25.9066
chr1	82846337	82846881	545	82846640	45	23.1932	6.16059	20.4963
chr1	82869372	82869755	384	82869565	44	22.3397	6.02667	19.6611
chr1	82879148	82879633	486	82879406	171	154.805	18.0294	150.142
chr1	82898408	82898642	235	82898501	29	8.48578	3.27511	6.20148
chr1	82900602	82900924	323	82900770	43	18.4372	4.98866	15.8479
chr1	82902116	82902459	344	82902234	37	13.6135	4.17582	11.154
chr1	82953652	82954106	455	82953849	39	18.2183	5.35704	15.6336
chr1	82963174	82963821	648	82963510	79	53.4427	9.77995	50.2008
chr1	82973430	82973660	231	82973493	26	8.36694	3.45269	6.08659
chr1	82975798	82976305	508	82975992	40	18.8989	5.45213	16.2999
chr1	83006142	83006530	389	83006336	64	38.0579	7.86925	35.074
chr1	83076199	83076784	586	83076402	38	9.50117	3.05164	7.17307
chr1	83076945	83077614	670	83077288	127	83.812	10.0629	80.1085
chr1	83090968	83091721	754	83091530	101	63.8047	9.17266	60.3997
chr1	83096112	83096782	671	83096310	38	12.1874	3.71429	9.77121
chr1	83111685	83112023	339	83111855	36	13.9583	4.36321	11.4871
chr1	83116656	83117071	416	83116941	51	17.5777	4.14673	15.0091
chr1	83119634	83120344	711	83120086	87	36.828	5.43881	33.8667
chr1	83123141	83123779	639	83123367	107	60.2428	7.86026	56.8932
chr1	83137859	83138526	668	83138188	46	24.0561	6.29452	21.3409
chr1	83154795	83155095	301	83154929	32	7.66045	2.87456	5.41147
chr1	83156576	83157249	674	83156981	56	24.5378	5.33708	21.8133
chr1	83162822	83163210	389	83163048	26	8.84409	3.616	6.54188
chr1	84286820	84287065	246	84286897	33	12.9551	4.33673	10.5118
chr1	84406908	84407270	363	84407089	31	12.1926	4.28563	9.77225
chr1	84695599	84696394	796	84695773	31	12.1926	4.28563	9.77225
chr1	84714237	84714599	363	84714416	36	15.8711	4.95526	13.346
chr1	84742219	84742488	270	84742352	25	8.21873	3.48207	5.94309
chr1	84839355	84840546	1192	84840213	66	32.4404	6.22677	29.5592
chr1	84874451	84874654	204	84874517	24	7.60936	3.34815	5.36199
chr1	84881470	84881993	524	84881781	69	45.2023	9.11458	42.0955
chr1	84934644	84934965	322	84934811	28	10.1406	3.88385	7.78872
chr1	85084819	85085101	283	85085000	26	8.4457	3.47938	6.16271
chr1	85086214	85086804	591	85086679	36	13.4855	4.22374	11.0291
chr1	85090609	85091019	411	85090756	36	12.8149	4.0305	10.3788
chr1	85094030	85094238	209	85094148	26	7.79208	3.26087	5.53841
chr1	85096776	85097140	365	85096886	29	10.8108	4.01778	8.4354
chr1	85111618	85111895	278	85111748	35	15.1113	4.82133	12.6064
chr1	85112339	85112547	209	85112463	29	10.8108	4.01778	8.4354
chr1	85147701	85147971	271	85147840	29	10.8108	4.01778	8.4354
chr1	85153832	85154066	235	85153990	31	12.1926	4.28563	9.77225
chr1	85231007	85231332	326	85231189	28	10.1406	3.88385	7.78872
chr1	85236091	85236324	234	85236201	24	7.60936	3.34815	5.36199
chr1	85246928	85247127	200	85247008	30	7.44186	2.91353	5.20895
chr1	85249076	85249370	295	85249176	36	10.4941	3.40074	8.13244
chr1	85250512	85250934	423	85250710	33	8.54277	3.05755	6.25671
chr1	85256234	85256433	200	85256370	34	9.8593	3.35249	7.52064
chr1	85256978	85257291	314	85257127	50	20.1758	4.81132	17.5462
chr1	85258148	85258443	296	85258333	36	10.9905	3.53053	8.61029
chr1	85266372	85266786	415	85266663	32	9.51251	3.38115	7.184
chr1	85269922	85270278	357	85270082	44	16.4375	4.36893	13.8996
chr1	85277678	85278612	935	85277783	59	20.1589	4.1958	17.5297
chr1	85294379	85295271	893	85294750	62	32.7114	6.71642	29.8255
chr1	85304525	85304842	318	85304688	46	24.0561	6.29452	21.3409
chr1	85309557	85309774	218	85309678	24	7.60936	3.34815	5.36199
chr1	85318043	85318312	270	85318221	27	9.17903	3.64583	6.86637
chr1	85319662	85319918	257	85319782	35	11.1126	3.62903	8.7293
chr1	85323223	85323564	342	85323398	62	28.5205	5.71688	25.714
chr1	85323744	85324003	260	85323824	41	13.3485	3.81125	10.8955
chr1	85329875	85330199	325	85330015	31	9.14556	3.34029	6.83407
chr1	85332490	85332808	319	85332628	27	9.23545	3.66492	6.9211
chr1	85339897	85340477	581	85340259	35	14.0604	4.48878	11.5867
chr1	85342299	85343029	731	85342414	29	8.60485	3.31126	6.3168
chr1	85345097	85345686	590	85345492	27	9.48488	3.74993	7.15727
chr1	85591020	85593407	2388	85593242	173	65.2731	5.07289	61.846
chr1	85599431	85599632	202	85599525	40	11.3785	3.39404	8.98798
chr1	85600560	85601266	707	85600836	70	36.4633	6.73624	33.5082
chr1	85604144	85604361	218	85604317	33	9.28592	3.25671	6.96996
chr1	85614526	85614918	393	85614711	60	37.0142	8.16948	34.0489
chr1	85624426	85625080	655	85624621	49	26.6983	6.6963	23.9284
chr1	85649855	85650417	563	85650125	55	32.2095	7.49985	29.3322
chr1	85686834	85687171	338	85687025	28	9.17342	3.56265	6.86101
chr1	85687336	85687851	516	85687623	58	32.8832	7.26601	29.9942
chr1	85697441	85697866	426	85697598	35	12.965	4.15704	10.5214
chr1	85698177	85698547	371	85698375	43	18.0392	4.87805	15.4608
chr1	85703323	85704017	695	85703623	88	51.7164	8.13528	48.5023
chr1	85732596	85732901	306	85732746	69	28.0466	5.07246	25.2503
chr1	85735573	85736180	608	85735952	103	50.2503	6.51629	47.0602
chr1	85736442	85736655	214	85736573	49	12.1461	3.14465	9.73101
chr1	85739854	85740180	327	85740047	85	38.7791	5.89849	35.7829
chr1	85750724	85751042	319	85750880	48	10.1039	2.7968	7.75814
chr1	85751226	85752788	1563	85751712	142	80.3329	8.13424	76.6802
chr1	85757933	85758466	534	85758239	37	12.6864	3.91753	10.2536
chr1	85761741	85762101	361	85761919	60	28.5482	5.91085	25.7413
chr1	85776140	85776630	491	85776328	57	30.3524	6.69746	27.5102
chr1	85793150	85794770	1621	85793503	98	57.5988	8.25	54.2907
chr1	85838005	85838494	490	85838226	114	82.093	11.3861	78.4142
chr1	85845137	85845860	724	85845688	36	14.3098	4.4686	11.8301
chr1	85853283	85853638	356	85853462	36	14.9354	4.65995	12.4378
chr1	85894356	85894808	453	85894620	73	36.8713	6.52557	33.9094
chr1	85895297	85895930	634	85895603	56	22.5673	4.88851	19.8844
chr1	85936802	85937856	1055	85937601	60	26.8836	5.52536	24.1101
chr1	85958061	85958532	472	85958364	42	11.338	3.28244	8.9486
chr1	85959482	85959918	437	85959752	50	15.6666	3.8003	13.1491
chr1	85960886	85961365	480	85961185	45	12.438	3.37739	10.0115
chr1	85985792	85986338	547	85986058	39	18.1434	5.33333	15.5628
chr1	86000928	86001237	310	86001072	26	8.41934	3.47044	6.13725
chr1	86005501	86006413	913	86006092	30	10.7417	3.90428	8.37288
chr1	86007747	86008121	375	86007984	36	15.204	4.74359	12.6969
chr1	86018213	86018846	634	86018488	69	43.2217	8.55746	40.1485
chr1	86045899	86046372	474	86046213	27	9.48488	3.74993	7.15727
chr1	86059347	86059757	411	86059508	59	30.9791	6.62252	28.1258
chr1	86064165	86065091	927	86064473	59	27.9696	5.87084	25.1746
chr1	86154350	86155018	669	86154824	119	76.6571	9.63082	73.058
chr1	86178836	86179333	498	86179005	41	17.1739	4.82759	14.6168
chr1	86214097	86214561	465	86214388	31	9.61662	3.47826	7.28511
chr1	86221031	86221387	357	86221135	28	8.50413	3.34873	6.21924
chr1	86229546	86229786	241	86229673	30	8.38713	3.18275	6.10616
chr1	86282070	86282314	245	86282155	26	8.39309	3.46154	6.11179
chr1	86358753	86360215	1463	86359519	158	101.196	9.82695	97.2464
chr1	86381137	86381339	203	86381294	27	8.45788	3.40633	6.17452
chr1	86394147	86394663	517	86394480	69	44.0737	8.79397	40.986
chr1	86415383	86416076	694	86415954	38	16.1885	4.83871	13.6562
chr1	86429964	86430297	334	86430066	37	11.108	3.49908	8.72475
chr1	86434337	86434904	568	86434620	88	55.0758	8.88224	51.8077
chr1	86440425	86440864	440	86440643	75	26.8405	4.50771	24.0678
chr1	86441998	86442941	944	86442233	62	17.8065	3.62903	15.2331
chr1	86487157	86488031	875	86487455	103	60.9252	8.37359	57.5651
chr1	86501533	86501921	389	86501705	51	8.76436	2.48092	6.47108
chr1	86503366	86504741	1376	86504390	114	49.9816	5.80222	46.7957
chr1	86509382	86509754	373	86509564	65	28.2724	5.40984	25.4718
chr1	86512164	86512612	449	86512423	51	19.4782	4.56942	16.8648
chr1	86515969	86516413	445	86516111	37	11.8378	3.68932	9.431
chr1	86525223	86525508	286	86525333	62	11.6162	2.66949	9.2151
chr1	86526070	86526833	764	86526579	143	63.8448	6.03015	60.4393
chr1	86527922	86528460	539	86528238	118	42.3144	4.70356	39.2567
chr1	86532228	86532790	563	86532494	65	22.7488	4.34211	20.0624
chr1	86580279	86580866	588	86580572	81	31.2307	4.8926	28.3731
chr1	86582182	86583071	890	86582748	179	116.766	10.2157	112.601
chr1	86605130	86605615	486	86605260	27	9.48488	3.74993	7.15727
chr1	86618052	86618495	444	86618210	28	8.80534	3.44418	6.51056
chr1	86663236	86663493	258	86663392	27	7.69047	3.16027	5.44036
chr1	86669645	86669857	213	86669726	33	7.67859	2.83333	5.42892
chr1	86670174	86670860	687	86670542	61	25.6662	5.17529	22.9186
chr1	86671821	86672056	236	86671944	40	11.3312	3.38284	8.94194
chr1	86678806	86679022	217	86678913	24	7.36948	3.26371	5.13922
chr1	86703327	86704310	984	86703995	63	38.5096	8.14249	35.518
chr1	86755169	86755478	310	86755365	37	16.6425	5.08918	14.097
chr1	86886951	86887541	591	86887318	50	27.5964	6.83022	24.8083
chr1	86913792	86914440	649	86914172	32	12.0566	4.14573	9.64397
chr1	87070810	87071079	270	87070941	37	12.6275	3.90144	10.1963
chr1	87106225	87106493	269	87106340	31	12.1926	4.28563	9.77225
chr1	87144223	87144437	215	87144336	26	7.28603	3.09633	5.05888
chr1	87180599	87181557	959	87181067	98	56.3688	8.00971	53.0803
chr1	87186993	87187243	251	87187105	35	9.55225	3.21429	7.22264
chr1	87213686	87214481	796	87213872	62	27.0138	5.38462	24.238
chr1	87214870	87215174	305	87215000	40	12.7775	3.73406	10.3422
chr1	87246132	87246602	471	87246304	41	19.3814	5.48303	16.77
chr1	87255134	87255890	757	87255359	125	84.4454	10.4132	80.7329
chr1	87259344	87259728	385	87259480	45	15.2465	4.00697	12.7385
chr1	87315874	87316218	345	87316027	37	16.6425	5.08918	14.097
chr1	87326648	87327774	1127	87326941	82	52.0291	8.96328	48.8102
chr1	87377946	87378399	454	87378142	64	40.9853	8.70518	37.95
chr1	87406203	87406448	246	87406284	43	21.4956	5.89274	18.8357
chr1	87412050	87412365	316	87412262	27	9.48488	3.74993	7.15727
chr1	87435089	87435487	399	87435275	36	15.8711	4.95526	13.346
chr1	87550917	87551511	595	87551217	95	56.5435	8.36237	53.2521
chr1	87607342	87607944	603	87607614	33	11.2427	3.81166	8.85592
chr1	87608485	87608834	350	87608766	26	7.30817	3.10345	5.08023
chr1	87620120	87621010	891	87620466	61	24.2627	4.88189	21.5434
chr1	87621350	87622103	754	87621624	60	20.4506	4.19532	17.8152
chr1	87626337	87626848	512	87626625	118	79.0323	10.2058	75.3986
chr1	87636907	87637929	1023	87637613	176	119.276	10.8323	115.079
chr1	87650631	87651150	520	87650798	49	23.7219	5.82751	21.0147
chr1	87730312	87730639	328	87730468	26	8.49871	3.49741	6.21417
chr1	87755582	87756517	936	87755999	101	74.6589	11.6705	71.0893
chr1	87766197	87766544	348	87766293	37	16.6425	5.08918	14.097
chr1	87785201	87785547	347	87785376	31	12.1926	4.28563	9.77225
chr1	87811307	87811796	490	87811484	30	9.29541	3.45212	6.97913
chr1	87813582	87814009	428	87813840	33	10.9023	3.71179	8.52443
chr1	87828233	87828701	469	87828383	54	26.6884	6.07064	23.9201
chr1	87829689	87830159	471	87829826	30	8.43224	3.19588	6.14976
chr1	87846901	87847535	635	87847328	32	11.3016	3.90995	8.9132
chr1	87852881	87853725	845	87853054	60	24.5199	5.00821	21.7958
chr1	87862104	87862431	328	87862289	41	17.5294	4.92958	14.9619
chr1	87876088	87876550	463	87876177	30	8.63878	3.2563	6.34944
chr1	87885444	87885858	415	87885678	54	31.271	7.36593	28.4114
chr1	87899715	87899989	275	87899861	37	13.8424	4.24107	11.3738
chr1	87900903	87901501	599	87901151	53	27.0356	6.27907	24.2594
chr1	87906580	87906917	338	87906701	34	14.3631	4.68741	11.8789
chr1	87931438	87931874	437	87931738	46	14.9897	3.8843	12.4909
chr1	87935256	87935667	412	87935413	44	14.121	3.80711	11.6459
chr1	88008058	88008759	702	88008357	45	23.1932	6.16059	20.4963
chr1	88025184	88025537	354	88025358	26	8.84409	3.616	6.54188
chr1	88054197	88054549	353	88054355	40	19.0223	5.49096	16.4184
chr1	88055460	88055939	480	88055652	49	26.6983	6.6963	23.9284
chr1	88133880	88134777	898	88134078	81	58.9737	10.9819	55.6438
chr1	88205522	88206001	480	88205802	52	27.3128	6.47922	24.5313
chr1	88211959	88212811	853	88212107	56	12.5633	2.97495	10.1337
chr1	88214140	88214449	310	88214281	79	19.4176	3.28947	16.8055
chr1	88223199	88223401	203	88223336	66	10.719	2.46505	8.35089
chr1	88223883	88224218	336	88224020	58	7.6178	2.17231	5.37027
chr1	88231793	88232376	584	88232212	76	9.3743	2.15686	7.05561
chr1	88276750	88277882	1133	88277560	455	265.888	9.08005	260.32
chr1	88284410	88284884	475	88284538	70	11.5712	2.50353	9.1712
chr1	88287528	88288001	474	88287861	84	16.4956	2.8258	13.9564
chr1	88300466	88300837	372	88300622	69	11.3194	2.48933	8.93051
chr1	88301540	88302255	716	88301650	65	9.97669	2.38439	7.63468
chr1	88318611	88318891	281	88318722	35	12.5834	4.04494	10.1532
chr1	88345513	88346458	946	88345814	89	55.842	8.92857	52.5615
chr1	88357530	88358015	486	88357699	31	10.9763	3.89294	8.59656
chr1	88392162	88392401	240	88392294	27	7.25255	3.02376	5.02655
chr1	88424579	88424978	400	88424778	36	12.0144	3.80658	9.60284
chr1	88452240	88452557	318	88452397	29	10.3251	3.85604	7.96801
chr1	88456729	88457025	297	88456828	29	10.2652	3.83632	7.90975
chr1	88474544	88475200	657	88474837	72	38.1688	6.91288	35.1829
chr1	88562314	88562744	431	88562490	45	22.2806	5.88235	19.605
chr1	88575989	88576877	889	88576608	55	24.5787	5.43689	21.8533
chr1	88578381	88578806	426	88578620	33	7.88518	2.88625	5.6284
chr1	88584521	88584955	435	88584654	57	16.596	3.63409	14.0544
chr1	88587155	88587853	699	88587595	163	100.737	9.33941	96.7931
chr1	88590889	88591344	456	88591072	65	24.1386	4.5961	21.4217
chr1	88611124	88611448	325	88611295	25	8.21873	3.48207	5.94309
chr1	88622440	88622773	334	88622587	33	13.6271	4.55348	11.1637
chr1	88639727	88640225	499	88640064	36	15.7211	4.90716	13.2022
chr1	88654663	88655381	719	88654910	61	31.8343	6.60981	28.9649
chr1	88661231	88661586	356	88661399	45	22.6356	5.98958	19.9514
chr1	88694385	88694606	222	88694510	25	8.21873	3.48207	5.94309
chr1	88701576	88702613	1038	88702079	103	44.4306	5.64604	41.3372
chr1	88705093	88705443	351	88705199	54	11.5527	2.86757	9.15319
chr1	88708175	88708536	362	88708349	50	20.8697	4.98047	18.224
chr1	88745259	88745674	416	88745464	81	50.9489	8.83621	47.7474
chr1	88795596	88795870	275	88795712	24	7.60936	3.34815	5.36199
chr1	88953337	88953716	380	88953534	30	11.4949	4.1517	9.09686
chr1	88997240	88997597	358	88997445	28	10.1406	3.88385	7.78872
chr1	89015349	89015645	297	89015516	27	9.48488	3.74993	7.15727
chr1	89069439	89070657	1219	89070230	126	73.462	8.38838	69.9099
chr1	89078746	89079163	418	89078935	35	13.1946	4.22535	10.7454
chr1	89093697	89094223	527	89094027	42	20.4334	5.68783	17.7985
chr1	89141622	89141938	317	89141763	29	9.05042	3.44828	6.74178
chr1	89242212	89242497	286	89242362	24	7.46768	3.29815	5.23374
chr1	89265732	89266276	545	89266181	33	12.48	4.18719	10.0526
chr1	89392595	89393247	653	89392871	120	85.1896	11.2037	81.4666
chr1	89454450	89455026	577	89454649	46	18.2354	4.6627	15.6504
chr1	89503544	89503971	428	89503791	27	9.06748	3.60825	6.75835
chr1	89513691	89513974	284	89513811	28	8.88266	3.4689	6.57917
chr1	89524451	89524677	227	89524519	30	8.27557	3.15041	5.99823
chr1	89602801	89603314	514	89603051	133	87.8113	10.1209	84.0516
chr1	89627197	89627449	253	89627292	26	7.62667	3.20665	5.37869
chr1	89730636	89731275	640	89730973	68	35.5535	6.73828	32.6148
chr1	89871038	89871238	201	89871178	27	9.48488	3.74993	7.15727
chr1	90055264	90055572	309	90055493	25	7.28607	3.16302	5.05888
chr1	90186009	90186575	567	90186441	30	10.4426	3.80835	8.0823
chr1	90203834	90204196	363	90204014	38	14.1661	4.24837	11.6898
chr1	90358065	90358356	292	90358185	30	10.8644	3.94402	8.48755
chr1	90505605	90506064	460	90505817	38	15.3131	4.57746	12.8036
chr1	90603094	90603721	628	90603388	91	57.9292	9.14513	54.6156
chr1	90633401	90634112	712	90633826	70	37.9693	7.08583	34.9878
chr1	90639835	90640045	211	90640011	24	7.46768	3.29815	5.23374
chr1	90663109	90663755	647	90663346	61	37.7249	8.22281	34.7475
chr1	90677475	90678251	777	90677922	204	149.54	12.4848	144.943
chr1	90772493	90772750	258	90772633	32	11.7027	4.03423	9.29928
chr1	90948156	90948409	254	90948264	33	9.37817	3.28185	7.05934
chr1	90956780	90957066	287	90956963	31	7.92743	2.99625	5.66906
chr1	90973182	90973594	413	90973403	27	7.57817	3.125	5.34014
chr1	91023867	91024351	485	91024167	72	38.5767	7.00576	35.5839
chr1	91031567	91031827	261	91031689	26	8.84409	3.616	6.54188
chr1	91038014	91038320	307	91038190	41	19.6151	5.55556	16.999
chr1	91052618	91053898	1281	91052976	133	54.6176	5.46047	51.3567
chr1	91056388	91056772	385	91056520	77	17.0648	3.0445	14.5102
chr1	91057661	91058041	381	91057859	70	14.2175	2.84455	11.7401
chr1	91064977	91065516	540	91065264	80	38.4925	6.23077	35.5011
chr1	91080356	91080615	260	91080513	29	10.1172	3.78788	7.77101
chr1	91086443	91087383	941	91087164	57	21.7513	4.64	19.0863
chr1	91092618	91092822	205	91092670	40	7.72291	2.58186	5.47169
chr1	91095037	91095680	644	91095487	88	38.1102	5.58344	35.1254
chr1	91098877	91099076	200	91099026	32	7.71775	2.88967	5.46671
chr1	91137323	91137710	388	91137477	28	10.1406	3.88385	7.78872
chr1	91153179	91153721	543	91153510	34	14.3631	4.68741	11.8789
chr1	91161460	91161849	390	91161603	39	18.2183	5.35704	15.6336
chr1	91166916	91167253	338	91167104	26	8.84409	3.616	6.54188
chr1	91179072	91180226	1155	91179335	102	49.8198	6.51899	46.6365
chr1	91192047	91192819	773	91192356	47	7.71502	2.39282	5.46412
chr1	91193134	91193949	816	91193511	117	53.4347	6.09504	50.1928
chr1	91195573	91195802	230	91195641	45	7.9906	2.49187	5.7301
chr1	91211048	91211455	408	91211243	29	7.2753	2.91829	5.04844
chr1	91239804	91240467	664	91240097	79	39.8778	6.58979	36.8624
chr1	91240648	91241163	516	91240890	88	47.6438	7.29508	44.4964
chr1	91249897	91250508	612	91250200	136	92.1149	10.5547	88.2932
chr1	91259830	91260111	282	91259930	35	15.1113	4.82133	12.6064
chr1	91264656	91264856	201	91264673	24	7.60936	3.34815	5.36199
chr1	91278238	91279501	1264	91278555	67	33.4934	6.36704	30.5926
chr1	91293756	91294348	593	91293952	66	23.2628	4.37909	20.5646
chr1	91297993	91298596	604	91298284	138	84.9355	9.14474	81.2161
chr1	91346876	91347295	420	91347011	51	18.0137	4.24144	15.4358
chr1	91366139	91366779	641	91366315	58	20.0216	4.22636	17.395
chr1	91398047	91399095	1049	91398760	94	63.7264	10.0849	60.3227
chr1	91412829	91413591	763	91413310	137	86.5125	9.49106	82.7711
chr1	91428565	91429015	451	91428712	51	20.1592	4.72727	17.5299
chr1	91437781	91438218	438	91437901	35	10.9017	3.57143	8.52386
chr1	91459049	91459975	927	91459487	160	100.316	9.52663	96.3778
chr1	91483370	91483950	581	91483567	28	9.61784	3.70844	7.28624
chr1	91492824	91493249	426	91492943	39	10.1852	3.16456	7.83198
chr1	91494348	91494940	593	91494669	97	53.495	7.56173	50.2521
chr1	91506979	91507593	615	91507287	31	9.66789	3.49345	7.3348
chr1	91517077	91517409	333	91517193	26	7.60339	3.19905	5.36199
chr1	91523889	91524113	225	91523977	31	11.409	4.03023	9.01763
chr1	91540128	91541024	897	91540610	123	87.09	11.1913	83.3403
chr1	91600607	91601049	443	91600859	61	28.5998	5.82707	25.7919
chr1	91626053	91626511	459	91626218	33	12.316	4.13625	9.89263
chr1	91692665	91693105	441	91692908	44	21.9977	5.92105	19.3277
chr1	91715888	91716126	239	91715944	25	8.21873	3.48207	5.94309
chr1	91731070	91731299	230	91731202	25	7.2631	3.15534	5.03685
chr1	91816664	91817059	396	91816824	44	16.041	4.26945	13.512
chr1	91825176	91825680	505	91825408	94	48.947	6.99558	45.7781
chr1	91831163	91831667	505	91831349	48	14.9974	3.76923	12.4984
chr1	91941519	91941912	394	91941716	71	24.1781	4.27553	21.4604
chr1	91942611	91943145	535	91942807	119	61.1617	7.05053	57.7979
chr1	91962334	91962631	298	91962505	28	7.39459	3.0083	5.1634
chr1	91969597	91969865	269	91969773	33	7.33544	2.74637	5.10638
chr1	91984499	91984833	335	91984656	40	15.1808	4.3617	12.6742
chr1	92015273	92015867	595	92015601	30	10.1258	3.70813	7.77929
chr1	92042404	92042794	391	92042610	37	16.6425	5.08918	14.097
chr1	92050750	92051923	1174	92051194	49	16.9931	4.14594	14.4401
chr1	92064176	92064833	658	92064512	124	85.3963	10.7204	81.6706
chr1	92076365	92076610	246	92076467	43	9.56314	2.86086	7.23317
chr1	92079859	92080590	732	92080283	192	139.578	12.2462	135.114
chr1	92086832	92087246	415	92087095	33	10.4682	3.5865	8.10729
chr1	92119028	92119803	776	92119469	189	143.167	13.1215	138.654
chr1	92122843	92123190	348	92123029	38	7.34989	2.56579	5.12043
chr1	92129981	92131007	1027	92130558	80	41.5159	6.82968	38.4719
chr1	92137356	92137657	302	92137495	27	9.48488	3.74993	7.15727
chr1	92143613	92143923	311	92143743	26	7.3304	3.1106	5.10165
chr1	92144224	92144494	271	92144362	26	7.30817	3.10345	5.08023
chr1	92165872	92166495	624	92166267	41	13.3206	3.80435	10.8683
chr1	92180120	92181141	1022	92180460	225	156.876	11.566	152.188
chr1	92187273	92187561	289	92187374	31	12.1926	4.28563	9.77225
chr1	92190537	92190783	247	92190675	24	7.60936	3.34815	5.36199
chr1	92241886	92242092	207	92241988	29	10.0297	3.7594	7.68604
chr1	92340519	92340836	318	92340670	27	7.46778	3.09051	5.23376
chr1	92357835	92358226	392	92358114	26	7.69705	3.22967	5.44669
chr1	92473399	92474404	1006	92473746	74	39.4233	6.98324	36.4154
chr1	92482011	92482409	399	92482128	24	7.60936	3.34815	5.36199
chr1	92496224	92496525	302	92496339	37	10.2014	3.27022	7.84771
chr1	92572542	92572845	304	92572690	24	7.36948	3.26371	5.13922
chr1	92627757	92628101	345	92627943	28	10.1406	3.88385	7.78872
chr1	92634017	92634242	226	92634117	28	8.21525	3.25843	5.94309
chr1	92640234	92640640	407	92640445	44	12.381	3.41426	9.95601
chr1	92641718	92642148	431	92641896	63	24.3818	4.769	21.6602
chr1	92652441	92652803	363	92652608	35	8.01597	2.83019	5.75447
chr1	92711389	92711594	206	92711487	27	7.78171	3.18907	5.52847
chr1	92762940	92763185	246	92763080	26	8.01113	3.33333	5.74988
chr1	92774850	92775260	411	92775020	29	7.49658	2.98211	5.26151
chr1	92806661	92807119	459	92806843	34	12.3212	4.05093	9.89774
chr1	92822177	92822376	200	92822309	25	7.56864	3.25815	5.33082
chr1	92831130	92831909	780	92831763	46	13.1324	3.47633	10.6847
chr1	92895163	92895439	277	92895269	29	10.3856	3.87597	8.02676
chr1	92906803	92907720	918	92907358	140	69.6258	6.85798	66.132
chr1	92910487	92910831	345	92910652	75	20.5657	3.56473	17.928
chr1	92912064	92912546	483	92912368	61	15.5591	3.29787	13.0442
chr1	92934146	92934973	828	92934593	208	150.642	12.2509	146.031
chr1	92944684	92944934	251	92944793	31	8.19756	3.07102	5.92979
chr1	92956659	92956975	317	92956785	29	9.05042	3.44828	6.74178
chr1	92979081	92979335	255	92979202	32	9.5614	3.39506	7.23147
chr1	93006689	93006965	277	93006865	33	8.90545	3.15399	6.60129
chr1	93014494	93014731	238	93014547	29	7.59967	3.01205	5.36083
chr1	93114946	93115536	591	93115291	110	76.651	10.7558	73.0519
chr1	93146128	93146558	431	93146224	29	7.62048	3.01811	5.37286
chr1	93173603	93174089	487	93173783	53	19.7068	4.47761	17.0888
chr1	93174440	93174817	378	93174650	38	9.70733	3.10016	7.37328
chr1	93201725	93202043	319	93201858	28	7.25019	2.96524	5.02428
chr1	93235620	93236146	527	93235967	39	10.738	3.29489	8.3694
chr1	93289788	93290107	320	93289964	34	9.48642	3.25279	7.15873
chr1	93305621	93306029	409	93305819	81	52.3777	9.19283	49.153
chr1	93326488	93326989	502	93326820	43	16.6654	4.5082	14.1195
chr1	93342560	93343913	1354	93342846	155	92.6244	8.85358	88.7949
chr1	93351179	93351521	343	93351303	25	8.21873	3.48207	5.94309
chr1	93388933	93389724	792	93389138	67	24.6769	4.57604	21.9497
chr1	93391562	93391871	310	93391726	50	13.6138	3.38645	11.1542
chr1	93401718	93402149	432	93401903	47	11.5967	3.11688	9.19608
chr1	93444699	93445165	467	93445014	27	7.99175	3.25581	5.73113
chr1	93445430	93446182	753	93445837	65	36.9332	7.43243	33.9701
chr1	93477911	93479345	1435	93478392	142	75.0034	7.41701	71.4287
chr1	93506976	93507271	296	93507147	50	17.8179	4.26421	15.2443
chr1	93511551	93512542	992	93511992	158	108.384	10.9353	104.334
chr1	93529717	93530539	823	93530125	78	43.2156	7.397	40.1425
chr1	93567088	93567303	216	93567194	25	8.21873	3.48207	5.94309
chr1	93577692	93578356	665	93577875	33	11.6873	3.94432	9.2843
chr1	93618462	93618788	327	93618614	34	11.3666	3.77155	8.97641
chr1	93634923	93636128	1206	93635755	170	116.478	10.9897	112.317
chr1	93667699	93668141	443	93667840	34	9.2839	3.19927	6.96799
chr1	93668724	93669149	426	93668922	74	39.365	6.97026	36.358
chr1	93680175	93680620	446	93680396	61	28.7424	5.86011	25.9319
chr1	93685722	93686825	1104	93686511	71	30.703	5.43807	27.8547
chr1	93704164	93704363	200	93704330	25	7.8898	3.36788	5.6327
chr1	93704827	93705042	216	93704924	24	7.60936	3.34815	5.36199
chr1	93727011	93727444	434	93727260	43	17.3151	4.68085	14.7549
chr1	93754040	93755354	1315	93754796	119	68.5874	8.20793	65.1097
chr1	93794567	93794869	303	93794730	28	10.1406	3.88385	7.78872
chr1	93801699	93802198	500	93801941	106	43.8765	5.4095	40.7926
chr1	93803580	93804486	907	93803849	127	60.6409	6.47118	57.2852
chr1	93805342	93805768	427	93805440	46	7.29538	2.34064	5.06785
chr1	93824747	93825842	1096	93825314	136	88.2767	9.88456	84.5102
chr1	93835929	93836549	621	93836058	35	15.1113	4.82133	12.6064
chr1	94034832	94035871	1040	94035211	183	108.6	8.88031	104.547
chr1	94042294	94042749	456	94042493	35	9.93996	3.31492	7.59886
chr1	94052154	94052728	575	94052539	70	22.2839	4.01584	19.6083
chr1	94053636	94054004	369	94053805	44	8.43659	2.60417	6.15398
chr1	94055979	94056381	403	94056086	50	11.9828	3.076	9.57215
chr1	94079023	94079484	462	94079262	63	34.3605	7.01754	31.4434
chr1	94091748	94092258	511	94092030	60	37.0142	8.16948	34.0489
chr1	94455101	94455457	357	94455278	37	16.6425	5.08918	14.097
chr1	94456472	94456854	383	94456659	51	28.5029	6.96415	25.6967
chr1	94496996	94497300	305	94497104	25	8.21873	3.48207	5.94309
chr1	94905965	94906164	200	94906108	24	7.60936	3.34815	5.36199
chr1	95053502	95053820	319	95053678	26	8.84409	3.616	6.54188
chr1	95071334	95072130	797	95071782	40	18.2684	5.25641	15.6828
chr1	95074379	95074705	327	95074569	34	13.4177	4.38596	10.9631
chr1	95193480	95193694	215	95193639	27	9.48488	3.74993	7.15727
chr1	95212670	95212941	272	95212809	24	7.60936	3.34815	5.36199
chr1	95263082	95263402	321	95263266	35	12.3067	3.96476	9.88356
chr1	95267957	95268721	765	95268347	181	141.13	13.7462	136.645
chr1	95292066	95292265	200	95292145	24	7.60936	3.34815	5.36199
chr1	95313383	95314464	1082	95313710	169	116.249	11.0533	112.091
chr1	95468043	95468615	573	95468363	57	34.1093	7.7677	31.1967
chr1	95569269	95569627	359	95569372	28	10.1406	3.88385	7.78872
chr1	95572855	95573513	659	95573242	40	19.0223	5.49096	16.4184
chr1	95590159	95590527	369	95590383	44	22.3397	6.02667	19.6611
chr1	95605525	95605810	286	95605638	35	15.1113	4.82133	12.6064
chr1	95655497	95656021	525	95655752	77	54.3369	10.3723	51.0808
chr1	95657086	95657590	505	95657471	39	18.2183	5.35704	15.6336
chr1	95664273	95665471	1199	95665144	85	28.1903	4.24901	25.3912
chr1	95667386	95667978	593	95667690	164	88.8191	7.75376	85.0448
chr1	95673443	95674414	972	95673677	75	44.4885	8.05085	41.3941
chr1	96872042	96872565	524	96872248	57	34.1093	7.7677	31.1967
chr1	97436281	97436547	267	97436374	27	9.48488	3.74993	7.15727
chr1	97580251	97580840	590	97580503	169	131.267	13.5566	126.913
chr1	97584172	97584484	313	97584338	52	20.8478	4.80944	18.2026
chr1	97650032	97650361	330	97650197	24	7.60936	3.34815	5.36199
chr1	97660628	97662242	1615	97661828	124	62.0767	6.84556	58.6986
chr1	97688817	97689094	278	97689007	28	10.1406	3.88385	7.78872
chr1	97745866	97746719	854	97746370	46	24.0561	6.29452	21.3409
chr1	97769196	97770725	1530	97769946	161	107.293	10.4651	103.258
chr1	97875198	97875536	339	97875343	25	8.21873	3.48207	5.94309
chr1	97910957	97911223	267	97911088	29	10.8108	4.01778	8.4354
chr1	97992849	97993204	356	97993022	27	9.48488	3.74993	7.15727
chr1	98021925	98022162	238	98021998	26	8.84409	3.616	6.54188
chr1	98029743	98030142	400	98029992	26	8.84409	3.616	6.54188
chr1	98035811	98036106	296	98035924	35	15.1113	4.82133	12.6064
chr1	98094899	98096048	1150	98095603	95	59.1251	8.90538	55.7929
chr1	98128802	98129082	281	98128951	26	8.84409	3.616	6.54188
chr1	101902162	101903181	1020	101902907	60	35.2774	7.66332	32.3435
chr1	102109516	102109730	215	102109573	24	7.60936	3.34815	5.36199
chr1	105284283	105284501	219	105284349	28	10.1406	3.88385	7.78872
chr1	105291950	105292196	247	105292042	28	9.39233	3.63409	7.07302
chr1	105356346	105357110	765	105356635	57	23.9765	5.12367	21.2642
chr1	105373919	105374560	642	105374209	70	43.381	8.45238	40.3053
chr1	105386847	105387241	395	105387037	33	13.6271	4.55348	11.1637
chr1	105395832	105396339	508	105396106	84	61.3119	11.0966	57.9456
chr1	105431826	105432364	539	105432128	80	30.9872	4.90909	28.1339
chr1	105434923	105435508	586	105435184	177	118.345	10.6079	114.16
chr1	105492627	105492982	356	105492794	26	8.77009	3.59043	6.47646
chr1	105493763	105494102	340	105493926	30	11.4949	4.1517	9.09686
chr1	105519125	105519596	472	105519274	38	16.5093	4.93671	13.9698
chr1	105523855	105524154	300	105524027	38	12.6048	3.82353	10.1741
chr1	105524933	105525182	250	105525036	28	8.45515	3.33333	6.17195
chr1	105553157	105553482	326	105553346	28	10.1406	3.88385	7.78872
chr1	105564707	105565443	737	105565246	57	34.1093	7.7677	31.1967
chr1	105588643	105588988	346	105588794	33	13.6271	4.55348	11.1637
chr1	105663119	105664281	1163	105663806	148	99.757	10.5674	95.8269
chr1	105677293	105677556	264	105677475	24	7.60936	3.34815	5.36199
chr1	105680650	105680939	290	105680788	26	8.84409	3.616	6.54188
chr1	105700990	105701336	347	105701143	40	19.0223	5.49096	16.4184
chr1	105780404	105780915	512	105780543	31	11.7978	4.15584	9.39196
chr1	105880064	105880448	385	105880250	46	19.3769	4.95781	16.7656
chr1	105891139	105891362	224	105891303	29	9.31006	3.52941	6.99331
chr1	105962308	105962606	299	105962493	24	7.60936	3.34815	5.36199
chr1	105971731	105972146	416	105971951	36	15.0115	4.68354	12.5121
chr1	105974080	105974382	303	105974200	28	9.76227	3.75648	7.42651
chr1	105989994	105990800	807	105990361	201	119.496	8.96185	115.296
chr1	105991090	105991874	785	105991209	63	12.7681	2.81195	10.3333
chr1	105993832	105994211	380	105993922	63	12.6324	2.79232	10.201
chr1	106108770	106109144	375	106109052	27	9.48488	3.74993	7.15727
chr1	106121355	106121699	345	106121583	28	10.1406	3.88385	7.78872
chr1	106127580	106128254	675	106127936	33	13.3456	4.46194	10.8927
chr1	106151744	106152276	533	106151978	54	26.8413	6.11111	24.0687
chr1	106163401	106163823	423	106163732	40	16.3972	4.70184	13.8602
chr1	106171197	106171965	769	106171474	184	134.947	12.3829	130.543
chr1	106172309	106172647	339	106172401	38	7.65041	2.63158	5.40158
chr1	106320624	106320961	338	106320789	55	18.1212	4.02299	15.5411
chr1	106321351	106321781	431	106321545	86	41.437	6.29522	38.3944
chr1	106324968	106325622	655	106325414	93	47.5655	6.8314	44.4193
chr1	106351596	106351875	280	106351741	35	14.8485	4.73684	12.3529
chr1	106352798	106353168	371	106352997	41	19.8367	5.62489	17.2138
chr1	106374262	106374568	307	106374377	24	7.60936	3.34815	5.36199
chr1	106376090	106376295	206	106376167	24	7.60936	3.34815	5.36199
chr1	106395531	106395843	313	106395668	29	9.05042	3.44828	6.74178
chr1	106403487	106403806	320	106403642	35	9.48566	3.19716	7.15801
chr1	106407929	106408376	448	106408177	76	45.5911	8.19149	42.478
chr1	106511583	106512025	443	106511834	107	53.9341	6.80958	50.6843
chr1	106515395	106516169	775	106515861	138	80.0692	8.40387	76.4204
chr1	106525548	106525747	200	106525597	24	7.60936	3.34815	5.36199
chr1	106542530	106542781	252	106542667	29	9.41648	3.56295	7.09644
chr1	106544702	106545078	377	106544857	49	21.8393	5.31915	19.1726
chr1	106560998	106561660	663	106561319	53	22.5285	5.12334	19.8463
chr1	106566079	106566344	266	106566236	47	10.9025	2.98137	8.52461
chr1	106567528	106567830	303	106567698	74	29.7716	5.06073	26.941
chr1	106569247	106570713	1467	106570487	83	36.1175	5.57769	33.1683
chr1	106581820	106582165	346	106582007	60	27.2862	5.61694	24.5052
chr1	106586302	106586807	506	106586481	54	21.1153	4.71698	18.4646
chr1	106600505	106601468	964	106601025	128	81.0966	9.47137	77.4325
chr1	106606838	106607387	550	106607145	171	123.872	12.0448	119.615
chr1	106612314	106613191	878	106612914	167	93.6306	8.13953	89.7869
chr1	106617002	106617343	342	106617158	81	20.7299	3.39967	18.0869
chr1	106619024	106619369	346	106619175	40	9.11466	2.87921	6.80417
chr1	106620471	106620899	429	106620723	98	49.3206	6.73469	46.1455
chr1	106627144	106627571	428	106627291	33	11.3299	3.83747	8.94067
chr1	106647344	106647804	461	106647538	87	58.0564	9.73451	54.7411
chr1	106665195	106665450	256	106665344	25	8.21873	3.48207	5.94309
chr1	106700620	106700991	372	106700801	53	29.7322	7.04961	26.9023
chr1	106706483	106706891	409	106706755	31	10.0903	3.61991	7.74487
chr1	106707106	106707504	399	106707339	40	14.9788	4.30672	12.4801
chr1	106712253	106712750	498	106712439	70	21.4229	3.87978	18.7661
chr1	106713779	106714763	985	106714123	117	56.6906	6.54102	53.397
chr1	106737999	106738576	578	106738280	25	8.21873	3.48207	5.94309
chr1	106747384	106747906	523	106747723	32	12.9034	4.41956	10.4613
chr1	106758769	106760276	1508	106759654	167	107.847	10	103.805
chr1	106796250	106796915	666	106796618	75	42.8029	7.64588	39.7373
chr1	106839596	106839975	380	106839691	27	9.48488	3.74993	7.15727
chr1	106860896	106861249	354	106861082	34	14.3631	4.68741	11.8789
chr1	106866668	106867066	399	106866765	28	10.1406	3.88385	7.78872
chr1	106867982	106868372	391	106868257	28	10.1406	3.88385	7.78872
chr1	106883837	106884192	356	106883984	27	9.48488	3.74993	7.15727
chr1	107315207	107315478	272	107315325	31	12.1926	4.28563	9.77225
chr1	107481549	107481810	262	107481708	28	9.99919	3.83598	7.6565
chr1	107496920	107497228	309	107497052	27	9.48488	3.74993	7.15727
chr1	107505847	107506376	530	107506000	57	34.1093	7.7677	31.1967
chr1	107511268	107511611	344	107511432	32	12.9034	4.41956	10.4613
chr1	107517512	107518154	643	107517704	60	37.0142	8.16948	34.0489
chr1	107533657	107534261	605	107533948	124	88.8827	11.426	85.1074
chr1	107534527	107534776	250	107534691	32	8.25541	3.03309	5.97866
chr1	107582745	107583266	522	107582961	49	26.6983	6.6963	23.9284
chr1	107584055	107584266	212	107584082	25	8.21873	3.48207	5.94309
chr1	107589800	107590553	754	107590092	49	26.6983	6.6963	23.9284
chr1	108040927	108041191	265	108041095	41	19.8367	5.62489	17.2138
chr1	111857998	111858450	453	111858195	49	26.6983	6.6963	23.9284
chr1	111863995	111865304	1310	111864858	242	165.681	11.2813	160.89
chr1	115383209	115383751	543	115383639	25	8.21873	3.48207	5.94309
chr1	117486705	117486929	225	117486880	24	7.60936	3.34815	5.36199
chr1	118310854	118311588	735	118311257	85	56.9239	9.75057	53.6262
chr1	118321584	118322269	686	118321866	81	50.0342	8.61345	46.8476
chr1	118368808	118369399	592	118369100	48	23.5336	5.88942	20.8301
chr1	118386563	118386766	204	118386651	36	7.53852	2.67728	5.30194
chr1	118388655	118390234	1580	118390061	57	18.7074	4.02778	16.1125
chr1	118399565	118400142	578	118399943	62	32.8825	6.75966	29.9936
chr1	118440414	118440856	443	118440600	27	9.48488	3.74993	7.15727
chr1	118458858	118459858	1001	118459412	119	63.0111	7.32601	59.6185
chr1	118476932	118477226	295	118477072	30	11.4949	4.1517	9.09686
chr1	118498290	118498665	376	118498457	46	24.0561	6.29452	21.3409
chr1	118539167	118539791	625	118539559	55	29.1576	6.61939	26.3394
chr1	118560899	118561147	249	118561039	25	8.21873	3.48207	5.94309
chr1	118596267	118596493	227	118596406	29	8.58088	3.30396	6.29352
chr1	118624018	118624487	470	118624193	28	7.80344	3.13175	5.54955
chr1	118627669	118628126	458	118627887	46	18.1626	4.64427	15.5816
chr1	118759640	118760039	400	118759759	35	12.3067	3.96476	9.88356
chr1	118772283	118772726	444	118772400	39	11.7722	3.5461	9.36701
chr1	118937923	118938338	416	118938012	28	7.5851	3.06554	5.34675
chr1	118994704	118995035	332	118994863	30	9.0701	3.38428	6.76089
chr1	119047960	119048163	204	119048118	31	9.61662	3.47826	7.28511
chr1	119053419	119053947	529	119053720	63	29.6107	5.87156	26.7832
chr1	119087507	119087735	229	119087659	27	7.96808	3.24826	5.70822
chr1	119214234	119214696	463	119214385	27	7.27374	3.0303	5.04694
chr1	119368603	119369082	480	119368706	30	11.276	4.07895	8.88828
chr1	119396325	119396524	200	119396414	31	9.54033	3.45572	7.21105
chr1	119421622	119422098	477	119421996	33	8.37791	3.01418	6.09726
chr1	119438652	119438890	239	119438721	26	8.28909	3.4264	6.01118
chr1	119476924	119477161	238	119477117	27	7.73593	3.1746	5.48436
chr1	119485062	119485488	427	119485233	31	10.3659	3.7037	8.00767
chr1	119492026	119492791	766	119492222	34	13.4177	4.38596	10.9631
chr1	119498563	119498830	268	119498663	25	7.2631	3.15534	5.03685
chr1	119504328	119505154	827	119504641	159	106.078	10.4712	102.059
chr1	119509513	119509851	339	119509653	47	13.2803	3.45821	10.8289
chr1	119525719	119526592	874	119526205	133	87.9846	10.1515	84.2223
chr1	119548635	119549081	447	119548948	32	10.6621	3.71622	8.29567
chr1	119648373	119649026	654	119648836	55	29.3284	6.66667	26.5072
chr1	119674988	119675329	342	119675142	29	10.8108	4.01778	8.4354
chr1	119805985	119806307	323	119806151	30	11.4949	4.1517	9.09686
chr1	119836886	119837928	1043	119837608	298	234.479	14.557	229.068
chr1	119895029	119895370	342	119895172	30	8.4549	3.20248	6.17178
chr1	119912902	119913478	577	119913150	154	119.926	13.4783	115.72
chr1	119959530	119959897	368	119959713	33	10.2591	3.52697	7.90384
chr1	119963625	119963869	245	119963777	28	8.75425	3.4279	6.46112
chr1	120015040	120015290	251	120015110	30	10.7722	3.91414	8.40253
chr1	120026003	120026580	578	120026273	79	41.602	6.94444	38.5565
chr1	120033022	120033409	388	120033310	29	8.79954	3.37079	6.50493
chr1	120041224	120041481	258	120041373	24	7.32097	3.24675	5.09248
chr1	120055166	120055892	727	120055618	85	44.5519	6.96921	41.4564
chr1	120073658	120073857	200	120073748	33	8.88363	3.14815	6.58009
chr1	120093476	120093783	308	120093630	32	12.9034	4.41956	10.4613
chr1	120120481	120121499	1019	120121085	136	89.9844	10.1783	86.1932
chr1	120135986	120136773	788	120136330	162	120.138	12.4618	115.93
chr1	120143684	120143914	231	120143805	28	9.42015	3.64322	7.09992
chr1	120151600	120152040	441	120151747	26	7.3527	3.11778	5.12312
chr1	120197124	120197614	491	120197441	65	35.0859	6.96203	32.1553
chr1	120236388	120236798	411	120236558	60	24.1735	4.93528	21.4558
chr1	120258623	120259060	438	120258821	44	15.5626	4.15129	13.0475
chr1	120264887	120265629	743	120265237	115	59.805	7.13407	56.4623
chr1	120318840	120319264	425	120319083	50	26.0681	6.375	23.3114
chr1	120334426	120334856	431	120334572	27	8.3321	3.36538	6.05291
chr1	120338129	120338338	210	120338185	29	7.57892	3.00601	5.34083
chr1	120550192	120550391	200	120550354	25	8.21873	3.48207	5.94309
chr1	120737569	120737802	234	120737722	27	8.35707	3.37349	6.07712
chr1	121003263	121003462	200	121003354	24	7.60936	3.34815	5.36199
chr1	121240875	121241955	1081	121241162	170	124.539	12.2669	120.273
chr1	121249297	121249502	206	121249356	24	7.60936	3.34815	5.36199
chr1	121312346	121312801	456	121312543	72	47.2853	9.21717	44.1437
chr1	121320386	121320884	499	121320794	25	7.94067	3.38542	5.68176
chr1	121327152	121328545	1394	121327951	178	124.251	11.3723	119.989
chr1	121430815	121431962	1148	121431160	132	84.2659	9.60983	80.5559
chr1	121441086	121441666	581	121441184	26	8.31494	3.43511	6.03626
chr1	121478434	121478659	226	121478511	24	7.60936	3.34815	5.36199
chr1	121537005	121537261	257	121537178	25	8.21873	3.48207	5.94309
chr1	121567486	121568350	865	121567808	90	63.0499	10.5324	59.6566
chr1	121634416	121634724	309	121634590	28	10.1406	3.88385	7.78872
chr1	122357023	122357388	366	122357206	86	64.5691	11.6516	61.1525
chr1	122810845	122811067	223	122810911	24	7.60936	3.34815	5.36199
chr1	125161357	125161883	527	125161646	52	22.3407	5.16569	19.6621
chr1	125164183	125164584	402	125164395	54	23.1254	5.17891	20.4315
chr1	125241632	125242011	380	125241854	27	9.48488	3.74993	7.15727
chr1	125273855	125274222	368	125274093	28	10.1406	3.88385	7.78872
chr1	125352265	125352515	251	125352371	27	9.48488	3.74993	7.15727
chr1	125365661	125365876	216	125365806	25	8.21873	3.48207	5.94309
chr1	125373676	125373942	267	125373860	24	7.60936	3.34815	5.36199
chr1	125434552	125434925	374	125434772	59	16.9802	3.61446	14.4276
chr1	125435198	125436192	995	125435514	114	58.5839	7.02076	55.2604
chr1	125441347	125442046	700	125441685	36	14.8223	4.625	12.3273
chr1	125450209	125450793	585	125450542	41	19.8367	5.62489	17.2138
chr1	125467917	125468394	478	125468106	54	29.4272	6.82382	26.6028
chr1	125503754	125504395	642	125504156	57	31.2309	6.9378	28.3732
chr1	125508222	125508490	269	125508339	28	10.1406	3.88385	7.78872
chr1	125519186	125519545	360	125519299	28	10.1406	3.88385	7.78872
chr1	125560130	125561152	1023	125560463	101	60.5611	8.51419	57.2066
chr1	125624537	125624929	393	125624787	25	8.21873	3.48207	5.94309
chr1	125701159	125701456	298	125701326	27	8.08726	3.28638	5.82335
chr1	125795415	125795660	246	125795509	30	11.4949	4.1517	9.09686
chr1	125911359	125912509	1151	125911911	42	20.6612	5.75881	18.0197
chr1	126079641	126079997	357	126079832	28	10.1406	3.88385	7.78872
chr1	126412465	126412719	255	126412555	24	7.60936	3.34815	5.36199
chr1	126438816	126439235	420	126438965	27	9.48488	3.74993	7.15727
chr1	126670406	126670954	549	126670646	107	89.3495	14.464	85.5673
chr1	126679859	126680352	494	126680310	27	9.43642	3.73333	7.11584
chr1	126736492	126737174	683	126736829	74	42.7893	7.76398	39.724
chr1	126738038	126738480	443	126738191	36	11.7616	3.73737	9.35678
chr1	126747795	126748318	524	126748117	105	62.7854	8.5209	59.3962
chr1	126755752	126756129	378	126755869	29	10.5078	3.91645	8.14552
chr1	126817503	126818245	743	126817945	94	54.7499	8.1058	51.4868
chr1	127184241	127184611	371	127184401	46	24.0561	6.29452	21.3409
chr1	127186130	127186440	311	127186310	31	12.1926	4.28563	9.77225
chr1	127204735	127205592	858	127205022	149	90.8917	9.09091	87.0877
chr1	127205898	127206417	520	127206163	44	8.75467	2.66588	6.46154
chr1	127219689	127220024	336	127219880	28	9.85026	3.7859	7.51184
chr1	127225708	127226306	599	127225902	34	14.3631	4.68741	11.8789
chr1	127233067	127233919	853	127233333	170	137.949	14.6655	133.507
chr1	127239809	127240357	549	127240133	97	55.428	7.9288	52.1545
chr1	127242193	127243104	912	127242908	64	26.7209	5.16693	23.9504
chr1	127296718	127297570	853	127296954	124	84.4734	10.5396	80.7606
chr1	127305579	127306430	852	127305816	143	91.1432	9.66443	87.3352
chr1	127344717	127345469	753	127345138	150	90.0142	8.88235	86.2225
chr1	127354047	127354527	481	127354209	24	7.24892	3.22165	5.02308
chr1	127380744	127381439	696	127381033	24	7.60936	3.34815	5.36199
chr1	127409596	127409900	305	127409728	29	10.0297	3.7594	7.68604
chr1	127443705	127443917	213	127443821	25	8.21873	3.48207	5.94309
chr1	127478751	127479064	314	127478930	26	7.76819	3.25301	5.51533
chr1	127514872	127515079	208	127514924	26	8.84409	3.616	6.54188
chr1	127521776	127522038	263	127521933	24	7.60936	3.34815	5.36199
chr1	127572636	127572917	282	127572746	26	8.55214	3.51562	6.26576
chr1	127579644	127580158	515	127579983	28	10.1406	3.88385	7.78872
chr1	127608430	127608679	250	127608537	25	7.28607	3.16302	5.05888
chr1	127611535	127612001	467	127611864	25	8.21873	3.48207	5.94309
chr1	127625552	127626280	729	127625720	64	27.2925	5.28455	24.5115
chr1	127626713	127627054	342	127626892	48	16.3355	4.06302	13.7999
chr1	127627377	127627763	387	127627566	61	26.6226	5.38194	23.8555
chr1	127637883	127638359	477	127638181	35	15.1113	4.82133	12.6064
chr1	127677260	127678491	1232	127677409	33	11.1851	3.79464	8.7997
chr1	127732598	127733182	585	127732995	43	19.9785	5.4321	17.3527
chr1	127773658	127774841	1184	127774056	100	60.6054	8.63248	57.2502
chr1	127796332	127797003	672	127796622	54	31.271	7.36593	28.4114
chr1	127812935	127813334	400	127813140	41	19.8367	5.62489	17.2138
chr1	127830147	127830729	583	127830358	77	42.488	7.34463	39.4274
chr1	127868554	127869310	757	127868937	109	82.5252	12.2768	78.8403
chr1	127902991	127903416	426	127903190	70	47.1383	9.50874	43.9991
chr1	127977997	127978550	554	127978386	38	15.9148	4.7561	13.3887
chr1	127990119	127990766	648	127990461	42	17.336	4.77778	14.7753
chr1	127991374	127991839	466	127991535	34	11.4235	3.78788	9.03166
chr1	128102472	128103979	1508	128103207	167	101.575	9.14037	97.6197
chr1	128124328	128124859	532	128124563	85	63.4399	11.5176	60.0406
chr1	128221574	128222111	538	128221770	63	39.9823	8.57126	36.9645
chr1	128243897	128244693	797	128244170	107	63.5759	8.46395	60.1744
chr1	128314843	128315077	235	128315007	25	8.21873	3.48207	5.94309
chr1	128328677	128329211	535	128329044	39	15.7799	4.61894	13.2597
chr1	128357467	128357881	415	128357605	60	23.2091	4.73602	20.5119
chr1	128359218	128359933	716	128359595	110	62.986	8.06686	59.5937
chr1	128368630	128369040	411	128368824	93	72.6094	12.589	69.0701
chr1	128399228	128399456	229	128399347	30	11.4949	4.1517	9.09686
chr1	128416639	128417869	1231	128416963	100	57.99	8.11897	54.6755
chr1	128441185	128441594	410	128441310	31	12.1926	4.28563	9.77225
chr1	128444355	128444592	238	128444507	28	7.62819	3.07856	5.3801
chr1	128447151	128447671	521	128447330	93	66.2091	10.8545	62.7678
chr1	128517378	128517690	313	128517513	29	10.8108	4.01778	8.4354
chr1	128519172	128519410	239	128519316	29	10.8108	4.01778	8.4354
chr1	128548571	128549677	1107	128549005	135	85.3712	9.49721	81.6459
chr1	128590870	128591387	518	128591204	44	12.4047	3.41945	9.97904
chr1	128591992	128592834	843	128592579	81	38.1368	6.08309	35.1516
chr1	128593237	128593466	230	128593313	40	10.0725	3.09201	7.72756
chr1	128605820	128606213	394	128605934	32	12.9034	4.41956	10.4613
chr1	128611746	128612286	541	128611994	177	135.173	13.2244	130.766
chr1	128617732	128618040	309	128617878	28	9.4761	3.66162	7.15411
chr1	128659792	128660270	479	128659945	31	11.2832	3.99002	8.89516
chr1	128672406	128672606	201	128672473	25	8.21873	3.48207	5.94309
chr1	128701330	128701644	315	128701441	24	7.44298	3.28947	5.20986
chr1	128708906	128709304	399	128709105	68	36.0661	6.85885	33.1178
chr1	128731589	128731806	218	128731759	25	8.21873	3.48207	5.94309
chr1	128766762	128767361	600	128767110	78	41.351	6.99115	38.3098
chr1	128770709	128771254	546	128770936	99	63.0592	9.25926	59.6658
chr1	128785195	128785420	226	128785259	30	7.84615	3.02734	5.59074
chr1	128786914	128787646	733	128787389	126	90.0801	11.4004	86.2874
chr1	128808556	128809003	448	128808739	38	17.425	5.22311	14.8597
chr1	128824949	128825473	525	128825194	26	8.06081	3.34988	5.79779
chr1	128830690	128831060	371	128830864	50	16.2507	3.92308	13.7169
chr1	128832262	128832957	696	128832655	85	42.7219	6.61538	39.6577
chr1	128880470	128880956	487	128880643	31	11.0368	3.91198	8.65544
chr1	129542696	129543006	311	129542852	38	17.425	5.22311	14.8597
chr1	129624353	129624866	514	129624659	65	40.773	8.48329	37.742
chr1	129651573	129651825	253	129651752	24	7.60936	3.34815	5.36199
chr1	129657986	129658341	356	129658241	29	10.8108	4.01778	8.4354
chr1	130462080	130463033	954	130462657	124	87.3004	11.1012	83.5477
chr1	130474941	130475337	397	130475103	48	25.2644	6.39687	22.5246
chr1	130563670	130564026	357	130563828	26	8.84409	3.616	6.54188
chr1	130633949	130634402	454	130634106	50	27.5964	6.83022	24.8083
chr1	130700053	130701210	1158	130700601	55	27.8981	6.27803	25.1044
chr1	130715524	130716160	637	130715802	151	93.6436	9.32515	89.7997
chr1	130717153	130717809	657	130717565	76	28.9888	4.80649	26.1737
chr1	130737562	130737820	259	130737729	32	11.0051	3.81944	8.6247
chr1	130740669	130741187	519	130740948	27	7.75878	3.18182	5.50641
chr1	130770712	130770911	200	130770763	24	7.34517	3.25521	5.11575
chr1	130789716	130790555	840	130790365	41	17.4097	4.8951	14.8475
chr1	130795370	130795742	373	130795552	50	27.5964	6.83022	24.8083
chr1	130829099	130829378	280	130829229	34	14.0341	4.58115	11.5611
chr1	130838273	130838635	363	130838393	26	7.86429	3.28467	5.60823
chr1	130863801	130864446	646	130864251	31	12.1926	4.28563	9.77225
chr1	130878105	130878528	424	130878363	58	17.826	3.81137	15.2522
chr1	130879657	130880470	814	130880041	125	71.0873	8.09769	67.5713
chr1	130886311	130886960	650	130886637	87	56.2088	9.2827	52.9228
chr1	130894623	130895054	432	130894803	35	15.1113	4.82133	12.6064
chr1	130902443	130902905	463	130902703	50	27.5964	6.83022	24.8083
chr1	130987491	130987885	395	130987659	38	14.8118	4.43182	12.3171
chr1	130993606	130994222	617	130993969	139	80.3329	8.3632	76.6802
chr1	130996420	130996808	389	130996621	97	35.6455	4.74347	32.7052
chr1	130998947	130999307	361	130999239	42	10.3567	3.06705	7.9987
chr1	130999552	131000043	492	130999709	47	13.3764	3.47826	10.9228
chr1	131006075	131006425	351	131006214	39	14.4568	4.24628	11.9703
chr1	131010465	131010928	464	131010653	54	27.52	6.29291	24.7346
chr1	131022548	131023369	822	131022778	83	49.0171	8.12379	45.8471
chr1	131027972	131028316	345	131028132	29	10.8108	4.01778	8.4354
chr1	131038059	131038663	605	131038365	104	75.3032	11.3391	71.724
chr1	131049234	131049679	446	131049405	59	25.5431	5.30973	22.798
chr1	131053212	131053610	399	131053375	38	10.5611	3.30508	8.19748
chr1	131060292	131060620	329	131060329	31	8.56682	3.1746	6.27995
chr1	131064276	131064487	212	131064316	29	9.02494	3.44037	6.7171
chr1	131079746	131080420	675	131079927	54	17.6541	3.98551	15.084
chr1	131080658	131081176	519	131080943	105	58.0723	7.65896	54.7565
chr1	131089566	131090342	777	131089859	88	51.1	8.0036	47.8961
chr1	131096359	131097191	833	131096897	69	31.8852	5.83333	29.015
chr1	131097607	131098075	469	131097786	84	45.7234	7.30241	42.6081
chr1	131110318	131111032	715	131110654	36	11.0417	3.54406	8.66018
chr1	131113497	131114058	562	131113710	45	17.5906	4.58167	15.0219
chr1	131119121	131119454	334	131119279	28	10.1406	3.88385	7.78872
chr1	131125959	131126518	560	131126124	54	30.0897	7.01531	27.2536
chr1	131135164	131135521	358	131135342	62	23.5619	4.67359	20.8577
chr1	131138090	131138900	811	131138468	82	29.958	4.64206	27.1242
chr1	131142483	131143103	621	131142769	71	27.8401	4.90463	25.0475
chr1	131152987	131153384	398	131153199	71	45.6152	8.91089	42.5016
chr1	131168610	131168809	200	131168778	26	8.23768	3.40909	5.96142
chr1	131181717	131182065	349	131181875	36	8.35065	2.86822	6.07086
chr1	131184414	131184933	520	131184760	61	17.292	3.58382	14.7324
chr1	131186189	131186492	304	131186377	53	12.6315	3.08571	10.2002
chr1	131188746	131189352	607	131188944	73	26.5327	4.56227	23.7673
chr1	131199601	131200481	881	131200238	187	109.745	8.75233	105.676
chr1	131204484	131204826	343	131204689	61	16.2503	3.41034	13.7165
chr1	131244977	131246067	1091	131245326	55	21.0055	4.62046	18.3572
chr1	131265216	131265549	334	131265368	46	22.4669	5.81683	19.7858
chr1	131278548	131279002	455	131278751	53	13.3095	3.20665	10.8575
chr1	131279190	131279817	628	131279498	89	36.5856	5.28169	33.6285
chr1	131280190	131280616	427	131280454	74	26.6524	4.52899	23.8848
chr1	131293686	131294297	612	131294206	26	8.08579	3.35821	5.82197
chr1	131350036	131350434	399	131350249	52	29.4176	7.09807	26.5935
chr1	131360968	131361205	238	131361087	27	9.48488	3.74993	7.15727
chr1	131379033	131379708	676	131379348	29	10.8108	4.01778	8.4354
chr1	131384411	131384853	443	131384606	49	26.6983	6.6963	23.9284
chr1	131443926	131444245	320	131444079	25	8.21873	3.48207	5.94309
chr1	131446728	131446963	236	131446859	27	9.48488	3.74993	7.15727
chr1	131473718	131474118	401	131473935	41	19.8367	5.62489	17.2138
chr1	131526477	131528247	1771	131527693	296	183.131	9.72495	178.143
chr1	131533785	131534195	411	131533997	60	37.0142	8.16948	34.0489
chr1	131555123	131555556	434	131555298	57	32.5963	7.32323	29.7124
chr1	131566056	131566444	389	131566248	40	18.1809	5.22959	15.5994
chr1	131638120	131638573	454	131638300	38	17.425	5.22311	14.8597
chr1	131657987	131658399	413	131658177	58	30.5518	6.62921	27.7061
chr1	131672170	131672724	555	131672515	43	18.682	5.05747	16.0875
chr1	131687749	131688228	480	131687989	42	20.6612	5.75881	18.0197
chr1	131698710	131699250	541	131698903	50	26.5687	6.52174	23.8026
chr1	131717637	131717841	205	131717759	26	8.84409	3.616	6.54188
chr1	131747137	131747463	327	131747330	36	12.3917	3.91121	9.96637
chr1	131760149	131760618	470	131760432	38	13.4329	4.04564	10.9778
[truncated: 48,641 more rows]

## Sheet: WT_Rep2
Supplementary Data 4│ The information of ATAC-seq peaks obtained from WT replicate2 in this study.
Chr	Start	End	Length	Abs_summit	pileup	#NAME?	Fold_enrichment	#NAME?
chr1	4256706	4256905	200	4256857	26	8.42903	3.47372	6.19094
chr1	4496383	4496773	391	4496576	30	9.63301	3.55505	7.35307
chr1	4600667	4601120	454	4600938	45	21.2179	5.56901	18.6278
chr1	4645752	4645996	245	4645869	24	7.23385	3.21641	5.04985
chr1	4763086	4763285	200	4763161	24	7.23385	3.21641	5.04985
chr1	4774923	4775985	1063	4775555	52	24.2654	5.65032	21.6128
chr1	4780117	4780401	285	4780277	35	14.5173	4.63163	12.0828
chr1	4785285	4786218	934	4785648	102	79.6045	12.7792	76.1148
chr1	4807500	4808316	817	4807734	105	70.1544	10.0189	66.789
chr1	4857429	4858784	1356	4857626	176	113.501	10.0227	109.587
chr1	4911939	4912200	262	4912120	27	8.90334	3.5533	6.65084
chr1	5015330	5015743	414	5015524	62	28.8458	5.79044	26.107
chr1	5019280	5019615	336	5019475	34	7.61176	2.77338	5.41497
chr1	5031575	5031965	391	5031769	68	43.8082	8.87729	40.8217
chr1	5053919	5054123	205	5054101	24	7.23385	3.21641	5.04985
chr1	5070186	5070702	517	5070381	43	20.742	5.66088	18.1608
chr1	5082610	5083594	985	5083229	116	84.7224	11.6767	81.167
chr1	6214131	6215438	1308	6214530	135	82.572	9.04255	79.0441
chr1	6272291	6272567	277	6272401	30	11.0005	3.98835	8.66838
chr1	6283099	6283388	290	6283234	25	7.82346	3.34507	5.61173
chr1	6382654	6383133	480	6382938	63	38.8285	8.23401	35.9205
chr1	6406387	6406888	502	6406629	46	23.2425	6.04685	20.6097
chr1	6410114	6410314	201	6410281	26	8.16131	3.38346	5.93875
chr1	6441330	6441701	372	6441527	27	9.05001	3.60238	6.7868
chr1	6453961	6454658	698	6454404	91	67.2464	11.4713	63.9205
chr1	6467048	6467440	393	6467244	47	24.0945	6.17551	21.4449
chr1	7088305	7089403	1099	7088789	345	261.025	13.6759	255.681
chr1	7095872	7096445	574	7096004	35	14.5173	4.63163	12.0828
chr1	7100610	7100819	210	7100670	30	10.561	3.84615	8.2451
chr1	7105121	7105475	355	7105296	30	11.0005	3.98835	8.66838
chr1	7138439	7138790	352	7138616	24	7.23385	3.21641	5.04985
chr1	7179992	7180498	507	7180154	44	21.5661	5.78954	18.9676
chr1	7206223	7206819	597	7206648	31	11.6663	4.11311	9.31717
chr1	7397662	7398486	825	7398114	170	115.459	10.8365	111.522
chr1	8387334	8387572	239	8387416	25	7.82346	3.34507	5.61173
chr1	9260496	9260722	227	9260592	28	9.6859	3.73104	7.39888
chr1	9534389	9534721	333	9534563	30	11.0005	3.98835	8.66838
chr1	9536042	9536241	200	9536125	25	7.82346	3.34507	5.61173
chr1	9541261	9541625	365	9541449	107	49.5841	6.15034	46.509
chr1	9544981	9545858	878	9545302	233	166.344	12.0619	161.808
chr1	9548649	9548916	268	9548761	43	7.9149	2.53165	5.70017
chr1	9633683	9633904	222	9633769	26	8.42903	3.47372	6.19094
chr1	9700052	9701147	1096	9700638	146	86.7035	8.72922	83.1232
chr1	9703092	9703405	314	9703238	47	10.5077	2.90557	8.1932
chr1	9747604	9748790	1187	9748495	183	128.425	11.5	124.33
chr1	9756353	9756671	319	9756482	24	7.23385	3.21641	5.04985
chr1	9772784	9773127	344	9772974	38	16.7712	5.0176	14.2799
chr1	9798055	9798621	567	9798242	35	14.5173	4.63163	12.0828
chr1	9822836	9823214	379	9823064	26	8.36694	3.45269	6.13778
chr1	9833345	9833752	408	9833558	31	11.6783	4.117	9.32465
chr1	9848127	9848555	429	9848320	86	49.6815	7.9235	46.6051
chr1	9858891	9859676	786	9859298	154	111.584	11.9231	107.695
chr1	9877372	9877594	223	9877471	26	8.42903	3.47372	6.19094
chr1	9878129	9878447	319	9878297	29	10.3362	3.85969	8.02627
chr1	9942930	9943277	348	9943095	40	11.0979	3.32792	8.76321
chr1	9943757	9944439	683	9944078	135	95.5762	11.3145	91.8846
chr1	9953654	9953853	200	9953823	24	7.20136	3.20513	5.02759
chr1	9967084	9967374	291	9967215	27	9.05001	3.60238	6.7868
chr1	9967832	9968333	502	9968154	34	13.7891	4.50297	11.3742
chr1	10007245	10007576	332	10007385	37	16.0087	4.88894	13.5359
chr1	10037689	10038206	518	10038057	91	42.275	6.0686	39.313
chr1	10039587	10040371	785	10040025	178	127.936	11.9333	123.847
chr1	10077848	10078062	215	10077962	24	7.23385	3.21641	5.04985
chr1	10089587	10089877	291	10089705	25	7.82346	3.34507	5.61173
chr1	10220150	10220352	203	10220268	24	7.23385	3.21641	5.04985
chr1	10225333	10225731	399	10225550	25	7.82346	3.34507	5.61173
chr1	10232222	10233397	1176	10233095	116	69.5678	8.65385	66.2104
chr1	10254341	10255011	671	10254577	62	31.6601	6.45492	28.8712
chr1	10257313	10257874	562	10257603	42	14.3356	3.98887	11.9084
chr1	10261343	10261617	275	10261454	26	8.13604	3.375	5.91424
chr1	10544626	10545001	376	10544818	32	12.3693	4.24566	9.99472
chr1	10592577	10593051	475	10592823	72	46.7102	9.05707	43.6791
chr1	10880109	10880683	575	10880418	92	69.5605	11.9231	66.2032
chr1	11097193	11098139	947	11097438	47	24.022	6.15385	21.3753
chr1	11229345	11229815	471	11229621	48	24.9553	6.30416	22.2889
chr1	12506597	12506906	310	12506734	25	7.82346	3.34507	5.61173
chr1	12841379	12841611	233	12841439	24	7.23385	3.21641	5.04985
chr1	12865105	12865652	548	12865299	74	45.0162	8.31486	42.011
chr1	12991566	12992913	1348	12992620	85	38.0915	5.77957	35.1955
chr1	13052189	13052537	349	13052342	26	8.42903	3.47372	6.19094
chr1	13115561	13115784	224	13115647	31	11.6783	4.117	9.32465
chr1	13135886	13136444	559	13136069	24	7.23385	3.21641	5.04985
chr1	13155312	13155913	602	13155565	112	69.9011	9.12763	66.5391
chr1	13156726	13156993	268	13156864	48	13.3113	3.41702	10.911
chr1	13161365	13161846	482	13161562	69	33.8901	6.26118	31.0632
chr1	13162328	13162811	484	13162555	57	26.7203	5.76541	24.0203
chr1	13173511	13173988	478	13173832	29	9.47025	3.57995	7.19502
chr1	13216481	13216801	321	13216686	26	8.42903	3.47372	6.19094
chr1	13231362	13231859	498	13231531	70	38.5139	7.21545	35.6115
chr1	13254328	13254664	337	13254487	32	10.4683	3.65854	8.15491
chr1	13256866	13257096	231	13256919	27	7.55594	3.11804	5.36109
chr1	13258029	13258265	237	13258114	27	7.82782	3.20366	5.61582
chr1	13266402	13267004	603	13266844	41	16.6779	4.6875	14.1913
chr1	13267228	13267674	447	13267445	51	24.4457	5.80357	21.79
chr1	13293226	13293783	558	13293556	36	14.1678	4.42584	11.7443
chr1	13301469	13301985	517	13301812	35	12.1265	3.91304	9.76193
chr1	13304906	13305252	347	13305053	46	17.9466	4.58984	15.4288
chr1	13307048	13307352	305	13307220	43	15.524	4.21456	13.0645
chr1	13312601	13312907	307	13312705	34	11.1704	3.7155	8.83397
chr1	13332560	13332789	230	13332608	25	7.82346	3.34507	5.61173
chr1	13372241	13373222	982	13372712	167	90.3145	7.74908	86.6891
chr1	13373379	13374728	1350	13374262	82	24.8515	3.90772	22.1885
chr1	13383536	13383864	329	13383733	41	19.1231	5.40357	16.5771
chr1	13426549	13427341	793	13427146	41	17.9366	5.04808	15.419
chr1	13454438	13455024	587	13454716	54	30.2975	7.0761	27.5322
chr1	13465001	13465351	351	13465184	30	11.0005	3.98835	8.66838
chr1	13500605	13500813	209	13500661	25	7.82346	3.34507	5.61173
chr1	13531555	13531857	303	13531716	25	7.82346	3.34507	5.61173
chr1	13559536	13560094	559	13559927	25	7.82346	3.34507	5.61173
chr1	13584166	13584658	493	13584474	42	18.33	5.05882	15.802
chr1	13589047	13590195	1149	13589688	62	24.5048	4.86111	21.8479
chr1	13593125	13593811	687	13593467	81	40.6296	6.56	37.6938
chr1	13615797	13616335	539	13616064	91	68.099	11.7048	64.7615
chr1	13639340	13639983	644	13639759	161	114.641	11.6379	110.713
chr1	13643103	13643501	399	13643302	58	19.3235	4.09154	16.7738
chr1	13659671	13660853	1183	13660526	144	94.0828	10.0416	90.41
chr1	13706290	13706494	205	13706432	27	9.05001	3.60238	6.7868
chr1	13752337	13752937	601	13752684	87	64.0686	11.3218	60.7853
chr1	13773302	13773643	342	13773522	24	7.23385	3.21641	5.04985
chr1	13789348	13789643	296	13789473	27	9.05001	3.60238	6.7868
chr1	13849074	13849548	475	13849304	37	16.0087	4.88894	13.5359
chr1	13850048	13850397	350	13850234	26	8.42903	3.47372	6.19094
chr1	13940973	13941342	370	13941147	25	7.82346	3.34507	5.61173
chr1	14156339	14156564	226	14156397	24	7.23385	3.21641	5.04985
chr1	14190215	14190821	607	14190578	51	25.4402	6.07477	22.7653
chr1	14198075	14198829	755	14198353	24	7.23385	3.21641	5.04985
chr1	14309670	14310182	513	14309865	34	13.7891	4.50297	11.3742
chr1	14506350	14506723	374	14506536	38	16.7712	5.0176	14.2799
chr1	14710323	14710680	358	14710484	31	11.6783	4.117	9.32465
chr1	14746753	14748137	1385	14747620	103	52.0048	6.79739	48.8941
chr1	14750028	14750358	331	14750191	50	14.18	3.49794	11.7563
chr1	14762453	14762944	492	14762685	26	8.42903	3.47372	6.19094
chr1	14781380	14781677	298	14781546	38	16.7712	5.0176	14.2799
chr1	14858403	14859159	757	14858609	58	33.0744	7.3201	30.2615
chr1	14924747	14925276	530	14925085	115	90.4052	13.1818	86.7788
chr1	15255979	15256221	243	15256052	26	8.42903	3.47372	6.19094
chr1	15805284	15806443	1160	15805690	182	132.283	12.1837	128.142
chr1	15850828	15851042	215	15850950	24	7.23385	3.21641	5.04985
chr1	16104184	16106237	2054	16105503	99	47.1527	6.30517	44.1144
chr1	16151691	16151932	242	16151830	31	11.6783	4.117	9.32465
chr1	16162632	16163567	936	16162917	31	11.6783	4.117	9.32465
chr1	16177444	16178091	648	16177755	72	41.5075	7.70042	38.5578
chr1	16206048	16206400	353	16206230	34	13.7891	4.50297	11.3742
chr1	16227923	16228372	450	16228164	56	24.8823	5.41825	22.2188
chr1	16273416	16274237	822	16274057	46	20.883	5.3653	18.2992
chr1	16518654	16519564	911	16519198	66	31.3452	5.98214	28.5615
chr1	16519732	16520098	367	16519913	65	30.7181	5.93525	27.9459
chr1	16534090	16534544	455	16534254	34	13.7891	4.50297	11.3742
chr1	16616359	16616739	381	16616540	43	12.2316	3.43214	9.86438
chr1	16618638	16619691	1054	16619342	125	84.7162	10.4651	81.1609
chr1	16642023	16642607	585	16642360	63	38.8285	8.23401	35.9205
chr1	16656363	16657556	1194	16657066	150	93.5795	9.40224	89.9129
chr1	16665063	16665817	755	16665298	67	42.7994	8.74864	39.8288
chr1	16687919	16689143	1225	16688877	103	64.9483	9.17108	61.6531
chr1	16696368	16696835	468	16696645	24	7.23385	3.21641	5.04985
chr1	16747246	16747732	487	16747534	52	28.484	6.81879	25.7514
chr1	17069190	17069398	209	17069354	24	7.23385	3.21641	5.04985
chr1	17097439	17098150	712	17097532	30	11.0005	3.98835	8.66838
chr1	17523639	17523959	321	17523834	29	10.3362	3.85969	8.02627
chr1	20688363	20688637	275	20688446	24	7.23385	3.21641	5.04985
chr1	20714009	20714451	443	20714171	32	12.3693	4.24566	9.99472
chr1	20721967	20722859	893	20722349	24	7.23385	3.21641	5.04985
chr1	20731540	20731908	369	20731771	49	25.8248	6.43282	23.1419
chr1	20740385	20740999	615	20740706	246	168.849	11.3407	164.285
chr1	20743796	20744416	621	20744056	105	45.2095	5.6443	42.2015
chr1	20754386	20754870	485	20754672	101	66.0858	9.65909	62.7755
chr1	20759666	20760300	635	20760006	162	118.32	12.1461	114.347
chr1	20766478	20767163	686	20766677	28	9.58928	3.69898	7.31052
chr1	20784196	20784620	425	20784420	50	21.8056	5.21472	19.2025
chr1	20786944	20787364	421	20787177	55	20.8303	4.58265	18.2474
chr1	20791387	20791860	474	20791593	86	42.5156	6.49254	39.5501
chr1	20792532	20792924	393	20792787	45	14.4709	3.82696	12.0407
chr1	20819932	20820609	678	20820319	117	70.9844	8.80597	67.608
chr1	20824898	20825517	620	20825162	90	46.1181	6.82159	43.0959
chr1	20832538	20832864	327	20832733	33	12.3812	4.15648	10.0064
chr1	20848107	20848314	208	20848167	26	8.42903	3.47372	6.19094
chr1	20890307	20891442	1136	20890672	160	100.554	9.56057	96.8014
chr1	20912097	20912935	839	20912311	78	43.1533	7.38318	40.1773
chr1	20920410	20920653	244	20920567	27	9.05001	3.60238	6.7868
chr1	20926095	20926625	531	20926236	24	7.23385	3.21641	5.04985
chr1	20933487	20933863	377	20933687	73	44.4051	8.29596	41.4096
chr1	20951288	20952028	741	20951645	74	42.2615	7.63748	39.2996
chr1	21008870	21009234	365	21008986	33	9.21743	3.2381	6.94958
chr1	21027585	21027928	344	21027745	26	7.26396	3.08924	5.07893
chr1	21029158	21029389	232	21029271	28	8.43079	3.32569	6.19258
chr1	21064200	21064623	424	21064469	45	19.4683	5.07726	16.9157
chr1	21078778	21079804	1027	21079512	93	50.8353	7.43671	47.7417
chr1	21094724	21095290	567	21095024	70	40.8258	7.78509	37.8864
chr1	21101212	21101486	275	21101376	25	7.64132	3.28283	5.44359
chr1	21161773	21161974	202	21161907	28	9.06634	3.52798	6.80266
chr1	21166219	21166617	399	21166450	46	21.8409	5.63549	19.2372
chr1	21218310	21219008	699	21218704	147	104.558	11.5085	100.756
chr1	21243804	21244079	276	21243925	32	12.3693	4.24566	9.99472
chr1	21271378	21271649	272	21271518	40	18.3287	5.27491	15.8008
chr1	21419345	21419713	369	21419538	52	28.484	6.81879	25.7514
chr1	21425626	21426042	417	21425831	53	29.3868	6.94745	26.6378
chr1	21598181	21598461	281	21598359	27	9.05001	3.60238	6.7868
chr1	21603972	21604371	400	21604176	33	13.073	4.37432	10.6781
chr1	21633985	21634408	424	21634211	90	67.4401	11.7077	64.1117
chr1	21641163	21641634	472	21641471	25	7.82346	3.34507	5.61173
chr1	21780722	21781264	543	21780962	108	81.0547	12.0843	77.5464
chr1	21805111	21805514	404	21805327	45	22.3997	5.91819	19.7839
chr1	21829945	21830305	361	21830135	30	11.0005	3.98835	8.66838
chr1	21960412	21962004	1593	21961272	97	36.0654	4.79922	33.2018
chr1	21963094	21963746	653	21963379	62	14.5542	3.10651	12.1189
chr1	22805325	22806396	1072	22806236	40	16.3595	4.69108	13.8796
chr1	23255879	23256993	1115	23256183	142	110.899	13.4146	107.019
chr1	23286735	23287078	344	23286904	37	16.0087	4.88894	13.5359
chr1	23302391	23302636	246	23302556	32	12.3693	4.24566	9.99472
chr1	23321297	23321667	371	23321440	29	10.3362	3.85969	8.02627
chr1	23359473	23359862	390	23359692	43	20.742	5.66088	18.1608
chr1	23382646	23383764	1119	23383352	151	100.774	10.4252	97.0189
chr1	23399533	23399991	459	23399779	73	46.8392	8.9372	43.8063
chr1	23534335	23534699	365	23534507	25	7.82346	3.34507	5.61173
chr1	23746682	23746982	301	23746859	39	17.5446	5.14626	15.0348
chr1	23762692	23763238	547	23763077	51	22.5368	5.30612	19.9184
chr1	23792775	23793118	344	23792919	36	15.2573	4.76029	12.8034
chr1	23827058	23827520	463	23827327	31	11.0065	3.90244	8.67417
chr1	23841782	23842547	766	23842021	96	58.0899	8.5689	54.8901
chr1	23882834	23883164	331	23883007	40	18.3287	5.27491	15.8008
chr1	23921611	23922568	958	23921909	83	41.067	6.47149	38.1239
chr1	23958917	23959262	346	23959101	26	8.42903	3.47372	6.19094
chr1	24005245	24005897	653	24005590	84	48.6675	7.9291	45.6063
chr1	24045539	24045926	388	24045827	25	7.82346	3.34507	5.61173
chr1	24099674	24100712	1039	24100165	80	48.8291	8.45512	45.7654
chr1	24611461	24611731	271	24611562	141	33.3112	3.32397	30.4935
chr1	24612567	24613306	740	24612754	1507	1709.56	35.0209	1701.78
chr1	24678278	24679332	1055	24678649	278	225.111	15.2793	220.022
chr1	24716341	24716693	353	24716509	53	29.3868	6.94745	26.6378
chr1	26686034	26686238	205	26686131	32	8.63727	3.13688	6.3929
chr1	26686433	26686665	233	26686545	40	13.453	3.90476	11.0493
chr1	26686995	26688304	1310	26688121	71	38.9332	7.2	36.0236
chr1	30792864	30793379	516	30793131	143	127.287	17.0213	123.205
chr1	30848129	30848504	376	30848307	28	9.6859	3.73104	7.39888
chr1	30872954	30874281	1328	30873833	126	75.5224	8.72253	72.0858
chr1	30948881	30950348	1468	30949961	231	167.113	12.3273	162.569
chr1	31045605	31046004	400	31045773	36	15.2573	4.76029	12.8034
chr1	31616425	31616643	219	31616536	28	9.6859	3.73104	7.39888
chr1	32081096	32081329	234	32081185	25	7.82346	3.34507	5.61173
chr1	32104072	32104537	466	32104311	108	65.0501	8.63708	61.7537
chr1	32105418	32106069	652	32105764	133	92.0566	10.8943	88.4095
chr1	32172455	32173016	562	32172681	34	13.7891	4.50297	11.3742
chr1	32899492	32899792	301	32899639	25	7.82346	3.34507	5.61173
chr1	33295027	33295226	200	33295089	25	7.82346	3.34507	5.61173
chr1	33452768	33453209	442	33452966	59	31.6645	6.80272	28.8755
chr1	33454219	33454588	370	33454528	26	7.26396	3.08924	5.07893
chr1	33565763	33566157	395	33565998	40	18.3287	5.27491	15.8008
chr1	33571593	33571799	207	33571671	24	7.23385	3.21641	5.04985
chr1	33578512	33579030	519	33578848	73	48.0633	9.27318	45.011
chr1	33584196	33584645	450	33584521	35	14.5173	4.63163	12.0828
chr1	33612201	33612435	235	33612309	25	7.82346	3.34507	5.61173
chr1	33618214	33618436	223	33618345	25	7.82346	3.34507	5.61173
chr1	33649042	33649402	361	33649231	27	9.05001	3.60238	6.7868
chr1	33669594	33670601	1008	33670329	75	43.8011	7.88382	40.8154
chr1	33684635	33684834	200	33684685	24	7.23385	3.21641	5.04985
chr1	33719615	33720363	749	33719922	123	92.9507	12.4498	89.2922
chr1	33738791	33739678	888	33739427	46	20.4056	5.23385	17.8327
chr1	33742769	33743204	436	33742963	35	12.2162	3.93873	9.84938
chr1	33757510	33758155	646	33757698	50	22.6686	5.4371	20.0479
chr1	33813556	33814820	1265	33814529	125	84.7162	10.4651	81.1609
chr1	33883265	33883977	713	33883613	81	57.4593	10.5498	54.2684
chr1	33900128	33900444	317	33900325	28	9.6859	3.73104	7.39888
chr1	33907368	33908444	1077	33908045	45	19.928	5.20362	17.3644
chr1	33993651	33993911	261	33993777	26	7.6735	3.22196	5.47462
chr1	33994147	33994548	402	33994313	38	15.5724	4.65394	13.1118
chr1	34005603	34006468	866	34005732	37	15.4056	4.70297	12.9485
chr1	34011121	34012132	1012	34011444	68	36.5906	6.98381	33.719
chr1	34028480	34029226	747	34028840	49	23.6246	5.80046	20.9851
chr1	34061131	34061479	349	34061289	48	24.3491	6.125	21.695
chr1	34070440	34070872	433	34070637	60	28.9882	6.01578	26.247
chr1	34143673	34143878	206	34143773	26	8.42903	3.47372	6.19094
chr1	34186040	34186441	402	34186244	83	50.1517	8.38323	47.068
chr1	34187574	34187852	279	34187755	32	9.1087	3.26733	6.84379
chr1	34212503	34213161	659	34212786	89	56.6268	9.10931	53.4483
chr1	34218374	34218741	368	34218586	37	16.0087	4.88894	13.5359
chr1	34236307	34236758	452	34236537	62	36.2931	7.66423	33.426
chr1	34237301	34237651	351	34237465	36	13.821	4.32243	11.4054
chr1	34243353	34243642	290	34243456	25	7.82346	3.34507	5.61173
chr1	34251289	34251579	291	34251420	27	9.05001	3.60238	6.7868
chr1	34406922	34407124	203	34407027	24	7.23385	3.21641	5.04985
chr1	34433237	34433530	294	34433356	41	12.6186	3.63322	10.2382
chr1	34433864	34434390	527	34434226	39	11.2291	3.41297	8.89117
chr1	34434777	34435209	433	34434950	78	27.2819	4.42825	24.5724
chr1	34439162	34440235	1074	34439946	108	52.5581	6.52695	49.4391
chr1	34459432	34460340	909	34459790	59	27.7311	5.81395	25.0126
chr1	34472441	34473472	1032	34473126	131	81.8984	9.30889	78.3793
chr1	34484356	34484602	247	34484442	30	8.20947	3.13131	5.98535
chr1	34485395	34486209	815	34485790	54	25.1354	5.6701	22.466
chr1	34510626	34511294	669	34510891	45	19.6753	5.13393	17.1188
chr1	34537030	34537399	370	34537223	29	10.3362	3.85969	8.02627
chr1	34579440	34579905	466	34579625	51	26.1735	6.28019	23.4846
chr1	34602408	34602719	312	34602603	26	7.55706	3.18396	5.36213
chr1	34624083	34624418	336	34624240	25	7.24021	3.1477	5.056
chr1	34643500	34643752	253	34643598	31	11.6783	4.117	9.32465
chr1	34644211	34644415	205	34644349	24	7.23385	3.21641	5.04985
chr1	34680504	34680994	491	34680686	32	7.79489	2.91005	5.59184
chr1	34801533	34802731	1199	34801805	87	38.5098	5.71429	35.6074
chr1	34811438	34811673	236	34811551	36	8.52029	2.90881	6.27944
chr1	34812719	34813039	321	34812898	38	9.83343	3.13002	7.54239
chr1	34824398	34824602	205	34824444	29	8.29931	3.21888	6.07233
chr1	34825884	34826305	422	34826138	55	26.4748	5.90717	23.7807
chr1	34831167	34831729	563	34831487	46	19.2191	4.91632	16.6714
chr1	34832474	34832736	263	34832570	29	8.32235	3.22581	6.09464
chr1	34842525	34843743	1219	34843171	81	44.5292	7.36086	41.5318
chr1	34849802	34850225	424	34850088	80	35.0348	5.59392	32.188
chr1	34851517	34851958	442	34851759	78	33.4382	5.44828	30.6185
chr1	34852469	34852902	434	34852655	79	34.3411	5.54017	31.5061
chr1	34867220	34867598	379	34867429	57	29.5673	6.4877	26.8153
chr1	35106722	35107015	294	35106817	32	12.3693	4.24566	9.99472
chr1	35386836	35387115	280	35386930	26	8.18667	3.39196	5.96327
chr1	35388170	35388467	298	35388312	30	9.98585	3.6643	7.69063
chr1	35496708	35497320	613	35496872	25	7.82346	3.34507	5.61173
chr1	35653279	35653740	462	35653451	55	28.6543	6.48148	25.9188
chr1	35709247	35709573	327	35709475	24	7.23385	3.21641	5.04985
chr1	35726648	35726874	227	35726786	28	9.6859	3.73104	7.39888
chr1	35759397	35759606	210	35759548	26	7.96182	3.31695	5.74555
chr1	35762909	35763258	350	35763083	30	9.71305	3.57968	7.42522
chr1	35797046	35797288	243	35797199	26	8.42903	3.47372	6.19094
chr1	35813585	35813977	393	35813751	27	8.93043	3.56234	6.67708
chr1	35847863	35848198	336	35848036	31	11.0977	3.9312	8.76311
chr1	35853403	35853616	214	35853471	26	8.16131	3.38346	5.93875
chr1	35890366	35890962	597	35890683	31	10.7974	3.83693	8.47521
chr1	35945496	35945995	500	35945664	32	12.3693	4.24566	9.99472
chr1	35970956	35971219	264	35971063	28	9.58928	3.69898	7.31052
chr1	36064902	36065305	404	36065085	62	20.259	4.05405	17.689
chr1	36068048	36068565	518	36068275	95	44.1027	6.09137	41.1118
chr1	36068700	36069141	442	36068948	45	9.98974	2.875	7.6944
chr1	36096912	36097121	210	36097049	30	10.0695	3.69048	7.772
chr1	36129059	36129458	400	36129232	34	10.1503	3.43137	7.85055
chr1	36149411	36149796	386	36149596	59	28.2111	5.92885	25.4845
chr1	36160175	36160732	558	36160440	192	146.744	13.3472	142.436
chr1	36162719	36163119	401	36162873	56	17.7871	3.90411	15.2724
chr1	36198747	36199305	559	36198890	28	9.1465	3.55392	6.88056
chr1	36235032	36235873	842	36235394	79	51.318	9.21659	48.2171
chr1	36243855	36244541	687	36244228	119	83.6116	11.0092	80.0705
chr1	36252780	36253251	472	36252974	56	32.1421	7.33341	29.3443
chr1	36262014	36262507	494	36262291	106	59.5724	7.83309	56.3516
chr1	36264014	36264483	470	36264174	72	28.6824	4.99316	25.9464
chr1	36266380	36266702	323	36266530	59	18.6115	3.90625	16.078
chr1	36272277	36272870	594	36272579	38	9.62427	3.08057	7.3445
chr1	36279224	36279677	454	36279450	59	21.8042	4.51807	19.2012
chr1	36281788	36282386	599	36282072	55	22.4813	4.947	19.864
chr1	36293523	36293947	425	36293749	89	28.2363	4.09836	25.5092
chr1	36294172	36294751	580	36294646	50	7.61858	2.31188	5.42165
chr1	36296433	36297333	901	36296789	132	56.888	5.75758	53.7059
chr1	36303342	36303697	356	36303533	80	22.1872	3.6193	19.5772
chr1	36307371	36308242	872	36307925	169	71.3199	5.71621	67.939
chr1	36309140	36309987	848	36309800	70	12.9517	2.67925	10.5634
chr1	36325638	36326416	779	36326024	227	124.78	8.07938	120.729
chr1	36368147	36369489	1343	36369307	51	24.3495	5.77778	21.6955
chr1	36435057	36435550	494	36435249	37	14.7746	4.51306	12.3344
chr1	36444677	36445581	905	36445336	120	93.2738	13.0107	89.6113
chr1	36461989	36462316	328	36462167	27	8.87634	3.5443	6.62466
chr1	36471169	36472005	837	36471452	108	59.7574	7.68688	56.5338
chr1	36487076	36487310	235	36487203	25	7.82346	3.34507	5.61173
chr1	36501015	36501452	438	36501272	32	9.15514	3.28032	6.8889
chr1	36511498	36512198	701	36511899	122	73.1552	8.69873	69.7501
chr1	36512523	36512933	411	36512855	41	10.0923	3.05233	7.7942
chr1	36535866	36536116	251	36536027	30	7.44186	2.91353	5.25083
chr1	36546828	36547634	807	36547302	165	113.551	11.0372	109.637
chr1	36556832	36557678	847	36557200	44	12.4522	3.42988	10.0757
chr1	36579961	36580488	528	36580082	32	8.25541	3.03309	6.02991
chr1	36613390	36613899	510	36613536	28	8.16825	3.24385	5.94541
chr1	36684130	36684541	412	36684347	36	13.4197	4.20455	11.0169
chr1	36691150	36691743	594	36691412	86	54.9516	9.1195	51.7977
chr1	36709151	36710335	1185	36710077	128	85.2033	10.2057	81.6418
chr1	36722389	36723579	1191	36722726	84	47.4147	7.65766	44.3725
chr1	36729112	36729457	346	36729276	24	7.23385	3.21641	5.04985
chr1	36737334	36737636	303	36737477	33	13.073	4.37432	10.6781
chr1	36744541	36744870	330	36744701	37	15.2538	4.65686	12.8031
chr1	36751906	36752307	402	36752115	36	13.6519	4.27252	11.2436
chr1	36761473	36762106	634	36761724	72	27.9723	4.86667	25.2497
chr1	36766837	36767211	375	36766982	65	23.1677	4.41767	20.538
chr1	36769035	36769340	306	36769166	43	10.7234	3.10296	8.40311
chr1	36772469	36772869	401	36772627	42	15.8939	4.38775	13.4265
chr1	36780170	36780662	493	36780321	30	7.34447	2.88641	5.15668
chr1	36784707	36785008	302	36784906	39	12.6474	3.76648	10.2662
chr1	36797523	36797792	270	36797627	33	10.3892	3.56394	8.07776
chr1	36874307	36875088	782	36874670	59	24.3232	5.04202	21.6696
chr1	36879133	36879567	435	36879334	90	45.514	6.71091	42.5014
chr1	36883735	36884116	382	36883914	54	19.496	4.36508	16.943
chr1	36886375	36886766	392	36886583	30	7.9089	3.04519	5.69437
chr1	36892398	36893056	659	36892687	116	79.7177	10.5978	76.2265
chr1	36903528	36904103	576	36903830	30	11.0005	3.98835	8.66838
chr1	36909903	36910703	801	36910121	32	12.3693	4.24566	9.99472
chr1	36919846	36920169	324	36920016	45	13.8746	3.69181	11.4578
chr1	36920312	36920955	644	36920511	74	35.3499	6.11746	32.4982
chr1	36939038	36940322	1285	36939744	105	64.1772	8.78939	60.8924
chr1	36962421	36962726	306	36962607	44	11.5184	3.22812	9.17309
chr1	36965479	36966277	799	36966016	139	90.696	9.98573	87.0658
chr1	36995823	36996138	316	36995976	38	14.1991	4.25764	11.775
chr1	37000233	37000754	522	37000490	38	13.8411	4.15778	11.425
chr1	37022766	37022974	209	37022861	24	7.23385	3.21641	5.04985
chr1	37029159	37029489	331	37029350	31	11.6783	4.117	9.32465
chr1	37030722	37031138	417	37030999	26	8.42903	3.47372	6.19094
chr1	37081884	37082494	611	37082222	29	10.3362	3.85969	8.02627
chr1	37107277	37107576	300	37107396	30	8.4549	3.20248	6.21603
chr1	37178345	37178778	434	37178585	35	12.646	4.06321	10.2649
chr1	37242582	37243524	943	37242837	32	9.29615	3.31992	7.02592
chr1	37248424	37248841	418	37248619	51	24.1588	5.72687	21.508
chr1	37272425	37272720	296	37272573	30	11.0005	3.98835	8.66838
chr1	37286650	37287249	600	37287007	39	17.3588	5.08906	14.8555
chr1	37288359	37288618	260	37288445	26	7.58018	3.19149	5.38445
chr1	37299529	37300522	994	37300090	81	45.0899	7.48175	42.0836
chr1	37310956	37311360	405	37311191	53	22.8157	5.19231	20.1923
chr1	37317594	37318127	534	37317914	42	14.5458	4.04135	12.1106
chr1	37332132	37332410	279	37332283	31	10.338	3.69515	8.02785
chr1	37336128	37336624	497	37336447	31	9.9293	3.57143	7.63581
chr1	37401756	37402111	356	37401990	27	7.4897	3.09735	5.29701
chr1	37419389	37419790	402	37419579	38	16.7712	5.0176	14.2799
chr1	37429589	37430652	1064	37429987	89	55.842	8.92857	52.675
chr1	37468997	37469329	333	37469140	40	17.8367	5.125	15.3211
chr1	37473368	37473606	239	37473468	35	9.57456	3.22004	7.29631
chr1	37477859	37478629	771	37478170	36	9.97837	3.26855	7.68343
chr1	37479033	37479415	383	37479185	39	13.3345	3.94477	10.9337
chr1	37491674	37492145	472	37491863	50	26.7029	6.56148	24.0034
chr1	37495932	37496306	375	37496065	29	8.23063	3.19829	6.00596
chr1	37496686	37497091	406	37496839	42	17.0337	4.69432	14.5369
chr1	37540700	37541565	866	37541131	90	55.6876	8.76686	52.523
chr1	37549366	37549837	472	37549546	45	20.1853	5.27523	17.6168
chr1	37554471	37554794	324	37554600	26	8.42903	3.47372	6.19094
chr1	37585703	37586454	752	37586113	49	23.6732	5.81395	21.0327
chr1	37600153	37600405	253	37600304	26	8.42903	3.47372	6.19094
chr1	37670395	37670673	279	37670489	28	8.21525	3.25843	5.99093
chr1	37719789	37720212	424	37719933	46	20.883	5.3653	18.2992
chr1	37864544	37865566	1023	37865148	193	129.941	10.8018	125.828
chr1	37872011	37872917	907	37872261	71	40.7025	7.62712	37.7656
chr1	37884512	37884724	213	37884666	25	7.82346	3.34507	5.61173
chr1	37889990	37890755	766	37890379	70	37.7905	7.04365	34.8997
chr1	37915918	37916139	222	37916007	26	8.42903	3.47372	6.19094
chr1	37931800	37932123	324	37931946	41	19.1231	5.40357	16.5771
chr1	37975366	37975777	412	37975475	24	7.23385	3.21641	5.04985
chr1	37996806	37997552	747	37997238	152	84.1041	7.93569	80.5567
chr1	37997826	37998665	840	37998087	146	78.7926	7.64828	75.3132
chr1	38011653	38012067	415	38011828	63	38.8285	8.23401	35.9205
chr1	38129008	38130353	1346	38130006	80	45.4442	7.67045	42.4326
chr1	38159195	38159856	662	38159487	49	23.7708	5.84112	21.1287
chr1	38179854	38180426	573	38180265	28	9.6859	3.73104	7.39888
chr1	38185551	38185869	319	38185702	25	7.78925	3.33333	5.58648
chr1	38271227	38271869	643	38271459	46	21.4226	5.51643	18.8287
chr1	38424445	38424843	399	38424689	35	14.5173	4.63163	12.0828
chr1	38437686	38438178	493	38437904	120	92.3393	12.7907	88.6886
chr1	38470835	38471267	433	38471077	49	23.2413	5.69476	20.6097
chr1	38557505	38558097	593	38557760	109	78.2942	11.2705	74.8214
chr1	38562994	38563196	203	38563136	27	9.05001	3.60238	6.7868
chr1	38601787	38602271	485	38601970	35	13.601	4.34783	11.194
chr1	38627318	38627885	568	38627483	25	7.82346	3.34507	5.61173
chr1	38632570	38632771	202	38632632	24	7.23385	3.21641	5.04985
chr1	38647359	38647853	495	38647597	77	52.4913	9.84848	49.3732
chr1	38657416	38658102	687	38657742	50	24.4021	5.90278	21.7472
chr1	38662621	38663086	466	38662888	55	15.4696	3.51759	13.0112
chr1	38664590	38665278	689	38664948	80	35.254	5.63282	32.4037
chr1	38665543	38665938	396	38665744	75	31.5978	5.32213	28.8101
chr1	38694075	38694532	458	38694345	31	11.2209	3.97022	8.88321
chr1	38723279	38724220	942	38723959	65	33.492	6.57371	30.6713
chr1	38770104	38770473	370	38770279	34	13.7891	4.50297	11.3742
chr1	38777103	38778160	1058	38777757	141	93.2883	10.2158	89.6255
chr1	38787405	38787832	428	38787548	30	9.24477	3.43681	6.97607
chr1	38830929	38831215	287	38831051	37	16.0087	4.88894	13.5359
chr1	38835855	38836064	210	38835928	27	7.71316	3.16742	5.51306
chr1	38859248	38859447	200	38859306	27	9.05001	3.60238	6.7868
chr1	38885912	38886394	483	38886083	49	23.2887	5.70776	20.6551
chr1	38897577	38898288	712	38898057	124	76.5387	9.0843	73.0889
chr1	38987310	38988033	724	38987552	102	66.949	9.71698	63.627
chr1	39006952	39007203	252	39007045	34	13.7891	4.50297	11.3742
chr1	39010640	39011051	412	39010863	38	14.2655	4.27632	11.8399
chr1	39025076	39025864	789	39025389	89	52.5341	8.19672	49.4153
chr1	39089852	39090232	381	39090077	39	17.2747	5.06329	14.773
chr1	39105336	39105837	502	39105689	29	10.3362	3.85969	8.02627
chr1	39123239	39123509	271	39123416	31	11.6783	4.117	9.32465
chr1	39157608	39157905	298	39157664	26	8.26334	3.41772	6.03744
chr1	39185780	39186468	689	39185930	34	13.7891	4.50297	11.3742
chr1	39193959	39194423	465	39194089	47	12.1008	3.21716	9.73682
chr1	39196662	39197307	646	39196974	106	53.1261	6.75505	49.9988
chr1	39201651	39202113	463	39201947	33	9.24019	3.24427	6.97166
chr1	39206895	39207302	408	39207076	60	30.5848	6.40756	27.8148
chr1	39234802	39235433	632	39235092	70	43.2319	8.41232	40.2547
chr1	39256008	39256755	748	39256596	24	7.23385	3.21641	5.04985
chr1	39281071	39281587	517	39281216	38	9.42007	3.03266	7.14628
chr1	39281767	39282403	637	39282030	104	60.4912	8.19033	57.2576
chr1	39340775	39340998	224	39340905	26	7.74439	3.24519	5.54311
chr1	39367545	39368332	788	39367795	130	92.9765	11.4511	89.3177
chr1	39417844	39418092	249	39417985	24	7.23385	3.21641	5.04985
chr1	39439243	39439646	404	39439387	25	7.49679	3.23383	5.30378
chr1	39478225	39479056	832	39478654	83	48.3299	7.96964	45.2737
chr1	39499417	39499913	497	39499690	57	30.7574	6.80751	27.9845
chr1	39527392	39527800	409	39527572	37	14.6669	4.48113	12.2292
chr1	39529060	39529378	319	39529198	39	15.5243	4.54545	13.0647
chr1	39535400	39536328	929	39535854	98	59.7527	8.68421	56.5292
chr1	39548580	39549121	542	39548893	34	13.7891	4.50297	11.3742
chr1	39555936	39556552	617	39556165	66	25.7004	4.82709	23.0212
chr1	39559044	39559471	428	39559214	119	70.3924	8.51064	67.0238
chr1	39560300	39560641	342	39560485	42	10.7499	3.15249	8.42897
chr1	39576527	39577746	1220	39577456	91	40.6472	5.80076	37.7111
chr1	39578465	39578845	381	39578642	48	11.6773	3.09343	9.32465
chr1	39594497	39594808	312	39594637	27	9.05001	3.60238	6.7868
chr1	39618067	39618326	260	39618137	28	9.36461	3.625	7.09242
chr1	39638918	39639382	465	39639205	30	11.0005	3.98835	8.66838
chr1	39650487	39651328	842	39650618	30	9.76686	3.59629	7.47764
chr1	39685882	39686145	264	39685951	29	7.94058	3.11203	5.72499
chr1	39710537	39710815	279	39710616	33	9.10458	3.20755	6.83979
chr1	39713976	39714342	367	39714048	32	9.88664	3.48837	7.59416
chr1	39734215	39735219	1005	39735022	39	14.6222	4.29185	12.1854
chr1	39735762	39735961	200	39735881	29	8.27634	3.21199	6.05014
chr1	39743669	39744061	393	39743868	26	8.42903	3.47372	6.19094
chr1	39749625	39749999	375	39749767	30	11.0005	3.98835	8.66838
chr1	39761102	39762316	1215	39761340	86	42.568	6.50224	39.6016
chr1	39775625	39775907	283	39775765	25	7.82346	3.34507	5.61173
chr1	39827132	39827720	589	39827533	28	9.6859	3.73104	7.39888
chr1	39842178	39843049	872	39842397	108	68.7194	9.3482	65.3734
chr1	39856822	39857376	555	39857106	59	31.8984	6.86499	29.1057
chr1	39895241	39895707	467	39895537	41	17.8541	5.02392	15.3381
chr1	39896617	39896940	324	39896794	47	14.41	3.698	11.9811
chr1	39900493	39901374	882	39900773	90	41.273	5.97113	38.3269
chr1	39902688	39903017	330	39902862	41	9.95214	3.02158	7.65801
chr1	39913333	39913612	280	39913436	42	14.4252	4.01119	11.996
chr1	39917766	39918817	1052	39917894	46	15.6293	4.03087	13.1676
chr1	39922753	39923203	451	39922844	45	11.2531	3.12925	8.91452
chr1	39923372	39923845	474	39923573	54	19.1726	4.29688	16.6258
chr1	39936339	39936959	621	39936509	96	50.0821	7.02899	46.9993
chr1	39941564	39941908	345	39941811	36	10.4941	3.40074	8.18008
chr1	39944260	39944791	532	39944540	62	27.2713	5.44041	24.562
chr1	39949227	39949594	368	39949371	43	16.986	4.5929	14.4903
chr1	39950032	39950409	378	39950149	27	8.6119	3.45679	6.36822
chr1	39956565	39956967	403	39956783	47	18.8116	4.72441	16.2742
chr1	39960372	39960858	487	39960532	31	9.34045	3.39703	7.06893
chr1	39969083	39969416	334	39969224	32	12.3693	4.24566	9.99472
chr1	39976907	39977301	395	39977106	29	10.0297	3.7594	7.73331
chr1	39986752	39987224	473	39986960	35	14.3537	4.58015	11.9261
chr1	40000993	40001275	283	40001107	25	7.617	3.27456	5.4201
chr1	40002127	40002601	475	40002415	34	11.8316	3.90625	9.4743
chr1	40022722	40023081	360	40022891	70	35.909	6.6108	33.0487
chr1	40025811	40026346	536	40025994	74	38.0066	6.6726	35.1118
chr1	40033249	40033600	352	40033404	44	21.5661	5.78954	18.9676
chr1	40053732	40054364	633	40053979	103	49.8897	6.45963	46.8101
chr1	40055846	40056396	551	40056070	87	31.934	4.69083	29.1407
chr1	40059069	40059521	453	40059292	59	19.0627	3.98936	16.5203
chr1	40085428	40086114	687	40085821	44	17.0569	4.52716	14.5597
chr1	40087458	40087769	312	40087603	30	8.05758	3.08765	5.83833
chr1	40109265	40109984	720	40109451	80	45.5093	7.68501	42.4967
chr1	40113137	40113511	375	40113313	32	8.88058	3.20388	6.6288
chr1	40116476	40116751	276	40116574	37	16.0087	4.88894	13.5359
chr1	40148961	40149230	270	40149056	25	7.82346	3.34507	5.61173
chr1	40160521	40160837	317	40160666	25	7.82346	3.34507	5.61173
chr1	40174118	40174480	363	40174289	51	27.5893	6.69013	24.8732
chr1	40184618	40185070	453	40184864	40	18.3287	5.27491	15.8008
chr1	40217015	40217528	514	40217210	38	16.7712	5.0176	14.2799
chr1	40224792	40225212	421	40224928	39	16.5036	4.83092	14.0206
chr1	40235569	40236604	1036	40236428	63	30.6365	6.10687	27.8657
chr1	40259388	40259759	372	40259480	25	7.49679	3.23383	5.30378
chr1	40263254	40263533	280	40263393	28	8.14487	3.23661	5.92278
chr1	40268418	40268965	548	40268737	68	35.5535	6.73828	32.6986
chr1	40298889	40299181	293	40299071	27	8.53446	3.43137	6.29305
chr1	40301340	40302093	754	40301803	31	11.6783	4.117	9.32465
chr1	40315541	40315843	303	40315731	33	13.073	4.37432	10.6781
chr1	40324509	40324863	355	40324677	33	11.9963	4.038	9.6348
chr1	40358722	40359246	525	40358975	57	31.052	6.88836	28.2743
chr1	40372974	40373173	200	40373041	24	7.23385	3.21641	5.04985
chr1	40382858	40383308	451	40383225	28	8.85679	3.46062	6.60572
chr1	40386670	40386954	285	40386758	26	7.79208	3.26087	5.58913
chr1	40393214	40393755	542	40393455	62	37.8523	8.10535	34.9597
chr1	40412445	40412823	379	40412663	42	17.6456	4.86425	15.1339
chr1	40413072	40413542	471	40413252	53	26.5632	6.15034	23.8676
chr1	40444648	40445279	632	40444946	129	104.034	14.0086	100.239
chr1	40465413	40465921	509	40465724	80	52.1761	9.28899	49.0625
chr1	40475625	40476037	413	40475770	38	14.3323	4.29515	11.9052
chr1	40479464	40479816	353	40479629	50	24.803	6.01415	22.1408
chr1	40485439	40485784	346	40485618	35	14.5173	4.63163	12.0828
chr1	40515107	40515576	470	40515259	36	15.2573	4.76029	12.8034
chr1	40516200	40516695	496	40516491	61	36.8829	7.9767	34.0059
chr1	40586843	40587293	451	40587120	61	35.7516	7.65432	32.8937
chr1	40681586	40682068	483	40681741	39	14.2293	4.1841	11.8045
chr1	40682913	40683261	349	40683106	32	9.3199	3.32661	7.049
chr1	40687751	40688693	943	40687925	33	13.073	4.37432	10.6781
chr1	40750685	40751132	448	40750962	28	9.6859	3.73104	7.39888
chr1	40779894	40780218	325	40780064	28	9.6859	3.73104	7.39888
chr1	40790425	40790969	545	40790618	69	43.1457	8.53659	40.1699
chr1	40797373	40797634	262	40797476	28	9.6859	3.73104	7.39888
chr1	40845212	40845642	431	40845502	56	20.6712	4.48113	18.0934
chr1	40847492	40848110	619	40847807	135	95.8728	11.3712	92.1777
chr1	40874951	40875367	417	40875328	24	7.23385	3.21641	5.04985
chr1	40882719	40882985	267	40882888	24	7.23385	3.21641	5.04985
chr1	41708684	41708919	236	41708778	26	8.42903	3.47372	6.19094
chr1	42228693	42228913	221	42228836	24	7.23385	3.21641	5.04985
chr1	42850869	42851711	843	42851238	148	113.76	13.1162	109.844
chr1	42911507	42912044	538	42911763	25	7.64132	3.28283	5.44359
chr1	42952570	42953417	848	42952991	51	22.1142	5.2	19.5054
chr1	43000475	43000912	438	43000716	41	19.1231	5.40357	16.5771
chr1	43065852	43066251	400	43066074	41	17.4097	4.8951	14.9055
chr1	43091993	43092935	943	43092284	49	24.1173	5.93824	21.4672
chr1	43098182	43099115	934	43098565	187	149.855	14.4838	145.511
chr1	43128360	43128590	231	43128506	25	7.24021	3.1477	5.056
chr1	43139643	43139912	270	43139729	35	9.46358	3.19149	7.18863
chr1	43144352	43144809	458	43144565	53	20.6876	4.69565	18.1094
chr1	43163641	43164133	493	43163814	59	29.1583	6.16016	26.4143
chr1	43168427	43169498	1072	43168896	87	48.086	7.48299	45.0333
chr1	43183107	43183323	217	43183235	32	12.3693	4.24566	9.99472
chr1	43207163	43207421	259	43207239	25	7.73956	3.31633	5.53846
chr1	43224147	43224650	504	43224324	58	34.0167	7.59073	31.1867
chr1	43290588	43290910	323	43290771	33	13.073	4.37432	10.6781
chr1	43302728	43303209	482	43302927	56	27.2041	5.9874	24.4959
chr1	43311458	43312068	611	43311727	34	13.7891	4.50297	11.3742
chr1	43361292	43362042	751	43361622	66	32.0858	6.14679	29.29
chr1	43365995	43366400	406	43366215	38	12.5199	3.80117	10.1418
chr1	43431182	43431424	243	43431305	24	7.23385	3.21641	5.04985
chr1	43445471	43446451	981	43445606	77	39.0736	6.61017	36.1619
chr1	43461693	43462053	361	43461857	33	10.8469	3.69565	8.52342
chr1	43464987	43465354	368	43465182	33	8.31701	2.99824	6.08953
chr1	43467726	43468263	538	43467898	51	18.694	4.39189	16.159
chr1	43474121	43475135	1015	43474623	67	31.205	5.86207	28.4247
chr1	43500127	43500772	646	43500333	49	25.8248	6.43282	23.1419
chr1	43520131	43520672	542	43520427	97	68.3272	10.7456	64.9868
chr1	43537002	43537332	331	43537138	49	11.064	2.94118	8.73017
chr1	43539600	43540378	779	43540116	108	51.3887	6.35198	48.2868
chr1	43701168	43701418	251	43701327	25	7.82346	3.34507	5.61173
chr1	43766300	43766874	575	43766523	151	87.6983	8.48214	84.1055
chr1	43767785	43768232	448	43768037	59	15.604	3.37838	13.1427
chr1	43768403	43768984	582	43768735	91	36.2275	5.1168	33.3614
chr1	43819050	43819476	427	43819305	33	13.073	4.37432	10.6781
chr1	43826826	43828303	1478	43828025	92	45.0471	6.46732	42.0415
chr1	43843428	43843835	408	43843643	32	12.3693	4.24566	9.99472
chr1	43897200	43897600	401	43897488	26	8.42903	3.47372	6.19094
chr1	43898943	43899343	401	43899193	25	7.82346	3.34507	5.61173
chr1	43902995	43903332	338	43903161	27	9.05001	3.60238	6.7868
chr1	43915298	43915779	482	43915556	38	16.7712	5.0176	14.2799
chr1	43933464	43934474	1011	43933823	227	186.783	15.4891	182.024
chr1	43969295	43969738	444	43969535	101	80.1574	13.1229	76.6604
chr1	44042165	44042558	394	44042359	36	15.2573	4.76029	12.8034
chr1	44101555	44102795	1241	44102469	151	112.25	12.4183	108.352
chr1	44118374	44119595	1222	44118843	81	33.457	5.25641	30.637
chr1	44119777	44120228	452	44120050	65	21.5782	4.13534	18.9794
chr1	44122272	44122712	441	44122538	68	22.8751	4.20732	20.2507
chr1	44147576	44148412	837	44147948	183	145.587	14.2636	141.291
chr1	44551839	44552107	269	44551922	24	7.23385	3.21641	5.04985
chr1	45794920	45795914	995	45795552	136	94.722	11.0306	91.0411
chr1	45825185	45825548	364	45825398	40	18.3287	5.27491	15.8008
chr1	45925590	45925866	277	45925700	25	7.82346	3.34507	5.61173
chr1	46425280	46425877	598	46425502	57	33.0757	7.46207	30.2617
chr1	46502046	46502245	200	46502161	24	7.23385	3.21641	5.04985
chr1	46822535	46822882	348	46822700	25	7.82346	3.34507	5.61173
chr1	46843466	46843804	339	46843611	56	32.1421	7.33341	29.3443
chr1	46849939	46850337	399	46850038	69	11.8899	2.56223	9.53125
chr1	46852696	46854455	1760	46853623	222	120.748	7.95292	116.745
chr1	46864044	46864882	839	46864355	263	218.578	15.9806	213.535
chr1	46873741	46874202	462	46873900	26	8.42903	3.47372	6.19094
chr1	46892241	46892589	349	46892429	24	7.23385	3.21641	5.04985
chr1	46894395	46894774	380	46894577	28	9.6859	3.73104	7.39888
chr1	46912746	46913157	412	46912953	34	13.7891	4.50297	11.3742
chr1	46970475	46970686	212	46970542	30	11.0005	3.98835	8.66838
chr1	47119951	47120157	207	47120043	24	7.23385	3.21641	5.04985
chr1	47551391	47551740	350	47551561	25	7.82346	3.34507	5.61173
chr1	50917230	50917563	334	50917387	26	8.42903	3.47372	6.19094
chr1	50926816	50928143	1328	50927369	69	38.4671	7.32218	35.5654
chr1	50965351	50965710	360	50965519	27	9.05001	3.60238	6.7868
chr1	51065630	51066018	389	51065853	41	19.1231	5.40357	16.5771
chr1	51092490	51092703	214	51092582	24	7.23385	3.21641	5.04985
chr1	51104613	51104970	358	51104830	26	8.42903	3.47372	6.19094
chr1	51216982	51217702	721	51217359	57	32.0887	7.17822	29.2928
chr1	51238315	51238550	236	51238436	28	9.6859	3.73104	7.39888
chr1	51243290	51243675	386	51243464	40	18.3287	5.27491	15.8008
chr1	51317432	51317686	255	51317595	26	8.42903	3.47372	6.19094
chr1	51319586	51319819	234	51319716	29	10.3362	3.85969	8.02627
chr1	51334043	51334374	332	51334216	24	7.23385	3.21641	5.04985
chr1	51448634	51449258	625	51448996	92	68.1566	11.5385	64.8184
chr1	51459041	51459456	416	51459331	33	13.073	4.37432	10.6781
chr1	51468082	51468488	407	51468186	27	8.664	3.47395	6.4188
chr1	51477783	51478842	1060	51478482	201	133.895	10.654	129.735
chr1	51499066	51499524	459	51499266	97	68.2311	10.7221	64.892
chr1	51505788	51505987	200	51505918	40	8.55985	2.75908	6.31778
chr1	51508978	51510130	1153	51509216	128	69.6271	7.64218	66.2689
chr1	51514205	51515029	825	51514597	152	87.685	8.40659	84.0925
chr1	51525551	51526262	712	51525904	50	23.0731	5.54348	20.4451
chr1	51537455	51538133	679	51537874	98	59.9012	8.71479	56.6756
chr1	51539095	51539388	294	51539287	36	8.65483	2.94118	6.40993
chr1	51543859	51544396	538	51544052	28	9.6859	3.73104	7.39888
chr1	51577721	51578018	298	51577868	30	11.0005	3.98835	8.66838
chr1	51584677	51585430	754	51585055	209	150.82	12.181	146.464
chr1	51593905	51594436	532	51594212	75	37.3076	6.42978	34.4242
chr1	51596951	51597435	485	51597250	77	36.2587	6.04651	33.3922
chr1	51615524	51615827	304	51615710	31	11.6783	4.117	9.32465
chr1	51624537	51624863	327	51624713	26	8.42903	3.47372	6.19094
chr1	51644387	51644662	276	51644502	28	9.6859	3.73104	7.39888
chr1	51724702	51724992	291	51724823	24	7.23385	3.21641	5.04985
chr1	51820273	51821423	1151	51821264	32	9.98939	3.51812	7.69406
chr1	51898877	51899193	317	51899038	26	8.42903	3.47372	6.19094
chr1	51915329	51916094	766	51915774	32	10.0673	3.54077	7.76988
chr1	51934456	51935068	613	51934801	79	47.7811	8.33333	44.7334
chr1	51959132	51959402	271	51959303	27	9.05001	3.60238	6.7868
chr1	51970132	51970528	397	51970331	64	34.486	6.92964	31.6486
chr1	52004162	52004570	409	52004394	44	18.1609	4.81799	15.6388
chr1	52008331	52009191	861	52008677	37	8.87912	2.95031	6.62739
chr1	52011225	52011649	425	52011423	74	37.516	6.56743	34.6293
chr1	52019631	52020140	510	52019913	41	19.1231	5.40357	16.5771
chr1	52039202	52040058	857	52039415	78	46.5285	8.16116	43.5
chr1	52066336	52066688	353	52066489	32	12.3693	4.24566	9.99472
chr1	52100482	52100986	505	52100748	80	53.7889	9.71223	50.6519
chr1	52113427	52114142	716	52113836	69	39.3585	7.5431	36.4424
chr1	52119077	52120027	951	52119414	119	74.804	9.28793	71.3769
chr1	52133248	52133546	299	52133363	24	7.23385	3.21641	5.04985
chr1	52144817	52145185	369	52145005	39	12.0555	3.61664	9.69272
chr1	52146630	52146892	263	52146700	35	9.44156	3.18584	7.16715
chr1	52150722	52150999	278	52150831	26	7.55706	3.18396	5.36213
chr1	52169240	52169666	427	52169597	42	10.4381	3.08465	8.12553
chr1	52170130	52170615	486	52170267	54	17.4821	3.95115	14.9764
chr1	52171344	52171764	421	52171481	46	13.2539	3.50224	10.855
chr1	52228146	52228556	411	52228362	89	39.2433	5.70342	36.329
chr1	52232259	52232524	266	52232362	47	7.54185	2.3622	5.34745
chr1	52232875	52233701	827	52233352	224	156.666	11.6219	152.245
chr1	52263223	52263453	231	52263329	28	9.6859	3.73104	7.39888
chr1	52331447	52331815	369	52331636	51	27.5893	6.69013	24.8732
chr1	52363612	52364001	390	52363807	67	31.9247	6.0177	29.1317
chr1	52366158	52366844	687	52366530	76	42.8273	7.53425	39.8563
chr1	52374526	52374918	393	52374723	26	8.42903	3.47372	6.19094
chr1	52387112	52387437	326	52387280	31	9.59111	3.47072	7.31223
chr1	52388182	52388572	391	52388339	31	9.26679	3.37553	6.99745
chr1	52388799	52389271	473	52389128	40	15.1468	4.35244	12.6985
chr1	52427261	52427595	335	52427412	27	9.05001	3.60238	6.7868
chr1	52427970	52428177	208	52428093	28	9.6859	3.73104	7.39888
chr1	52442439	52443225	787	52443082	34	13.7891	4.50297	11.3742
chr1	52454546	52455077	532	52454747	33	13.073	4.37432	10.6781
chr1	52499812	52500122	311	52499968	33	9.58969	3.33988	7.31088
chr1	52500250	52501000	751	52500803	61	29.3232	5.99613	26.5764
chr1	52501734	52502128	395	52501916	45	16.76	4.37262	14.2717
chr1	52578176	52578833	658	52578501	81	57.4593	10.5498	54.2684
chr1	52595913	52596530	618	52596334	72	45.6749	8.77404	42.6598
chr1	52630482	52631412	931	52630727	101	63.8047	9.17266	60.5251
chr1	52652595	52653721	1127	52653504	67	31.347	5.89255	28.5633
chr1	52726305	52727661	1357	52727263	63	29.6584	5.88235	26.905
chr1	52753853	52754244	392	52754049	30	11.0005	3.98835	8.66838
chr1	52764107	52764346	240	52764269	27	9.05001	3.60238	6.7868
chr1	52799306	52799786	481	52799583	92	39.5838	5.56886	36.6645
chr1	52800266	52800730	465	52800490	83	32.9088	5.04808	30.0986
chr1	52801686	52801989	304	52801863	46	9.81868	2.80765	7.52814
chr1	52802466	52803273	808	52802661	74	25.8038	4.3911	23.1228
chr1	52816892	52817955	1064	52817669	76	41.8849	7.31939	38.9289
chr1	52826104	52826355	252	52826182	27	9.05001	3.60238	6.7868
chr1	52844554	52845289	736	52844922	237	196.158	15.72	191.309
chr1	52854077	52854372	296	52854190	26	8.42903	3.47372	6.19094
chr1	52856572	52856841	270	52856731	25	7.82346	3.34507	5.61173
chr1	52863394	52864074	681	52863767	77	46.2727	8.22785	43.2482
chr1	52916577	52917008	432	52916811	40	18.3287	5.27491	15.8008
chr1	52951394	52951777	384	52951540	28	7.29111	2.97741	5.10514
chr1	52952273	52953106	834	52952740	40	14.8791	4.27975	12.4366
chr1	53003871	53004333	463	53004174	35	14.5173	4.63163	12.0828
chr1	53049944	53050273	330	53050046	35	14.5173	4.63163	12.0828
chr1	53166769	53167018	250	53166859	24	7.23385	3.21641	5.04985
chr1	53296718	53297482	765	53297163	211	169.778	14.7632	165.204
chr1	53313251	53314002	752	53313756	46	23.2425	6.04685	20.6097
chr1	53352271	53352937	667	53352528	159	130.841	14.9254	126.717
chr1	53706629	53706984	356	53706828	26	8.42903	3.47372	6.19094
chr1	53716645	53716871	227	53716770	25	7.82346	3.34507	5.61173
chr1	53741742	53741941	200	53741835	25	7.82346	3.34507	5.61173
chr1	53761591	53762375	785	53761922	169	106.367	9.62627	102.543
chr1	53765393	53765805	413	53765630	111	50.5554	6.04752	47.4659
chr1	53784243	53784511	269	53784349	33	7.84717	2.87648	5.6346
chr1	53784983	53785591	609	53785176	80	42.4892	7.03125	39.524
chr1	53791335	53792246	912	53791575	44	19.3663	5.14874	16.8157
chr1	53797157	53798191	1035	53797905	116	76.5942	9.96593	73.1437
chr1	53823650	53824285	636	53823862	70	39.8354	7.53716	36.9115
chr1	53824857	53825281	425	53825044	47	20.7979	5.24017	18.2155
chr1	53838081	53838822	742	53838461	106	77.8375	11.6304	74.3705
chr1	53845073	53845708	636	53845532	55	30.4488	6.98254	27.681
chr1	53851369	53851701	333	53851524	40	18.3287	5.27491	15.8008
chr1	53856248	53856568	321	53856392	32	12.3693	4.24566	9.99472
chr1	53889253	53889799	547	53889587	46	23.2425	6.04685	20.6097
chr1	53906241	53906566	326	53906392	31	11.6783	4.117	9.32465
chr1	53940194	53940577	384	53940366	28	9.6859	3.73104	7.39888
chr1	53945756	53946013	258	53945873	24	7.23385	3.21641	5.04985
chr1	54176626	54176939	314	54176765	32	12.3693	4.24566	9.99472
chr1	54194209	54194444	236	54194372	35	14.5173	4.63163	12.0828
chr1	54194669	54195261	593	54194990	27	9.05001	3.60238	6.7868
chr1	54250414	54251063	650	54250731	127	99.7962	13.3612	96.0524
chr1	54254702	54254906	205	54254781	32	7.38086	2.80136	5.19179
chr1	54279521	54280289	769	54279921	189	147.025	13.7482	142.713
chr1	54438539	54439246	708	54439072	43	20.742	5.66088	18.1608
chr1	54492541	54492940	400	54492772	29	10.3362	3.85969	8.02627
chr1	54557181	54557861	681	54557523	107	78.0164	11.5139	74.5471
chr1	54584630	54584923	294	54584824	27	8.03933	3.27103	5.82056
chr1	54585371	54586430	1060	54585954	33	11.4474	3.87244	9.10396
chr1	54604018	54604217	200	54604150	24	7.23385	3.21641	5.04985
chr1	54606168	54606532	365	54606366	41	18.8815	5.32995	16.3428
chr1	54647370	54647698	329	54647561	25	7.82346	3.34507	5.61173
chr1	54660728	54661109	382	54660926	53	29.3868	6.94745	26.6378
chr1	54805336	54805539	204	54805380	24	7.23385	3.21641	5.04985
chr1	54822181	54822920	740	54822435	25	7.82346	3.34507	5.61173
chr1	54827824	54828243	420	54828003	98	67.7032	10.443	64.3711
chr1	54839715	54840499	785	54839888	89	35.2541	5.07901	32.4039
chr1	54841687	54842211	525	54841921	193	133.571	11.2922	129.415
chr1	54847209	54847895	687	54847331	26	8.42903	3.47372	6.19094
chr1	54862588	54862916	329	54862669	31	7.66728	2.92505	5.46865
chr1	54866044	54866544	501	54866206	54	20.3016	4.53795	17.7308
chr1	54882647	54883255	609	54883009	91	60.7547	9.8081	57.5172
chr1	54896374	54896786	413	54896487	31	11.6783	4.117	9.32465
chr1	54907143	54907454	312	54907329	44	13.2169	3.6	10.8187
chr1	54910665	54910976	312	54910805	45	10.3992	2.9563	8.08754
chr1	54913434	54913931	498	54913625	107	58.5899	7.57363	55.3829
chr1	54923858	54924382	525	54924057	86	32.4574	4.81728	29.6545
chr1	54925620	54926682	1063	54926326	120	59.5553	6.75223	56.3347
chr1	54934867	54935791	925	54935139	84	55.3713	9.50783	52.2111
chr1	54954822	54955312	491	54955108	60	35.9205	7.84804	33.0591
chr1	55027008	55027823	816	55027465	90	43.2654	6.31068	40.2877
chr1	55028896	55029329	434	55029137	61	20.0539	4.06824	17.4879
chr1	55049057	55049521	465	55049202	70	21.2878	3.8587	18.6964
chr1	55052391	55053322	932	55052724	194	130.276	10.7616	126.159
chr1	55087373	55088540	1168	55088185	89	46.9405	7.06436	43.9054
chr1	55097409	55097748	340	55097594	25	7.82346	3.34507	5.61173
chr1	55130948	55131852	905	55131217	90	53.9212	8.37937	50.7824
chr1	55196314	55196782	469	55196536	66	37.1563	7.36264	34.2751
chr1	55208964	55209346	383	55208995	24	7.23385	3.21641	5.04985
chr1	55215367	55215852	486	55215686	48	22.9011	5.71096	20.2763
chr1	55227855	55228067	213	55227967	25	7.82346	3.34507	5.61173
chr1	55236874	55237878	1005	55237313	138	84.7829	9.12074	81.2268
chr1	55363119	55364040	922	55363647	111	88.9947	13.5593	85.3858
chr1	55405540	55406499	960	55405824	214	162.713	13.354	158.221
chr1	55410742	55411118	377	55410902	59	27.4488	5.74713	24.7365
chr1	55430538	55431057	520	55430802	69	44.8232	9.00595	41.8208
chr1	55442009	55442370	362	55442195	47	23.1491	5.89681	20.5197
chr1	55446274	55446658	385	55446459	44	17.5971	4.66805	15.0863
chr1	55473741	55474041	301	55473908	24	7.23385	3.21641	5.04985
chr1	55488237	55488648	412	55488444	77	53.1573	10.0352	50.0293
chr1	55489461	55489739	279	55489589	27	8.45788	3.40633	6.21877
chr1	55506953	55507435	483	55507243	68	42.3824	8.47666	39.4187
chr1	55528523	55529218	696	55528927	111	82.8218	12.0172	79.2908
chr1	55575910	55576334	425	55576165	39	17.5446	5.14626	15.0348
chr1	55593684	55594057	374	55593867	43	20.742	5.66088	18.1608
chr1	55717350	55717891	542	55717548	29	10.3362	3.85969	8.02627
chr1	55736041	55736733	693	55736573	24	7.23385	3.21641	5.04985
chr1	55754966	55755363	398	55755123	39	17.5446	5.14626	15.0348
chr1	55755822	55756105	284	55755929	25	7.82346	3.34507	5.61173
chr1	55806499	55807485	987	55807237	67	37.1353	7.23404	34.2544
chr1	55812530	55812966	437	55812864	40	16.8975	4.84634	14.4036
chr1	55815977	55816176	200	55816053	25	7.35552	3.18627	5.16731
chr1	55874190	55874592	403	55874339	27	8.79596	3.51759	6.54679
chr1	55889245	55889553	309	55889374	30	11.0005	3.98835	8.66838
chr1	56972759	56973483	725	56972979	33	8.23658	2.97723	6.01166
chr1	57377337	57378453	1117	57377593	98	68.4534	10.6223	65.1113
chr1	57406221	57407141	921	57406434	58	34.0167	7.59073	31.1867
chr1	57421200	57421445	246	57421297	26	8.42903	3.47372	6.19094
chr1	57583631	57584059	429	57583830	53	27.9084	6.52174	25.1869
chr1	57774101	57775572	1472	57775107	48	20.2825	5.01023	17.712
chr1	57836873	57837333	461	57837109	63	33.4801	6.79405	30.6597
chr1	57839733	57840385	653	57840186	54	25.7978	5.83864	23.1169
chr1	57906502	57907071	570	57906809	75	45.41	8.27887	42.3989
chr1	57944758	57944983	226	57944893	27	9.05001	3.60238	6.7868
chr1	57969353	57970385	1033	57970062	95	57.1885	8.49557	54.0019
chr1	57995721	57996486	766	57996032	105	78.8519	12.0455	75.3719
chr1	58029494	58030196	703	58029844	35	14.5173	4.63163	12.0828
chr1	58158698	58158937	240	58158853	25	7.82346	3.34507	5.61173
chr1	58169863	58170264	402	58170129	37	14.7027	4.49173	12.2641
chr1	58271281	58271507	227	58271416	26	8.42903	3.47372	6.19094
chr1	58296319	58296748	430	58296463	39	15.3096	4.4843	12.8546
chr1	58303669	58304785	1117	58304504	81	41.4424	6.72131	38.4937
chr1	58311216	58311767	552	58311546	50	24.6515	5.9719	21.992
chr1	58315563	58316006	444	58315790	50	26.7029	6.56148	24.0034
chr1	58359387	58359952	566	58359650	49	24.3695	6.00962	21.715
chr1	58371165	58371364	200	58371297	25	7.82346	3.34507	5.61173
chr1	58392947	58394031	1085	58393159	73	48.912	9.51157	45.8471
chr1	58422935	58424401	1467	58424125	44	16.1717	4.3021	13.6957
chr1	58444991	58445792	802	58445336	110	70.588	9.48718	67.217
chr1	58454323	58454618	296	58454473	25	7.82346	3.34507	5.61173
chr1	58504572	58505291	720	58504997	209	176.154	16.0796	171.506
chr1	58562204	58562403	200	58562336	24	7.23385	3.21641	5.04985
chr1	58577262	58577581	320	58577395	28	9.6859	3.73104	7.39888
chr1	58586086	58586829	744	58586386	39	17.5446	5.14626	15.0348
chr1	58651495	58653239	1745	58652671	59	27.6365	5.79151	24.9196
chr1	58663399	58663722	324	58663535	26	8.42903	3.47372	6.19094
chr1	58677515	58678029	515	58677645	26	8.42903	3.47372	6.19094
chr1	58697682	58697941	260	58697750	24	7.23385	3.21641	5.04985
chr1	58710986	58711956	971	58711568	60	19.3271	3.98693	16.7774
chr1	58712109	58712805	697	58712505	100	48.4943	6.44955	45.4356
chr1	58722012	58722831	820	58722417	111	52.8839	6.37813	49.7602
chr1	58727026	58727404	379	58727229	50	15.03	3.66906	12.5842
chr1	58742397	58743152	756	58742644	134	91.6347	10.6973	87.9929
chr1	58761214	58761770	557	58761559	89	64.9129	11.194	61.6183
chr1	58773917	58774338	422	58774175	44	21.5661	5.78954	18.9676
chr1	58795212	58795859	648	58795559	64	26.4018	5.10204	23.7089
chr1	58797201	58797758	558	58797545	142	92.779	10.0281	89.1229
chr1	58802315	58803440	1126	58802587	53	27.6861	6.45933	24.9684
chr1	58852343	58852799	457	58852685	28	9.6859	3.73104	7.39888
chr1	58856766	58857216	451	58857038	38	11.3771	3.50719	9.03546
chr1	58857821	58858081	261	58857962	30	8.01478	3.0754	5.79689
chr1	58859699	58860204	506	58859984	62	31.6063	6.44172	28.8184
chr1	58896086	58896389	304	58896199	25	7.73956	3.31633	5.53846
chr1	58897358	58897946	589	58897735	73	48.315	9.34343	45.2591
chr1	58909598	58910029	432	58909856	50	24.3527	5.88915	21.6986
chr1	58955783	58956631	849	58956443	72	44.4553	8.44907	41.459
chr1	58973062	58974200	1139	58973631	118	76.2117	9.65909	72.7662
chr1	59070870	59071431	562	59071064	37	16.0087	4.88894	13.5359
chr1	59119609	59120549	941	59119990	118	77.7271	9.94983	74.2617
chr1	59135942	59136198	257	59136073	26	8.42903	3.47372	6.19094
chr1	59162893	59163424	532	59163151	96	60.5121	9.0824	57.2781
chr1	59177806	59178418	613	59178201	120	82.6034	10.6702	79.0751
chr1	59180136	59180418	283	59180251	41	13.632	3.8817	11.2243
chr1	59236968	59237684	717	59237344	127	85.4807	10.3728	81.9159
chr1	59247621	59247959	339	59247770	38	16.7712	5.0176	14.2799
chr1	59316827	59317178	352	59316952	28	9.6859	3.73104	7.39888
chr1	59405948	59406709	762	59406075	32	11.0636	3.83721	8.72981
chr1	59412221	59412449	229	59412268	25	7.82346	3.34507	5.61173
chr1	59481439	59483132	1694	59482032	148	91.5794	9.27771	87.9383
chr1	59608142	59609217	1076	59608540	81	51.0265	8.85529	47.9302
chr1	59613850	59614133	284	59613994	29	10.3362	3.85969	8.02627
chr1	59623353	59623769	417	59623586	46	23.2425	6.04685	20.6097
chr1	59670061	59671461	1401	59670944	59	30.59	6.52174	27.8199
chr1	59673735	59674108	374	59673914	39	14.9951	4.3956	12.55
chr1	59684796	59685221	426	59685042	62	37.8523	8.10535	34.9597
chr1	59762601	59764144	1544	59763136	81	42.2241	6.87919	39.263
chr1	59833964	59834173	210	59834028	26	8.42903	3.47372	6.19094
chr1	59886795	59887251	457	59887078	58	31.8328	6.974	29.0412
chr1	59912564	59913391	828	59912907	136	88.9526	10	85.3442
chr1	59913525	59914005	481	59913708	40	9.78801	3.02806	7.49824
chr1	59966099	59966643	545	59966388	53	29.3868	6.94745	26.6378
chr1	60007426	60007874	449	60007611	42	19.9276	5.53223	17.364
chr1	60015987	60017241	1255	60016330	144	96.1661	10.3868	92.4675
chr1	60042622	60043428	807	60042934	41	19.1231	5.40357	16.5771
chr1	60070837	60071110	274	60070933	30	11.0005	3.98835	8.66838
chr1	60097452	60098732	1281	60098435	73	37.7448	6.71506	34.8546
chr1	60158455	60159049	595	60158666	34	13.7891	4.50297	11.3742
chr1	60173126	60173570	445	60173305	32	12.3693	4.24566	9.99472
chr1	60180026	60181002	977	60180434	148	115.653	13.4964	111.713
chr1	60235163	60235509	347	60235325	32	12.3693	4.24566	9.99472
chr1	60272489	60272765	277	60272671	27	9.05001	3.60238	6.7868
chr1	60342999	60343793	795	60343392	172	139.448	14.661	135.223
chr1	60409119	60410260	1142	60409744	61	34.8295	7.39857	31.9869
chr1	60447146	60447434	289	60447271	38	16.7712	5.0176	14.2799
chr1	60460549	60460996	448	60460845	39	17.5446	5.14626	15.0348
chr1	60485641	60485887	247	60485774	35	14.5173	4.63163	12.0828
chr1	60539317	60539674	358	60539498	58	34.0167	7.59073	31.1867
chr1	60565425	60565651	227	60565500	27	7.53378	3.11111	5.33968
chr1	60566266	60567058	793	60566794	74	44.5838	8.20569	41.5856
chr1	60627464	60627925	462	60627732	32	12.3693	4.24566	9.99472
chr1	60652480	60653027	548	60652917	28	9.6859	3.73104	7.39888
chr1	60658515	60658898	384	60658753	27	9.05001	3.60238	6.7868
chr1	60677409	60677765	357	60677604	30	11.0005	3.98835	8.66838
chr1	60681261	60681502	242	60681367	24	7.23385	3.21641	5.04985
chr1	60746097	60746618	522	60746387	121	80.0714	10.0494	76.5757
chr1	60755882	60756131	250	60755991	41	11.1831	3.2967	8.84636
chr1	60758164	60758474	311	60758340	41	10.5687	3.15789	8.25259
chr1	60759490	60759986	497	60759766	62	26.3028	5.23256	23.6117
chr1	60760578	60760838	261	60760727	46	13.9073	3.64341	11.4898
chr1	60761692	60762010	319	60761826	45	13.4341	3.59375	11.0308
chr1	60765020	60765362	343	60765200	45	17.1341	4.46602	14.6353
chr1	60771744	60772362	619	60772064	90	45.0824	6.63265	42.0762
chr1	60776930	60777375	446	60777088	104	48.8198	6.22776	45.7563
chr1	60778950	60779504	555	60779205	53	14.6487	3.45269	12.2114
chr1	60781660	60782113	454	60781894	46	14.4632	3.76603	12.0332
chr1	60793725	60794101	377	60793972	45	22.3997	5.91819	19.7839
chr1	60805274	60805922	649	60805670	45	22.3997	5.91819	19.7839
chr1	60821409	60821776	368	60821616	27	9.05001	3.60238	6.7868
chr1	60822898	60823315	418	60823118	34	13.7891	4.50297	11.3742
chr1	60833650	60834007	358	60833817	37	16.0087	4.88894	13.5359
chr1	60834999	60835294	296	60835198	35	14.5173	4.63163	12.0828
chr1	60845693	60846012	320	60845828	28	9.6859	3.73104	7.39888
chr1	60852857	60853810	954	60853545	62	31.7683	6.48148	28.9778
chr1	60854007	60854285	279	60854130	35	11.6058	3.76569	9.25813
chr1	60859863	60860270	408	60860140	37	11.8108	3.68217	9.45388
chr1	60863246	60863598	353	60863431	35	10.5192	3.46821	8.20445
chr1	60864348	60864671	324	60864526	35	9.0971	3.09811	6.83255
chr1	60868398	60868781	384	60868558	38	15.2401	4.55608	12.7897
chr1	60874937	60876067	1131	60875466	131	72.5689	7.8478	69.1716
chr1	60880091	60880619	529	60880284	92	39.6267	5.57554	36.7067
chr1	60886834	60887176	343	60886993	29	8.09525	3.15789	5.87477
chr1	60893242	60894127	886	60893596	65	23.8656	4.54545	21.2218
chr1	60898672	60899826	1155	60899476	89	47.7044	7.21154	44.6579
chr1	60907447	60907859	413	60907636	69	24.068	4.35865	21.4205
chr1	60908819	60909230	412	60909025	130	55.4599	5.68576	52.2984
chr1	60913292	60913748	457	60913522	158	60.7709	5.14896	57.5332
chr1	60916399	60917623	1225	60916872	130	46.1469	4.68862	43.1243
chr1	60920405	60920811	407	60920653	59	14.0272	3.1185	11.607
chr1	60930348	60930974	627	60930658	101	80.1574	13.1229	76.6604
chr1	60941024	60941397	374	60941213	55	22.2893	4.90368	19.6773
chr1	60941809	60942048	240	60941858	33	8.7113	3.10219	6.46464
chr1	60954793	60955187	395	60954965	57	33.0757	7.46207	30.2617
chr1	60961064	60961429	366	60961238	45	22.3997	5.91819	19.7839
chr1	60967854	60968426	573	60968172	30	11.0005	3.98835	8.66838
chr1	60977614	60978002	389	60977804	59	26.4934	5.52486	23.799
chr1	60982976	60983290	315	60983108	30	11.0005	3.98835	8.66838
chr1	61003103	61003496	394	61003210	34	12.6406	4.14692	10.2597
chr1	61022658	61023304	647	61023129	58	27.68	5.9	24.9624
chr1	61026676	61027129	454	61026931	66	28.9639	5.47386	26.2232
chr1	61027507	61027906	400	61027726	49	17.1168	4.17362	14.6184
chr1	61029840	61030205	366	61030038	51	22.156	5.21042	19.5464
chr1	61045824	61046690	867	61046443	72	27.6442	4.80896	24.9271
chr1	61050272	61050764	493	61050550	135	65.417	6.62123	62.1156
chr1	61054331	61055295	965	61054609	144	86.1359	8.80923	82.563
chr1	61084726	61085168	443	61084904	27	9.05001	3.60238	6.7868
chr1	61101772	61101984	213	61101792	24	7.23385	3.21641	5.04985
chr1	61135440	61136057	618	61135711	43	15.0836	4.10448	12.6367
chr1	61139385	61140116	732	61139506	36	10.8638	3.49716	8.53996
chr1	61147128	61147357	230	61147254	24	7.23385	3.21641	5.04985
chr1	61158276	61158625	350	61158466	40	14.6499	4.21811	12.2125
chr1	61160487	61160897	411	61160686	100	70.1372	10.7219	66.7721
chr1	61181052	61181438	387	61181243	30	11.0005	3.98835	8.66838
chr1	61203158	61203509	352	61203313	41	19.1231	5.40357	16.5771
chr1	61295080	61295504	425	61295323	44	21.5661	5.78954	18.9676
chr1	61422532	61422829	298	61422655	31	9.07373	3.3195	6.80985
chr1	61423232	61423726	495	61423487	106	75.2039	11.0082	71.7716
chr1	61638564	61639627	1064	61638850	33	13.073	4.37432	10.6781
chr1	61771229	61771574	346	61771398	37	16.0087	4.88894	13.5359
chr1	61933610	61933936	327	61933767	38	16.7712	5.0176	14.2799
chr1	61952993	61953421	429	61953198	46	23.2425	6.04685	20.6097
chr1	61964608	61964929	322	61964791	27	9.05001	3.60238	6.7868
chr1	62086058	62086306	249	62086140	26	8.42903	3.47372	6.19094
chr1	62200825	62201258	434	62201172	26	8.42903	3.47372	6.19094
chr1	62209230	62209491	262	62209338	24	7.23385	3.21641	5.04985
chr1	62412101	62412356	256	62412217	24	7.23385	3.21641	5.04985
chr1	62437260	62438225	966	62437861	92	65.3141	10.7889	62.014
chr1	62548791	62549173	383	62549044	44	19.4084	5.16055	16.857
chr1	62551493	62551972	480	62551779	44	20.9698	5.61097	18.3843
chr1	62621670	62622307	638	62621848	39	16.3863	4.79616	13.9058
chr1	62639074	62639285	212	62639223	25	7.82346	3.34507	5.61173
chr1	62692408	62692748	341	62692600	51	27.5893	6.69013	24.8732
chr1	62696565	62696783	219	62696690	25	7.82346	3.34507	5.61173
chr1	62702953	62703789	837	62703360	68	30.0055	5.52885	27.2462
chr1	62706248	62706865	618	62706574	34	8.91477	3.10284	6.66192
chr1	62718493	62718783	291	62718586	24	7.23385	3.21641	5.04985
chr1	62736427	62737025	599	62736615	24	7.23385	3.21641	5.04985
chr1	62795545	62795978	434	62795820	27	9.05001	3.60238	6.7868
chr1	62837404	62837694	291	62837515	34	13.7891	4.50297	11.3742
chr1	62877197	62877569	373	62877296	24	7.23385	3.21641	5.04985
chr1	62935625	62935980	356	62935786	27	9.05001	3.60238	6.7868
chr1	62987588	62987839	252	62987671	26	7.65005	3.21429	5.4519
chr1	63112865	63113151	287	63113007	35	7.20211	2.63543	5.02832
chr1	63113648	63114892	1245	63114624	161	116.681	11.9823	112.728
chr1	63119732	63120146	415	63119911	41	19.1231	5.40357	16.5771
chr1	63129985	63130319	335	63130135	34	11.282	3.74732	8.94273
chr1	63134526	63134915	390	63134687	39	15.4523	4.52489	12.9943
chr1	63176231	63177483	1253	63177175	57	20.1719	4.31548	17.6036
chr1	63180996	63181417	422	63181232	120	75.2576	9.26493	71.8246
chr1	63665420	63665843	424	63665579	44	21.5661	5.78954	18.9676
chr1	63730136	63730867	732	63730508	48	24.9553	6.30416	22.2889
chr1	63789890	63790171	282	63790011	26	8.42903	3.47372	6.19094
chr1	64000502	64001193	692	64000814	147	98.8801	10.5263	95.1477
chr1	64005197	64005540	344	64005380	59	21.0093	4.36047	18.4231
chr1	64077226	64077794	569	64077454	41	18.1033	5.09709	15.5823
chr1	64078393	64078738	346	64078571	37	14.9198	4.55635	12.4764
chr1	64091540	64091782	243	64091610	28	9.6859	3.73104	7.39888
chr1	64101421	64101710	290	64101557	37	11.5444	3.61217	9.19835
chr1	64104762	64105000	239	64104806	39	12.374	3.69686	9.99945
chr1	64105284	64105823	540	64105573	78	43.529	7.46692	40.5474
chr1	64121218	64122523	1306	64121762	211	129.798	9.45584	125.687
chr1	64133359	64133940	582	64133539	35	14.3165	4.56853	11.8897
chr1	64134398	64134805	408	64134572	30	10.9889	3.98458	8.66165
chr1	64136289	64136633	345	64136456	26	7.44271	3.14685	5.25157
chr1	64191557	64191995	439	64191807	64	38.7611	8.06452	35.8549
chr1	64209033	64209421	389	64209244	41	19.1231	5.40357	16.5771
chr1	64226095	64226599	505	64226288	67	39.8185	7.92541	36.8949
chr1	64301162	64301561	400	64301345	70	23.5493	4.22117	20.911
chr1	64302759	64303098	340	64302931	56	15.2861	3.44203	12.8316
chr1	64305262	64305950	689	64305655	148	86.5009	8.54358	82.9231
chr1	64321597	64321846	250	64321696	25	7.82346	3.34507	5.61173
chr1	64374785	64375106	322	64374946	32	12.3693	4.24566	9.99472
chr1	64407259	64407754	496	64407512	69	44.8232	9.00595	41.8208
chr1	64446024	64446382	359	64446174	39	15.7063	4.5977	13.2429
chr1	64508433	64509067	635	64508676	78	52.6575	9.72906	49.537
chr1	64531957	64533221	1265	64532838	164	88.6332	7.73196	85.0289
chr1	64543796	64544129	334	64543960	26	8.42903	3.47372	6.19094
chr1	64545967	64546412	446	64546154	39	17.5446	5.14626	15.0348
chr1	64601332	64601901	570	64601604	63	38.8285	8.23401	35.9205
chr1	64616839	64617999	1161	64617396	104	52.1073	6.73941	48.9947
chr1	64656426	64656727	302	64656510	28	9.6859	3.73104	7.39888
chr1	64690066	64691567	1502	64690772	173	127.058	12.3404	122.98
chr1	64710016	64710237	222	64710148	27	9.05001	3.60238	6.7868
chr1	64717469	64717923	455	64717659	50	26.7029	6.56148	24.0034
chr1	64736099	64736666	568	64736406	64	15.9025	3.25	13.4351
chr1	64736978	64738190	1213	64737957	131	66.3831	6.98413	63.0687
chr1	64738771	64738986	216	64738953	49	9.31872	2.62605	7.04791
chr1	64744617	64745179	563	64744799	37	16.0087	4.88894	13.5359
chr1	64797033	64797608	576	64797437	49	22.8671	5.59284	20.2428
chr1	64875546	64875965	420	64875691	38	16.0704	4.80296	13.5964
chr1	64932960	64933354	395	64933188	29	10.3362	3.85969	8.02627
chr1	64956332	64957465	1134	64956677	79	53.7086	9.85222	50.5728
chr1	64970573	64971149	577	64970897	94	71.6223	12.1174	68.2375
chr1	64986062	64986509	448	64986301	76	48.5161	8.93271	45.4571
chr1	65010096	65010635	540	65010352	78	54.2247	10.1639	51.0811
chr1	65139468	65139696	229	65139531	26	8.42903	3.47372	6.19094
chr1	65178130	65179492	1363	65178863	100	50.2856	6.74232	47.2
chr1	65186252	65187177	926	65186746	152	114.156	12.6446	110.235
chr1	65235681	65235930	250	65235837	26	8.42903	3.47372	6.19094
chr1	65236939	65237290	352	65237125	38	16.7712	5.0176	14.2799
chr1	65237758	65237986	229	65237890	26	8.42903	3.47372	6.19094
chr1	65389756	65390261	506	65389951	25	7.82346	3.34507	5.61173
chr1	66175004	66175698	695	66175464	54	29.2506	6.7734	26.5051
chr1	66280713	66281175	463	66281051	37	16.0087	4.88894	13.5359
chr1	66552477	66552957	481	66552741	43	20.742	5.66088	18.1608
chr1	66649556	66649856	301	66649699	29	10.3362	3.85969	8.02627
chr1	66655307	66655981	675	66655837	28	9.6859	3.73104	7.39888
chr1	66700588	66701584	997	66700930	213	173.501	15.113	168.884
chr1	66816735	66818144	1410	66817801	88	42.2507	6.28531	39.2891
chr1	66862685	66863549	865	66862978	96	66.306	10.4077	62.9929
chr1	66868211	66868790	580	66868631	26	8.42903	3.47372	6.19094
chr1	66940983	66941275	293	66941150	27	9.05001	3.60238	6.7868
chr1	67038497	67039162	666	67038833	126	79.5555	9.40741	76.0664
chr1	67061437	67061894	458	67061673	56	32.1421	7.33341	29.3443
chr1	69043380	69043579	200	69043525	25	7.82346	3.34507	5.61173
chr1	69201039	69201340	302	69201100	26	8.42903	3.47372	6.19094
chr1	69241950	69242300	351	69242102	29	10.3362	3.85969	8.02627
chr1	69284194	69284408	215	69284326	26	8.42903	3.47372	6.19094
chr1	69284672	69284911	240	69284810	25	7.82346	3.34507	5.61173
chr1	69286348	69286774	427	69286580	50	25.266	6.14458	22.5943
chr1	69291296	69291739	444	69291581	46	23.2425	6.04685	20.6097
chr1	69343538	69344054	517	69343831	107	77.6052	11.4165	74.1413
chr1	69367512	69367958	447	69367835	37	16.0087	4.88894	13.5359
chr1	69370107	69370522	416	69370270	25	7.82346	3.34507	5.61173
chr1	69461043	69461582	540	69461386	67	41.4708	8.37438	38.5216
chr1	69544115	69544702	588	69544437	154	122.493	13.9892	118.468
chr1	69630238	69630509	272	69630366	24	7.23385	3.21641	5.04985
chr1	69687078	69687991	914	69687643	65	31.1066	6.0219	28.328
chr1	69688995	69689300	306	69689091	44	16.1062	4.28571	13.6315
chr1	69759586	69760057	472	69759747	38	16.7712	5.0176	14.2799
chr1	69777782	69778083	302	69777902	35	14.5173	4.63163	12.0828
chr1	69810166	69810552	387	69810319	32	12.3693	4.24566	9.99472
chr1	69830959	69831406	448	69831107	40	18.3287	5.27491	15.8008
chr1	69868311	69868680	370	69868502	44	20.1448	5.36993	17.5769
chr1	69870052	69870574	523	69870292	89	61.6935	10.3448	58.4433
chr1	70999985	71000726	742	71000592	38	15.7614	4.71014	13.2969
chr1	71014324	71014701	378	71014500	39	17.5446	5.14626	15.0348
chr1	71100045	71100321	277	71100190	86	17.8355	2.93522	15.32
chr1	71102258	71103720	1463	71103127	293	191.284	10.5679	186.482
chr1	71490422	71490629	208	71490499	27	9.05001	3.60238	6.7868
chr1	71531713	71532027	315	71531905	42	19.9276	5.53223	17.364
chr1	71556768	71557716	949	71557078	270	219.523	15.3628	214.473
chr1	71580514	71580800	287	71580690	30	10.5312	3.83663	8.21611
chr1	71652691	71653459	769	71653020	31	11.6783	4.117	9.32465
chr1	71733656	71733941	286	71733833	27	9.05001	3.60238	6.7868
chr1	71760177	71760778	602	71760498	84	57.7399	10.119	54.5451
chr1	72123620	72123892	273	72123756	24	7.23385	3.21641	5.04985
chr1	72142054	72142298	245	72142147	29	10.3362	3.85969	8.02627
chr1	72211867	72212531	665	72212229	51	26.4434	6.35697	23.7499
chr1	72220080	72220417	338	72220289	32	12.3693	4.24566	9.99472
chr1	72225727	72227029	1303	72226371	95	50.2952	7.1535	47.2094
chr1	72236270	72237536	1267	72236618	77	39.8436	6.77083	36.9196
chr1	72243683	72244857	1175	72244059	120	72.7417	8.81924	69.342
chr1	72254599	72255894	1296	72255235	129	66.7723	7.16648	63.4526
chr1	72284084	72284752	669	72284263	109	77.4	11.0664	73.9388
chr1	72307030	72307762	733	72307392	82	54.0657	9.47489	50.9247
chr1	72323945	72324282	338	72324095	31	11.6783	4.117	9.32465
chr1	72330233	72330580	348	72330420	26	7.91287	3.30073	5.69817
chr1	72372546	72372780	235	72372647	25	7.82346	3.34507	5.61173
chr1	72518175	72518418	244	72518249	26	8.42903	3.47372	6.19094
chr1	72582863	72583895	1033	72583200	109	60.8716	7.79037	57.6326
chr1	72710956	72711719	764	72711285	81	47.7983	8.08679	44.7503
chr1	72718875	72719194	320	72719060	36	14.0277	4.38389	11.6075
chr1	72751354	72751591	238	72751471	25	7.82346	3.34507	5.61173
chr1	72798389	72798883	495	72798749	31	11.6783	4.117	9.32465
chr1	72870317	72870596	280	72870483	37	13.1086	4.03397	10.7128
chr1	72877801	72878225	425	72878047	33	13.0249	4.35897	10.6349
chr1	73029679	73029904	226	73029731	26	8.42903	3.47372	6.19094
chr1	73796016	73796439	424	73796344	27	9.05001	3.60238	6.7868
chr1	73797547	73797752	206	73797663	29	10.3362	3.85969	8.02627
chr1	73836424	73837022	599	73836612	25	7.82346	3.34507	5.61173
chr1	73862673	73863321	649	73862927	89	58.5085	9.55414	55.303
chr1	73901316	73901844	529	73901606	32	9.20187	3.29341	6.93437
chr1	73926425	73926722	298	73926602	39	11.5464	3.4904	9.20021
chr1	73935673	73936321	649	73936045	86	28.8778	4.30267	26.1386
chr1	73936681	73937279	599	73936891	73	19.6074	3.49716	17.0523
chr1	73940581	73941245	665	73940898	83	28.2546	4.34333	25.5272
chr1	73947618	73948203	586	73948034	35	8.88905	3.04569	6.63701
chr1	73962804	73963230	427	73963036	60	25.8927	5.30435	23.2087
chr1	73996239	73996551	313	73996373	45	13.9808	3.71567	11.5617
chr1	73998342	73998587	246	73998518	36	9.09317	3.04778	6.82877
chr1	74015807	74016134	328	74015993	37	10.6912	3.39286	8.37179
chr1	74036617	74037145	529	74037036	32	9.39158	3.34686	7.11865
chr1	74068834	74069056	223	74068962	32	8.7912	3.17919	6.5422
chr1	74098256	74098943	688	74098406	37	12.4529	3.85396	10.0763
chr1	74124185	74125587	1403	74125364	51	18.8274	4.42177	16.2897
chr1	74149097	74149793	697	74149434	90	53.0041	8.18345	49.8785
chr1	74155088	74156020	933	74155788	63	32.9129	6.65281	30.1026
chr1	74178671	74179000	330	74178844	28	9.39233	3.63409	7.11932
chr1	74194550	74194819	270	74194717	31	8.58913	3.18091	6.34614
chr1	74200819	74201791	973	74201142	45	18.5541	4.83193	16.0218
chr1	74214626	74215041	416	74214891	30	11.0005	3.98835	8.66838
chr1	74227334	74227752	419	74227533	74	49.9886	9.64923	46.9072
chr1	74235956	74237287	1332	74236490	75	33.7091	5.71429	30.885
chr1	74239299	74239536	238	74239456	54	17.6253	3.97974	15.114
chr1	74248777	74249773	997	74249065	99	73.5805	11.7371	70.1698
chr1	74284411	74285298	888	74284866	246	177.166	12.2886	172.507
chr1	74295353	74295944	592	74295586	57	22.6212	4.82529	20.0013
chr1	74303733	74304418	686	74304073	51	22.1978	5.22088	19.5875
chr1	74332214	74332856	643	74332529	167	122.445	12.2628	118.421
chr1	74344678	74344908	231	74344717	27	7.18938	3.00429	5.01617
chr1	74355029	74355381	353	74355215	27	8.56018	3.4398	6.31804
chr1	74386673	74387279	607	74386993	111	54.3165	6.58824	51.1716
chr1	74391209	74391675	467	74391520	66	17.04	3.35671	14.5431
chr1	74392033	74392448	416	74392163	56	15.6888	3.51418	13.2258
chr1	74397231	74398430	1200	74397496	129	70.9173	7.75656	67.5417
chr1	74437945	74438525	581	74438274	148	109.615	12.314	105.75
chr1	74452757	74453165	409	74453020	30	11.0005	3.98835	8.66838
chr1	74505513	74506675	1163	74505793	200	153.226	13.4538	148.844
chr1	74550621	74551487	867	74551224	86	49.9513	7.98165	46.871
chr1	74554410	74554749	340	74554564	35	10.4446	3.44828	8.13182
chr1	74587458	74588566	1109	74588132	187	116.637	9.5723	112.685
chr1	74600993	74601693	701	74601330	58	32.3201	7.10843	29.5193
chr1	74616268	74616575	308	74616449	25	7.82346	3.34507	5.61173
chr1	74637991	74638190	200	74638087	25	7.44934	3.21782	5.25798
chr1	74643987	74644271	285	74644144	27	9.05001	3.60238	6.7868
chr1	74661503	74662229	727	74661848	107	86.4946	13.6709	82.917
chr1	74672345	74673057	713	74672823	80	52.7599	9.44056	49.638
chr1	74726764	74727106	343	74726923	34	13.7891	4.50297	11.3742
chr1	74763153	74763435	283	74763331	26	7.91287	3.30073	5.69817
chr1	74773067	74773544	478	74773352	71	33.61	6.02007	30.7875
chr1	74794572	74794973	402	74794767	33	8.92732	3.15985	6.67412
chr1	74802969	74803877	909	74803302	72	23.4754	4.11499	20.8385
chr1	74806482	74807366	885	74806804	55	13.8393	3.22581	11.4234
chr1	74808148	74808545	398	74808387	50	13.5219	3.36856	11.1168
chr1	74816833	74817451	619	74817110	108	71.6337	9.94526	68.2487
chr1	74948833	74949186	354	74949020	39	11.2772	3.42466	8.93807
chr1	75041883	75042149	267	75041982	27	9.05001	3.60238	6.7868
chr1	75124312	75125309	998	75124812	81	46.1812	7.72128	43.158
chr1	75140808	75141966	1159	75141736	101	47.1814	6.17433	44.1427
chr1	75142415	75143233	819	75142808	88	36.5587	5.33573	33.6876
chr1	75168298	75169235	938	75168801	187	131.513	11.5621	127.381
chr1	75179601	75180661	1061	75180355	64	29.7144	5.80357	26.96
chr1	75191498	75192610	1113	75191976	178	124.445	11.4013	120.397
chr1	75210370	75211189	820	75210753	72	36.1215	6.46018	33.2569
chr1	75218232	75218803	572	75218443	70	24.6461	4.40447	21.9866
chr1	75218936	75219594	659	75219377	116	60.1717	7.11679	56.9424
chr1	75234665	75235018	354	75234828	68	25.5849	4.68114	22.9076
chr1	75236154	75237317	1164	75236613	88	40.6422	6.0054	37.7061
chr1	75251411	75252022	612	75251697	56	20.8408	4.51664	18.2577
chr1	75316988	75318204	1217	75317724	290	187.316	10.3854	182.553
chr1	75413808	75414104	297	75413982	40	12.0664	3.55903	9.70332
chr1	75421681	75421891	211	75421775	28	7.37376	3.00207	5.18507
chr1	75435770	75436441	672	75435969	68	28.8999	5.30769	26.1603
chr1	75445678	75446154	477	75445869	58	21.1801	4.45619	18.5907
chr1	75467630	75468042	413	75467868	36	9.73158	3.20624	7.44334
chr1	75477354	75477573	220	75477459	55	11.6495	2.85423	9.30088
chr1	75478832	75479814	983	75479366	189	118.333	9.63489	114.36
chr1	75486808	75488136	1329	75487663	122	64.8675	7.38295	61.5736
chr1	75498624	75499311	688	75499014	103	58.539	7.92683	55.3329
chr1	75505290	75506210	921	75505482	59	24.1667	5.00835	21.5159
chr1	75521239	75522011	773	75521489	92	56.3098	8.65922	53.1362
chr1	75559461	75559904	444	75559612	45	20.536	5.37383	17.9607
chr1	77516008	77516428	421	77516255	33	13.073	4.37432	10.6781
chr1	78197028	78197297	270	78197128	30	8.77979	3.29787	6.531
chr1	78203741	78204303	563	78203905	33	11.9025	4.00943	9.54328
chr1	78217158	78217575	418	78217339	26	8.42903	3.47372	6.19094
chr1	78308232	78308710	479	78308484	32	12.0895	4.15617	9.72579
chr1	78310287	78310782	496	78310451	24	7.23385	3.21641	5.04985
chr1	78388144	78388353	210	78388183	24	7.23385	3.21641	5.04985
chr1	78422543	78423049	507	78422751	87	49.4275	7.76014	46.3547
chr1	78435934	78436797	864	78436207	65	33.7126	6.62651	30.8885
chr1	78437153	78437448	296	78437326	30	8.31999	3.16327	6.09238
chr1	78453746	78454153	408	78453997	33	12.9899	4.34783	10.6007
chr1	78488356	78489672	1317	78488713	102	63.2507	8.94097	59.9788
chr1	78511835	78512101	267	78512003	28	9.6859	3.73104	7.39888
chr1	78525229	78525532	304	78525397	31	11.6783	4.117	9.32465
chr1	78537464	78538074	611	78537728	364	282.206	14.3362	276.752
chr1	78538297	78538813	517	78538523	203	111.381	8.00628	107.495
chr1	78585123	78585500	378	78585336	27	9.05001	3.60238	6.7868
chr1	78591201	78591853	653	78591483	78	50.5431	9.16473	47.4537
chr1	78643943	78644274	332	78644107	28	9.6859	3.73104	7.39888
chr1	78657499	78658640	1142	78657791	197	137.714	11.4983	133.509
chr1	78686933	78687201	269	78687098	25	7.82346	3.34507	5.61173
chr1	78702299	78703096	798	78702727	94	55.7922	8.31874	52.626
chr1	78724675	78725489	815	78725275	83	49.5789	8.25147	46.5039
chr1	78812294	78812506	213	78812369	29	9.57895	3.61446	7.30056
chr1	79083010	79083209	200	79083153	24	7.23385	3.21641	5.04985
chr1	79561204	79561577	374	79561353	38	16.7712	5.0176	14.2799
chr1	79581220	79582040	821	79581539	127	96.0726	12.5245	92.3751
chr1	79638224	79638446	223	79638417	30	11.0005	3.98835	8.66838
chr1	79643693	79644692	1000	79643941	34	13.7891	4.50297	11.3742
chr1	79671350	79672418	1069	79672094	79	46.236	7.96813	43.212
chr1	79701579	79702131	553	79701801	175	128.882	12.4118	124.782
chr1	79703567	79703877	311	79703753	47	13.4976	3.50365	11.093
chr1	79711031	79712117	1087	79711522	76	44.8898	8.02083	41.8864
chr1	79736495	79736920	426	79736728	26	8.42903	3.47372	6.19094
chr1	79741119	79741439	321	79741289	34	13.7891	4.50297	11.3742
chr1	79752201	79752826	626	79752594	108	70.0246	9.61199	66.6609
chr1	79761311	79762021	711	79761687	83	31.7923	4.87239	29.0013
chr1	79765747	79766549	803	79766338	101	50.4984	6.70171	47.4097
chr1	79775835	79776512	678	79776148	121	96.5111	13.6161	92.8079
chr1	79807074	79807337	264	79807252	28	9.33699	3.61596	7.06563
chr1	79858204	79858582	379	79858360	48	17.6276	4.35943	15.1162
chr1	79859312	79860014	703	79859646	29	7.33491	2.93542	5.14742
chr1	80015381	80015816	436	80015666	41	19.1231	5.40357	16.5771
chr1	80153357	80153757	401	80153555	46	23.2425	6.04685	20.6097
chr1	80213646	80214206	561	80214024	61	30.2281	6.21243	27.4651
chr1	80321260	80321854	595	80321529	41	19.1231	5.40357	16.5771
chr1	80324476	80324675	200	80324604	24	7.23385	3.21641	5.04985
chr1	80339916	80340351	436	80340157	45	12.6254	3.41753	10.2449
chr1	80340500	80341394	895	80341055	132	84.8388	9.70803	81.2822
chr1	80362482	80362727	246	80362578	29	10.3362	3.85969	8.02627
chr1	80384102	80384309	208	80384227	24	7.23385	3.21641	5.04985
chr1	80389352	80390066	715	80389547	53	29.3868	6.94745	26.6378
chr1	80408584	80408855	272	80408678	27	9.05001	3.60238	6.7868
chr1	80440837	80441268	432	80441079	41	19.1231	5.40357	16.5771
chr1	80447288	80448020	733	80447758	38	16.7712	5.0176	14.2799
chr1	80558331	80558684	354	80558586	24	7.23385	3.21641	5.04985
chr1	80590466	80590665	200	80590496	24	7.23385	3.21641	5.04985
chr1	80602652	80603508	857	80603258	54	30.2975	7.0761	27.5322
chr1	80613645	80613871	227	80613718	24	7.23385	3.21641	5.04985
chr1	80619142	80619464	323	80619332	30	11.0005	3.98835	8.66838
chr1	80635558	80636157	600	80636000	28	8.45515	3.33333	6.21621
chr1	80637230	80637917	688	80637383	47	17.272	4.34783	14.7704
chr1	80639760	80640027	268	80639893	39	9.54398	3.01659	7.26655
chr1	80641808	80642156	349	80641909	52	18.786	4.34426	16.2492
chr1	80644110	80644457	348	80644304	38	13.0401	3.93939	10.6497
chr1	80655253	80655658	406	80655477	48	24.9553	6.30416	22.2889
chr1	80661469	80662103	635	80661661	36	13.821	4.32243	11.4054
chr1	80665085	80665531	447	80665256	68	41.4217	8.21429	38.4733
chr1	80670455	80670720	266	80670608	27	9.05001	3.60238	6.7868
chr1	80703281	80703702	422	80703444	40	18.3287	5.27491	15.8008
chr1	80717430	80717741	312	80717575	34	13.7891	4.50297	11.3742
chr1	80722688	80723074	387	80722844	29	10.3362	3.85969	8.02627
chr1	80728208	80728543	336	80728391	41	16.8663	4.74041	14.373
chr1	80730591	80731047	457	80730789	66	39.8404	8.07229	36.9165
chr1	80737766	80738224	459	80738108	26	8.42903	3.47372	6.19094
chr1	80746058	80747429	1372	80746374	175	119.687	10.9863	115.697
chr1	80749298	80749665	368	80749546	59	17.9321	3.7831	15.4146
chr1	80755775	80756040	266	80755866	36	7.19589	2.59831	5.02246
chr1	80757307	80757797	491	80757647	65	24.1386	4.5961	21.4882
chr1	80758125	80758880	756	80758520	63	22.7876	4.46304	20.1648
chr1	80759686	80759904	219	80759832	39	8.54793	2.7933	6.30617
chr1	80765546	80765994	449	80765811	54	30.2975	7.0761	27.5322
chr1	80783316	80783738	423	80783466	33	13.073	4.37432	10.6781
chr1	80805142	80805775	634	80805208	26	8.42903	3.47372	6.19094
chr1	80855020	80855720	701	80855431	139	105.102	12.6582	101.294
chr1	80871264	80871579	316	80871438	28	9.6859	3.73104	7.39888
chr1	80964384	80964917	534	80964669	93	61.4583	9.69072	58.2112
chr1	80967488	80967823	336	80967651	37	12.3381	3.82294	9.96833
chr1	80995923	80996322	400	80996142	34	13.7891	4.50297	11.3742
chr1	81085701	81086037	337	81085877	25	7.82346	3.34507	5.61173
chr1	81133174	81133448	275	81133297	31	11.6783	4.117	9.32465
chr1	81173325	81173702	378	81173480	32	12.3693	4.24566	9.99472
chr1	81174934	81175365	432	81175131	54	29.3092	6.79012	26.5628
chr1	81287240	81287466	227	81287345	27	9.05001	3.60238	6.7868
chr1	81300676	81301079	404	81300812	49	25.8248	6.43282	23.1419
chr1	81301790	81301995	206	81301911	24	7.23385	3.21641	5.04985
chr1	82150927	82151285	359	82151158	27	9.05001	3.60238	6.7868
chr1	82283045	82283682	638	82283306	171	123.046	11.9114	119.015
chr1	82290544	82291830	1287	82291576	76	31.1411	5.17473	28.3619
chr1	82316261	82317105	845	82316643	197	147.273	12.8739	142.959
chr1	82361972	82362309	338	82362137	28	9.6859	3.73104	7.39888
chr1	82374961	82375299	339	82375176	39	14.6891	4.31035	12.2508
chr1	82389296	82389742	447	82389534	45	22.3997	5.91819	19.7839
chr1	82405011	82405237	227	82405189	25	7.82346	3.34507	5.61173
chr1	82429045	82429563	519	82429383	31	11.6783	4.117	9.32465
chr1	82461147	82461363	217	82461272	25	7.82346	3.34507	5.61173
chr1	82564594	82565197	604	82565069	29	9.60636	3.62319	7.32716
chr1	82662277	82662601	325	82662403	26	8.42903	3.47372	6.19094
chr1	82724660	82725510	851	82724996	161	135.5	15.5769	131.321
chr1	82768171	82768463	293	82768292	28	9.56082	3.68957	7.28295
chr1	82786329	82786534	206	82786495	28	8.70352	3.41176	6.45711
chr1	82787357	82787755	399	82787566	43	18.1573	4.91071	15.6353
chr1	82793222	82793467	246	82793360	33	10.737	3.66379	8.41654
chr1	82796111	82796526	416	82796377	27	7.29501	3.03688	5.10894
chr1	82807228	82807501	274	82807354	39	17.5446	5.14626	15.0348
chr1	82808904	82809103	200	82809071	26	8.42903	3.47372	6.19094
chr1	82819259	82819735	477	82819487	50	26.7029	6.56148	24.0034
chr1	82831724	82833022	1299	82832528	151	65.0586	5.8104	61.7621
chr1	82834500	82834934	435	82834678	156	62.4626	5.36936	59.2016
chr1	82839134	82839885	752	82839512	75	27.1403	4.55635	24.4334
chr1	82846272	82846920	649	82846654	44	19.4084	5.16055	16.857
chr1	82869350	82869878	529	82869547	50	26.7029	6.56148	24.0034
chr1	82879119	82879630	512	82879379	180	155.326	16.5448	150.921
chr1	82894513	82894802	290	82894653	30	10.2683	3.75303	7.96525
chr1	82898285	82898648	364	82898473	49	19.1936	4.65549	16.6463
chr1	82902125	82902403	279	82902238	42	14.9467	4.14258	12.5027
chr1	82913417	82913652	236	82913507	27	7.33777	3.05011	5.15015
chr1	82953733	82953967	235	82953840	27	9.05001	3.60238	6.7868
chr1	82963116	82963851	736	82963550	96	67.7242	10.7539	64.3918
chr1	82975827	82976305	479	82976070	49	25.8248	6.43282	23.1419
chr1	82992320	82992653	334	82992487	24	7.23385	3.21641	5.04985
chr1	83006194	83006580	387	83006409	51	27.5893	6.69013	24.8732
chr1	83015535	83015790	256	83015592	24	7.23385	3.21641	5.04985
chr1	83038056	83038264	209	83038201	24	7.23385	3.21641	5.04985
chr1	83064914	83065275	362	83065078	33	13.073	4.37432	10.6781
chr1	83076168	83077751	1584	83077352	134	87.4789	9.95575	83.8889
chr1	83090689	83091794	1106	83091518	121	73.2781	8.81503	69.8713
chr1	83096112	83096858	747	83096349	54	18.5462	4.16667	16.014
chr1	83099236	83099546	311	83099386	37	13.1704	4.05117	10.7733
chr1	83111723	83112053	331	83111897	39	16.5036	4.83092	14.0206
chr1	83116619	83117016	398	83116908	46	13.7532	3.60983	11.3425
chr1	83119657	83120377	721	83119960	105	47.6771	5.99547	44.6309
chr1	83123122	83123665	544	83123333	146	90.8242	9.33926	87.1924
chr1	83137807	83138521	715	83138048	56	32.1421	7.33341	29.3443
chr1	83150642	83150907	266	83150810	34	11.1982	3.7234	8.86103
chr1	83154637	83155022	386	83154900	44	14.864	3.9823	12.4218
chr1	83156717	83157249	533	83156963	65	32.2657	6.28571	29.4658
chr1	83159626	83159873	248	83159795	37	10.6195	3.37478	8.30221
chr1	83162772	83163196	425	83162952	26	8.42903	3.47372	6.19094
chr1	83178064	83178497	434	83178214	29	10.3362	3.85969	8.02627
chr1	83187227	83187575	349	83187415	30	11.0005	3.98835	8.66838
chr1	84240261	84240624	364	84240423	30	11.0005	3.98835	8.66838
chr1	84371300	84371507	208	84371339	26	8.42903	3.47372	6.19094
chr1	84406889	84407292	404	84407076	44	21.5661	5.78954	18.9676
chr1	84695634	84696500	867	84695952	34	13.7891	4.50297	11.3742
chr1	84714315	84714653	339	84714480	28	9.6859	3.73104	7.39888
chr1	84742209	84742579	371	84742407	33	13.073	4.37432	10.6781
chr1	84838638	84838986	349	84838807	37	9.58811	3.11987	7.30944
chr1	84839340	84840501	1162	84839983	77	37.5498	6.30048	34.6626
chr1	84874435	84874855	421	84874536	28	9.6859	3.73104	7.39888
chr1	84881272	84882118	847	84881795	83	55.1862	9.61098	52.0288
chr1	85076890	85077094	205	85076984	28	9.6859	3.73104	7.39888
chr1	85086348	85086835	488	85086691	65	32.6315	6.37066	29.8258
chr1	85090706	85091062	357	85090903	41	14.6543	4.14201	12.2168
chr1	85097063	85097359	297	85097176	29	10.3362	3.85969	8.02627
chr1	85111600	85111840	241	85111739	36	15.2573	4.76029	12.8034
chr1	85112166	85112572	407	85112417	29	10.3362	3.85969	8.02627
chr1	85114112	85114361	250	85114297	37	16.0087	4.88894	13.5359
chr1	85147765	85148073	309	85147949	35	14.5173	4.63163	12.0828
chr1	85230927	85231293	367	85231121	33	13.073	4.37432	10.6781
chr1	85236022	85236496	475	85236274	32	12.3693	4.24566	9.99472
chr1	85244305	85244600	296	85244475	33	9.85591	3.41365	7.5643
chr1	85244880	85245087	208	85244986	32	9.17847	3.28685	6.91163
chr1	85246869	85247270	402	85247011	40	12.041	3.55286	9.67853
chr1	85254635	85254921	287	85254774	39	10.7836	3.30579	8.46189
chr1	85257012	85257418	407	85257137	46	16.7849	4.30403	14.2932
chr1	85260118	85260319	202	85260274	29	7.2753	2.91829	5.08985
chr1	85266440	85266705	266	85266540	35	10.0338	3.33952	7.73731
chr1	85269929	85270278	350	85270101	47	17.5391	4.41176	15.0321
chr1	85276908	85277107	200	85276986	38	7.3654	2.56917	5.17694
chr1	85277659	85278544	886	85277783	83	35.9878	5.55556	33.1254
chr1	85294647	85294889	243	85294755	37	14.2124	4.34783	11.7879
chr1	85304469	85304747	279	85304626	33	13.073	4.37432	10.6781
chr1	85315543	85315773	231	85315674	30	11.0005	3.98835	8.66838
chr1	85319637	85319902	266	85319791	31	8.11335	3.04762	5.89226
chr1	85320555	85320754	200	85320694	38	11.2773	3.48214	8.93813
chr1	85323198	85323903	706	85323402	89	49.2305	7.51252	46.1606
chr1	85330384	85330696	313	85330531	26	7.62667	3.20665	5.42934
chr1	85333249	85333456	208	85333406	24	7.23385	3.21641	5.04985
chr1	85339827	85340391	565	85340108	48	20.4434	5.05155	17.8698
chr1	85343242	85343655	414	85343540	38	11.1786	3.45745	8.84202
chr1	85344774	85345681	908	85345532	38	14.6726	4.39189	12.2347
chr1	85447206	85447407	202	85447278	25	7.82346	3.34507	5.61173
chr1	85481499	85481747	249	85481571	31	11.6783	4.117	9.32465
chr1	85526593	85526838	246	85526716	29	10.3362	3.85969	8.02627
chr1	85591039	85593416	2378	85593094	170	61.6715	4.86902	58.4215
chr1	85600645	85601215	571	85600921	81	44.4061	7.33453	41.4106
chr1	85604137	85604496	360	85604300	44	17.0922	4.53629	14.5944
chr1	85614453	85614906	454	85614692	56	32.1421	7.33341	29.3443
chr1	85624463	85625111	649	85624917	38	16.7712	5.0176	14.2799
chr1	85644160	85644494	335	85644330	33	13.073	4.37432	10.6781
chr1	85649857	85650445	589	85650093	53	29.3868	6.94745	26.6378
chr1	85686873	85687862	990	85687579	78	50.9535	9.2723	47.8583
chr1	85697461	85698490	1030	85697672	46	21.5607	5.55556	18.9641
chr1	85703327	85704036	710	85703628	73	40.261	7.28346	37.3306
chr1	85732541	85732965	425	85732772	71	25.4571	4.48878	22.7821
chr1	85735669	85736177	509	85735992	106	45.5559	5.63751	42.5426
chr1	85736444	85736744	301	85736560	49	9.30308	2.62329	7.03272
chr1	85739775	85740275	501	85740040	99	46.4622	6.19579	43.4348
chr1	85750662	85752781	2120	85751711	168	101.66	9.07626	97.8938
chr1	85761753	85762129	377	85761947	58	27.68	5.9	24.9624
chr1	85763402	85763670	269	85763486	32	10.6902	3.72461	8.37088
chr1	85776097	85776618	522	85776409	46	22.3688	5.78818	19.7553
chr1	85793228	85794893	1666	85793504	89	45.1949	6.73653	42.1869
chr1	85837963	85838496	534	85838253	135	104.858	13.2039	101.052
chr1	85845367	85846310	944	85845807	27	8.6119	3.45679	6.36822
chr1	85853182	85853638	457	85853439	44	19.8367	5.28169	17.277
chr1	85894359	85895013	655	85894634	66	27.3843	5.15385	24.6731
chr1	85895324	85895906	583	85895583	57	20.5278	4.38729	17.9526
chr1	85919600	85919832	233	85919780	24	7.23385	3.21641	5.04985
chr1	85936827	85937856	1030	85937528	64	26.3228	5.08607	23.6314
chr1	85958184	85958608	425	85958313	57	18.883	4.06162	16.3441
chr1	85959520	85959962	443	85959769	70	26.6123	4.74599	23.9158
chr1	85960870	85961246	377	85961063	43	9.6361	2.87582	7.35601
chr1	85985743	85986311	569	85986033	55	31.2159	7.20476	28.4345
chr1	86000844	86001215	372	86000943	27	8.3321	3.36538	6.10414
chr1	86006025	86006387	363	86006205	36	14.5264	4.53431	12.0916
chr1	86007794	86008115	322	86007976	33	13.073	4.37432	10.6781
chr1	86018124	86018811	688	86018441	65	38.7374	7.91367	35.8315
chr1	86037551	86037869	319	86037709	26	8.42903	3.47372	6.19094
chr1	86038618	86038945	328	86038692	24	7.20136	3.20513	5.02759
chr1	86045787	86046545	759	86046302	29	9.82927	3.69458	7.53832
chr1	86059269	86059783	515	86059593	52	25.519	5.98194	22.8428
chr1	86064202	86065216	1015	86064478	59	31.1482	6.66667	28.369
chr1	86154393	86155033	641	86154821	112	69.6689	9.0836	66.3101
chr1	86171861	86172115	255	86172030	25	7.82346	3.34507	5.61173
chr1	86178867	86179320	454	86179121	52	22.6319	5.23715	20.0119
chr1	86221032	86221357	326	86221213	33	11.7789	3.97196	9.42279
chr1	86229444	86229910	467	86229734	42	14.1878	3.95221	11.7639
chr1	86303569	86303937	369	86303752	39	10.7152	3.28947	8.39515
chr1	86339447	86339764	318	86339572	30	8.63878	3.2563	6.39426
chr1	86358662	86360236	1575	86359501	188	114.691	9.26471	110.763
chr1	86394201	86394791	591	86394474	69	39.8833	7.67544	36.9588
chr1	86415677	86416040	364	86415843	39	17.5446	5.14626	15.0348
chr1	86434061	86434837	777	86434600	126	82.2632	9.89097	78.7393
chr1	86440009	86440853	845	86440625	72	21.659	3.83403	19.0587
chr1	86441986	86443075	1090	86442712	80	26.4329	4.20998	23.7396
chr1	86487176	86487999	824	86487381	107	63.1513	8.38509	59.8805
chr1	86501239	86501918	680	86501690	77	20.4855	3.48837	17.9112
chr1	86503371	86504716	1346	86504229	117	48.6221	5.47818	45.5615
chr1	86509336	86509838	503	86509508	88	43.1167	6.43994	40.1413
chr1	86512161	86512565	405	86512402	66	28.3673	5.35144	25.638
chr1	86516027	86516353	327	86516201	44	15.0125	4.01786	12.567
chr1	86525197	86525555	359	86525371	70	13.1571	2.70579	10.7604
chr1	86526067	86526835	769	86526571	149	64.7232	5.85938	61.4311
chr1	86528021	86528888	868	86528235	117	38.4905	4.32869	35.5884
chr1	86532309	86532818	510	86532693	57	15.46	3.43195	13.0018
chr1	86580441	86580848	408	86580602	101	48.0665	6.31188	45.0141
chr1	86582264	86583085	822	86582704	166	102.957	9.40315	99.1743
chr1	86597356	86597878	523	86597411	26	8.42903	3.47372	6.19094
chr1	86605710	86606027	318	86605858	25	7.82346	3.34507	5.61173
chr1	86643250	86643533	284	86643409	26	8.42903	3.47372	6.19094
chr1	86669473	86670853	1381	86670475	66	25.8107	4.84805	23.1295
chr1	86671832	86672043	212	86671904	42	9.9017	2.96961	7.60893
chr1	86703347	86704195	849	86704011	62	35.6309	7.48219	32.7749
chr1	86735131	86735354	224	86735193	29	10.3362	3.85969	8.02627
chr1	86755175	86755564	390	86755379	32	12.3693	4.24566	9.99472
chr1	86886971	86887540	570	86887362	47	24.0945	6.17551	21.4449
chr1	86913858	86914589	732	86914409	31	11.6783	4.117	9.32465
chr1	86994664	86994986	323	86994821	27	8.76937	3.50877	6.52097
chr1	87035714	87036178	465	87035913	40	13.8376	4.00391	11.4217
chr1	87042120	87042398	279	87042259	33	7.6601	2.82862	5.46182
chr1	87070773	87071069	297	87070894	31	7.92743	2.99625	5.71228
chr1	87098669	87098926	258	87098823	36	9.23779	3.08333	6.96937
chr1	87174366	87174713	348	87174558	31	8.30423	3.10078	6.07714
chr1	87180593	87181531	939	87181166	108	60.7184	7.85303	57.4817
chr1	87190572	87190901	330	87190711	33	8.56363	3.06306	6.32139
chr1	87206418	87206760	343	87206610	30	8.01478	3.0754	5.79689
chr1	87213650	87214507	858	87213993	71	32.1089	5.71429	29.3128
chr1	87246203	87246602	400	87246418	32	12.2221	4.19847	9.85516
chr1	87255178	87255746	569	87255413	114	74.6073	9.81229	71.1828
chr1	87259336	87259715	380	87259472	52	18.721	4.33007	16.1854
chr1	87315850	87316205	356	87316017	37	16.0087	4.88894	13.5359
chr1	87326593	87327772	1180	87327113	74	36.9823	6.45439	34.1037
chr1	87377946	87378453	508	87378212	100	78.9793	12.9943	75.4976
chr1	87406169	87406456	288	87406284	27	9.05001	3.60238	6.7868
chr1	87412774	87413172	399	87412928	29	10.3362	3.85969	8.02627
chr1	87435122	87435482	361	87435288	46	23.2425	6.04685	20.6097
chr1	87472173	87472680	508	87472509	30	7.62081	2.96367	5.42378
chr1	87492852	87493091	240	87493017	28	9.6859	3.73104	7.39888
chr1	87510850	87511049	200	87511006	25	7.82346	3.34507	5.61173
chr1	87546776	87547073	298	87546940	38	11.5287	3.54545	9.18314
chr1	87550957	87551502	546	87551189	111	71.0362	9.45946	67.659
chr1	87607418	87608036	619	87607552	36	10.8638	3.49716	8.53996
chr1	87608456	87608839	384	87608644	32	9.13189	3.27381	6.86636
chr1	87620280	87622111	1832	87620453	84	38.5788	5.93575	35.6754
chr1	87626345	87626854	510	87626579	131	82.1342	9.34844	78.6119
chr1	87636812	87637911	1100	87637622	183	119.458	10.245	115.47
chr1	87650623	87651135	513	87650810	42	19.9276	5.53223	17.364
chr1	87659341	87659985	645	87659685	26	8.42903	3.47372	6.19094
chr1	87726796	87727096	301	87726991	29	10.1172	3.78788	7.81833
chr1	87728492	87728811	320	87728633	28	9.6859	3.73104	7.39888
chr1	87749599	87749928	330	87749775	29	10.3362	3.85969	8.02627
chr1	87755688	87756513	826	87756003	98	64.6788	9.74409	61.3874
chr1	87766167	87766585	419	87766294	39	17.5446	5.14626	15.0348
chr1	87785219	87785471	253	87785338	26	8.42903	3.47372	6.19094
chr1	87802941	87803181	241	87803125	26	8.42903	3.47372	6.19094
chr1	87811325	87811818	494	87811550	40	14.521	4.18367	12.0864
chr1	87813526	87813950	425	87813693	35	11.3559	3.6961	9.01471
chr1	87828204	87828675	472	87828383	63	33.5377	6.80851	30.7163
chr1	87829554	87830154	601	87829983	37	12.3097	3.81526	9.94059
chr1	87846855	87847649	795	87847033	34	10.5029	3.52823	8.18853
chr1	87851374	87851667	294	87851560	40	7.41807	2.51843	5.22782
chr1	87852930	87853638	709	87853054	79	34.7764	5.61798	31.9346
chr1	87861995	87862532	538	87862334	53	25.2669	5.80645	22.5951
chr1	87866668	87866889	222	87866757	29	8.55699	3.2967	6.315
chr1	87876044	87876419	376	87876163	33	8.66882	3.09091	6.42344
chr1	87885492	87885894	403	87885662	49	25.8248	6.43282	23.1419
chr1	87899745	87900002	258	87899816	33	12.3812	4.15648	10.0064
chr1	87900944	87901591	648	87901190	52	27.5931	6.55941	24.8769
chr1	87906518	87906929	412	87906750	36	15.2573	4.76029	12.8034
chr1	87931518	87931828	311	87931685	40	11.3076	3.37727	8.96764
chr1	87935107	87935677	571	87935416	33	7.28279	2.73312	5.09724
chr1	87936651	87936868	218	87936752	35	9.05505	3.08748	6.79169
chr1	87979029	87979246	218	87979157	25	7.64132	3.28283	5.44359
chr1	88008094	88008670	577	88008420	62	37.8523	8.10535	34.9597
chr1	88054230	88054518	289	88054367	26	8.42903	3.47372	6.19094
chr1	88055465	88056021	557	88055676	66	41.797	8.61998	38.8423
chr1	88094191	88094430	240	88094352	28	9.6859	3.73104	7.39888
chr1	88133874	88134757	884	88134183	95	73.1535	12.351	69.7484
chr1	88150171	88150498	328	88150351	31	11.6783	4.117	9.32465
chr1	88205490	88205988	499	88205762	69	40.0831	7.72627	37.1556
chr1	88211866	88212582	717	88212455	57	11.1877	2.72556	8.85085
chr1	88213945	88214439	495	88214281	79	18.4861	3.17209	15.955
chr1	88221073	88221407	335	88221230	62	8.61265	2.25	6.36895
chr1	88223221	88223423	203	88223308	65	9.88601	2.37239	7.59358
chr1	88223689	88224281	593	88224018	65	9.55594	2.32886	7.2782
chr1	88229549	88230030	482	88229877	72	8.65475	2.12086	6.40988
chr1	88230300	88230610	311	88230475	77	8.74124	2.07557	6.49382
chr1	88235137	88235652	516	88235314	84	8.94907	2.02961	6.6952
chr1	88242505	88242857	353	88242750	74	7.49059	1.96541	5.29789
chr1	88276736	88277910	1175	88277585	521	305.832	9.17722	300.284
chr1	88287534	88288011	478	88287860	82	13.3877	2.5182	10.9856
chr1	88289950	88290248	299	88290095	69	11.6013	2.52525	9.25376
chr1	88301588	88302021	434	88301703	56	7.21832	2.14447	5.04403
chr1	88304444	88304692	249	88304597	57	7.21597	2.12922	5.04184
chr1	88307998	88308215	218	88308152	48	8.64674	2.53361	6.40211
chr1	88309757	88310173	417	88310004	45	9.88108	2.8536	7.58879
chr1	88317347	88317556	210	88317434	26	8.42903	3.47372	6.19094
chr1	88318566	88318923	358	88318733	35	14.5173	4.63163	12.0828
chr1	88345456	88346414	959	88345763	131	94.7923	11.6814	91.1105
chr1	88357404	88357897	494	88357694	44	19.4084	5.16055	16.857
chr1	88386897	88387491	595	88387126	27	9.05001	3.60238	6.7868
chr1	88392798	88393178	381	88392922	30	9.21957	3.4292	6.95157
chr1	88424595	88424978	384	88424781	31	9.9293	3.57143	7.63581
chr1	88431859	88432068	210	88431951	24	7.23385	3.21641	5.04985
chr1	88452299	88452593	295	88452437	31	11.0977	3.9312	8.76311
chr1	88456729	88457035	307	88456928	34	13.7891	4.50297	11.3742
chr1	88474544	88475034	491	88474852	98	59.4576	8.62369	56.2384
chr1	88475450	88475801	352	88475643	40	12.2461	3.60281	9.8786
chr1	88506377	88506709	333	88506525	24	7.23385	3.21641	5.04985
chr1	88508270	88508494	225	88508432	24	7.23385	3.21641	5.04985
chr1	88562380	88562742	363	88562622	36	15.2573	4.76029	12.8034
chr1	88575863	88576902	1040	88576642	67	32.3188	6.10413	29.518
chr1	88584494	88584970	477	88584665	66	19.7184	3.77678	17.161
chr1	88587221	88587886	666	88587539	170	100.536	8.78726	96.7832
chr1	88590903	88591288	386	88591090	75	26.6758	4.48113	23.9781
chr1	88592693	88593053	361	88592868	31	9.87633	3.55556	7.58414
chr1	88611238	88611551	314	88611412	32	12.3693	4.24566	9.99472
chr1	88639701	88640233	533	88639974	43	19.1856	5.20095	16.6384
chr1	88654663	88655321	659	88654944	62	31.8226	6.49485	29.0313
chr1	88661164	88661628	465	88661434	60	35.9205	7.84804	33.0591
chr1	88701530	88702683	1154	88701934	104	44.5189	5.60299	41.5217
chr1	88705097	88705296	200	88705194	55	11.4917	2.82828	9.14711
chr1	88705788	88706134	347	88705932	60	14.5749	3.17378	12.1391
chr1	88708199	88708696	498	88708365	45	15.6999	4.11449	13.2368
chr1	88720675	88721081	407	88720952	32	12.3693	4.24566	9.99472
chr1	88730932	88731131	200	88731058	24	7.23385	3.21641	5.04985
chr1	88731538	88731809	272	88731674	30	11.0005	3.98835	8.66838
chr1	88745217	88745671	455	88745489	53	29.2435	6.90537	26.4981
chr1	88807126	88807398	273	88807241	27	9.05001	3.60238	6.7868
chr1	89015430	89015629	200	89015537	24	7.23385	3.21641	5.04985
chr1	89069447	89070744	1298	89070189	149	83.8479	8.10811	80.3038
chr1	89078735	89079118	384	89078961	35	13.601	4.34783	11.194
chr1	89079448	89079657	210	89079561	27	8.30722	3.35731	6.08004
chr1	89093619	89094172	554	89093975	51	23.4629	5.54371	20.8262
chr1	89133195	89133603	409	89133547	35	8.10817	2.85261	5.8874
chr1	89251242	89251500	259	89251341	27	9.05001	3.60238	6.7868
chr1	89265862	89266209	348	89266010	35	12.9326	4.14747	10.5448
chr1	89368038	89368246	209	89368208	24	7.23385	3.21641	5.04985
chr1	89392575	89393136	562	89392937	118	80.3785	10.4754	76.8788
chr1	89454517	89454985	469	89454705	45	16.0751	4.20475	13.601
chr1	89524468	89524811	344	89524654	30	9.4494	3.49887	7.17465
chr1	89576833	89577329	497	89577197	34	8.30315	2.94613	6.07612
chr1	89602786	89603328	543	89603030	153	103.061	10.5915	99.2777
chr1	89646591	89646999	409	89646813	36	14.3456	4.47942	11.9182
chr1	89663397	89663728	332	89663554	25	7.82346	3.34507	5.61173
chr1	89730636	89731258	623	89730911	93	50.6512	7.40158	47.5602
chr1	89742368	89742797	430	89742556	40	18.3287	5.27491	15.8008
chr1	89780623	89781021	399	89780882	31	11.1591	3.95062	8.82288
chr1	89943192	89943449	258	89943258	24	7.23385	3.21641	5.04985
chr1	89995619	89995848	230	89995726	26	8.42903	3.47372	6.19094
chr1	90051314	90051712	399	90051455	32	9.83575	3.47368	7.5446
chr1	90054432	90054680	249	90054595	28	8.38231	3.3105	6.1526
chr1	90203795	90204187	393	90203974	47	20.7553	5.22876	18.1739
chr1	90259298	90259497	200	90259356	24	7.23385	3.21641	5.04985
chr1	90357823	90358446	624	90358279	29	9.85759	3.7037	7.56591
chr1	90483579	90483852	274	90483668	25	7.82346	3.34507	5.61173
chr1	90505496	90506009	514	90505834	35	14.5173	4.63163	12.0828
chr1	90603077	90603718	642	90603443	106	69.8989	9.83456	66.5369
chr1	90633629	90634480	852	90633850	67	35.0142	6.71937	32.1677
chr1	90639840	90640308	469	90639995	30	11.0005	3.98835	8.66838
chr1	90654708	90655157	450	90654826	30	9.47537	3.50679	7.19996
chr1	90663113	90663542	430	90663303	58	33.7918	7.52551	30.9664
chr1	90677581	90678261	681	90677890	237	164.769	11.5534	160.251
chr1	90690715	90691084	370	90690902	25	7.82346	3.34507	5.61173
chr1	90695135	90695335	201	90695224	31	11.3459	4.01003	9.00492
chr1	90734342	90734643	302	90734486	29	9.07598	3.45622	6.81199
chr1	90739172	90739538	367	90739298	29	7.23586	2.90698	5.05179
chr1	90740741	90741162	422	90741004	33	10.737	3.66379	8.41654
chr1	90771178	90771472	295	90771341	30	10.0137	3.67299	7.71767
chr1	90772471	90772809	339	90772582	31	11.0977	3.9312	8.76311
chr1	90800689	90800946	258	90800825	25	7.19469	3.13253	5.02129
chr1	90815387	90815589	203	90815468	30	9.16942	3.4141	6.90299
chr1	90866978	90867197	220	90867131	25	7.82346	3.34507	5.61173
chr1	90906573	90906772	200	90906596	31	8.72443	3.21932	6.4775
chr1	90908273	90908547	275	90908385	28	7.80344	3.13175	5.60025
chr1	90956721	90957126	406	90956998	34	9.10806	3.15315	6.84321
chr1	90973330	90973720	391	90973553	52	21.4201	4.94403	18.8263
chr1	91023900	91024351	452	91024076	74	40.864	7.30994	37.924
chr1	91037998	91038361	364	91038186	42	19.9104	5.52699	17.3493
chr1	91052625	91053868	1244	91052961	147	59.5919	5.42125	56.3709
chr1	91056432	91056786	355	91056602	76	14.5713	2.75986	12.1356
chr1	91057632	91058037	406	91057836	72	13.2577	2.67792	10.8587
chr1	91062441	91062747	307	91062590	45	9.97154	2.87141	7.67682
chr1	91063507	91063724	218	91063594	39	9.40546	2.98507	7.13209
chr1	91064905	91065515	611	91065161	55	19.5592	4.31433	17.005
chr1	91080228	91080688	461	91080394	36	14.9734	4.67172	12.5289
chr1	91086216	91087350	1135	91087163	63	24.3095	4.75483	21.6562
chr1	91089256	91089527	272	91089364	44	9.03471	2.72068	6.77824
chr1	91095082	91095737	656	91095472	67	21.3774	4.00471	18.7843
chr1	91096477	91096818	342	91096601	44	9.53414	2.81955	7.257
chr1	91098858	91099179	322	91099009	43	12.0187	3.38462	9.65667
chr1	91153345	91153770	426	91153542	45	22.3997	5.91819	19.7839
chr1	91161422	91161871	450	91161634	45	22.3997	5.91819	19.7839
chr1	91179067	91179610	544	91179362	114	57.0926	6.79669	53.9074
chr1	91179783	91180412	630	91179988	61	17.5394	3.62573	15.0324
chr1	91192092	91192630	539	91192471	56	10.1232	2.58386	7.82417
chr1	91193031	91193849	819	91193536	141	68.725	6.6918	65.3789
chr1	91229269	91229511	243	91229435	25	7.37884	3.1941	5.18987
chr1	91239785	91240408	624	91240107	94	47.3362	6.70904	44.2952
chr1	91240670	91241148	479	91240865	104	56.2307	7.42574	53.0582
chr1	91249740	91250558	819	91250186	135	89.2888	10.1644	85.6764
chr1	91259825	91260132	308	91259994	44	21.5661	5.78954	18.9676
chr1	91264558	91264865	308	91264706	28	9.6859	3.73104	7.39888
chr1	91278355	91278762	408	91278551	74	39.0758	6.90608	36.1639
chr1	91279106	91279475	370	91279222	39	12.7029	3.78072	10.3206
chr1	91286725	91287018	294	91286864	35	12.1563	3.92157	9.79102
chr1	91293806	91294364	559	91293982	71	24.0855	4.26035	21.4377
chr1	91297921	91298568	648	91298269	175	117.851	10.7186	113.884
chr1	91308797	91309046	250	91308896	27	9.05001	3.60238	6.7868
chr1	91346881	91347290	410	91347019	50	17.8179	4.26421	15.3027
chr1	91351405	91351619	215	91351530	37	9.31766	3.05466	7.04686
chr1	91366121	91366604	484	91366296	50	15.1339	3.6903	12.6859
chr1	91398156	91399019	864	91398705	103	67.3064	9.66543	63.9798
chr1	91412531	91413631	1101	91413333	152	93.8672	9.27273	90.1972
chr1	91428569	91428968	400	91428752	50	22.6686	5.4371	20.0479
chr1	91437789	91438088	300	91437988	36	10.1857	3.32136	7.88482
chr1	91459065	91459898	834	91459492	178	111.065	9.54158	107.183
chr1	91460749	91460954	206	91460804	47	9.16847	2.65487	6.90209
chr1	91483388	91483766	379	91483601	31	11.6783	4.117	9.32465
chr1	91492838	91493310	473	91492979	36	8.22125	2.83742	5.99674
chr1	91494395	91494983	589	91494662	123	76.0811	9.10426	72.6374
chr1	91507216	91507618	403	91507420	30	9.27005	3.44444	7.00058
chr1	91523813	91524097	285	91523974	29	8.23063	3.19829	6.00596
chr1	91540217	91541023	807	91540610	102	59.1381	8.13586	55.9234
chr1	91597853	91598108	256	91597972	29	7.17715	2.89017	5.00436
chr1	91600570	91601049	480	91600861	56	22.9511	4.97382	20.3254
chr1	91625897	91626393	497	91626093	25	7.82346	3.34507	5.61173
chr1	91663491	91663951	461	91663668	30	9.73991	3.58796	7.4514
chr1	91692671	91693052	382	91692860	39	16.1552	4.72813	13.6795
chr1	91816612	91817252	641	91816833	59	26.3169	5.48446	23.6256
chr1	91825170	91825642	473	91825372	114	63.0008	7.71812	59.7321
chr1	91831092	91831660	569	91831376	94	43.7658	6.1054	40.7805
chr1	91832218	91832434	217	91832378	39	8.11726	2.69906	5.89611
chr1	91846591	91846800	210	91846746	30	7.97223	3.06324	5.7556
chr1	91860233	91860566	334	91860389	25	7.76435	3.32481	5.56236
chr1	91887639	91887946	308	91887789	25	7.82346	3.34507	5.61173
chr1	91918544	91918840	297	91918722	29	7.33491	2.93542	5.14742
chr1	91941445	91941954	510	91941726	78	24.7088	4.04299	22.0483
chr1	91942579	91943110	532	91942838	131	65.0728	6.81115	61.7761
chr1	91944237	91944542	306	91944349	59	14.4145	3.18134	11.9856
chr1	91962316	91962645	330	91962484	36	11.986	3.79877	9.62481
chr1	91984496	91984926	431	91984677	41	14.4052	4.07767	11.9765
chr1	92042435	92042842	408	92042649	35	14.5173	4.63163	12.0828
chr1	92050690	92051976	1287	92051173	56	21.0123	4.55272	18.426
chr1	92058740	92059052	313	92058927	39	14.9951	4.3956	12.55
chr1	92064227	92064813	587	92064493	118	74.9087	9.41456	71.4803
chr1	92076338	92076644	307	92076499	60	16.1445	3.43082	13.669
chr1	92079868	92080568	701	92080256	239	176.968	12.8617	172.311
chr1	92086957	92087396	440	92087110	39	12.6474	3.76648	10.2662
chr1	92118932	92119848	917	92119472	207	155.014	12.9676	150.612
chr1	92129933	92130953	1021	92130578	102	56.5134	7.6523	53.3365
chr1	92165736	92166531	796	92166374	57	23.3434	4.98282	20.7089
chr1	92180140	92181165	1026	92180467	254	173.958	11.3233	169.335
chr1	92190496	92190772	277	92190592	39	17.5446	5.14626	15.0348
chr1	92211203	92211636	434	92211478	26	8.42903	3.47372	6.19094
chr1	92235718	92236001	284	92235883	28	7.84798	3.14534	5.6353
chr1	92270348	92270609	262	92270512	28	8.3582	3.30296	6.12932
chr1	92286895	92287307	413	92287021	37	15.2538	4.65686	12.8031
chr1	92299003	92299252	250	92299194	28	9.6859	3.73104	7.39888
chr1	92299500	92300075	576	92299794	25	7.82346	3.34507	5.61173
chr1	92357849	92358250	402	92358136	25	7.19469	3.13253	5.02129
chr1	92377686	92377940	255	92377869	29	10.3362	3.85969	8.02627
chr1	92385867	92386274	408	92386078	32	12.3693	4.24566	9.99472
chr1	92473497	92474415	919	92474080	111	74.8651	10.2377	71.4372
chr1	92537007	92537479	473	92537172	31	11.6783	4.117	9.32465
chr1	92618905	92619420	516	92618992	27	8.3321	3.36538	6.10414
chr1	92627750	92628101	352	92627936	46	23.2425	6.04685	20.6097
chr1	92632976	92633313	338	92633167	29	10.3362	3.85969	8.02627
chr1	92640170	92640666	497	92640354	54	19.3658	4.33754	16.8153
chr1	92641718	92642234	517	92641899	62	24.3196	4.82389	21.6661
chr1	92647833	92648202	370	92648030	33	8.69003	3.09654	6.44406
chr1	92648719	92648924	206	92648853	36	9.51329	3.15162	7.23677
chr1	92683034	92683578	545	92683439	28	9.09297	3.53659	6.8286
chr1	92690851	92691062	212	92690958	28	9.39233	3.63409	7.11932
chr1	92696879	92697271	393	92697132	32	8.46512	3.08989	6.22575
chr1	92774767	92775105	339	92774938	39	12.7868	3.80228	10.4023
chr1	92806770	92807098	329	92806876	33	11.5068	3.89016	9.16173
chr1	92831100	92832576	1477	92831868	74	28.2086	4.78927	25.482
chr1	92834012	92834227	216	92834147	41	7.67898	2.54237	5.47999
chr1	92895088	92895449	362	92895272	45	20.5804	5.38642	18.0043
chr1	92906806	92907687	882	92907372	151	71.7412	6.51801	68.3549
chr1	92910501	92910889	389	92910693	111	38.9065	4.5789	35.9973
chr1	92912310	92912658	349	92912469	68	18.7243	3.54209	16.1886
chr1	92934069	92934967	899	92934600	244	180.561	12.8676	175.864
chr1	92956666	92957051	386	92956976	32	11.9912	4.125	9.62984
chr1	93005129	93005558	430	93005415	31	7.62811	2.91439	5.43074
chr1	93014437	93014823	387	93014627	44	13.2169	3.6	10.8187
chr1	93096637	93096997	361	93096750	38	11.0809	3.4331	8.74676
chr1	93115000	93115534	535	93115263	154	124.011	14.2989	119.968
chr1	93173599	93174096	498	93173913	75	32.0132	5.39773	29.2186
chr1	93187081	93187436	356	93187270	40	10.4735	3.18323	8.15988
chr1	93208141	93208495	355	93208318	31	7.72646	2.94118	5.52577
chr1	93223929	93224402	474	93224113	41	10.871	3.22581	8.54683
chr1	93235600	93235924	325	93235779	38	9.83343	3.13002	7.54239
chr1	93247337	93247601	265	93247500	27	7.33777	3.05011	5.15015
chr1	93283920	93284632	713	93284073	44	13.1913	3.59425	10.7938
chr1	93289801	93290238	438	93289976	51	20.1959	4.73588	17.6271
chr1	93305607	93306020	414	93305804	76	49.897	9.29952	46.8173
chr1	93326563	93326973	411	93326817	37	12.7456	3.93375	10.3622
chr1	93335765	93336041	277	93335887	24	7.23385	3.21641	5.04985
chr1	93342517	93343886	1370	93343555	174	110.467	9.77654	106.591
chr1	93388877	93389530	654	93389203	86	36.6894	5.47859	33.8163
chr1	93391481	93391881	401	93391701	70	24.0741	4.30825	21.4266
chr1	93400876	93401144	269	93401070	37	8.24517	2.80236	6.01991
chr1	93444716	93446129	1414	93445611	69	35.3164	6.57895	32.4652
chr1	93477911	93479620	1710	93478177	156	85.3748	7.83433	81.8114
chr1	93506988	93507282	295	93507147	35	8.76678	3.01508	6.51854
chr1	93511486	93512589	1104	93511859	153	103.879	10.7242	100.085
chr1	93529746	93530519	774	93529996	95	57.1885	8.49557	54.0019
chr1	93545313	93545602	290	93545461	25	7.82346	3.34507	5.61173
chr1	93599869	93600142	274	93600047	25	7.71485	3.30789	5.51464
chr1	93607696	93607997	302	93607816	29	9.47025	3.57995	7.19502
chr1	93634947	93636110	1164	93635803	196	137.898	11.6156	133.691
chr1	93668647	93669280	634	93668923	89	49.168	7.5	46.0989
chr1	93680145	93680769	625	93680369	77	42.1194	7.26257	39.1598
chr1	93685578	93685931	354	93685746	42	12.1318	3.46216	9.76708
chr1	93686383	93686804	422	93686566	69	30.8363	5.61798	28.062
chr1	93726936	93727397	462	93727113	49	22.6834	5.54324	20.0624
chr1	93754043	93755366	1324	93754801	146	91.6102	9.45946	87.9685
chr1	93794495	93794847	353	93794634	25	7.82346	3.34507	5.61173
chr1	93801670	93802239	570	93801933	130	58.2668	6.01469	55.0646
chr1	93803580	93804529	950	93804054	130	58.5446	6.04801	55.3385
chr1	93805392	93805749	358	93805459	51	8.0949	2.3701	5.87447
chr1	93824982	93825785	804	93825306	149	98.6787	10.2881	94.9485
chr1	93835950	93836181	232	93836059	25	7.82346	3.34507	5.61173
chr1	93926275	93926481	207	93926421	27	9.05001	3.60238	6.7868
chr1	93989525	93989756	232	93989703	27	9.05001	3.60238	6.7868
chr1	94034824	94036202	1379	94035480	202	115.319	8.45833	111.383
chr1	94046525	94046741	217	94046678	40	8.98611	2.85118	6.73106
chr1	94051152	94051487	336	94051322	58	12.0308	2.83109	9.66847
chr1	94052122	94052757	636	94052488	81	25.2191	3.9961	22.5482
chr1	94053605	94053934	330	94053822	49	9.14823	2.59605	6.88229
chr1	94055992	94056374	383	94056172	64	18.4657	3.65579	15.935
chr1	94079062	94079516	455	94079351	88	57.4791	9.44798	54.288
chr1	94091769	94092204	436	94092035	69	44.8232	9.00595	41.8208
chr1	94209713	94210168	456	94209943	32	12.3693	4.24566	9.99472
chr1	94222052	94222442	391	94222267	25	7.82346	3.34507	5.61173
chr1	94341658	94341868	211	94341823	24	7.23385	3.21641	5.04985
chr1	94455101	94455461	361	94455282	45	21.5953	5.67901	18.9962
chr1	94456463	94456884	422	94456626	65	40.1728	8.31234	37.2438
chr1	94464817	94465176	360	94465009	34	13.7891	4.50297	11.3742
chr1	94496803	94497420	618	94497151	52	28.484	6.81879	25.7514
chr1	94584870	94585377	508	94584947	27	9.05001	3.60238	6.7868
chr1	94894215	94894419	205	94894398	24	7.23385	3.21641	5.04985
chr1	95053401	95053869	469	95053725	28	9.6859	3.73104	7.39888
chr1	95071446	95072150	705	95071619	47	23.5026	6	20.8652
chr1	95074352	95074600	249	95074482	30	10.9889	3.98458	8.66165
chr1	95118019	95118218	200	95118190	24	7.23385	3.21641	5.04985
chr1	95193458	95193921	464	95193630	34	13.7891	4.50297	11.3742
chr1	95202162	95202429	268	95202239	27	9.05001	3.60238	6.7868
chr1	95212591	95212839	249	95212716	26	8.42903	3.47372	6.19094
chr1	95263087	95263397	311	95263276	37	11.8108	3.68217	9.45388
chr1	95267963	95268730	768	95268345	197	156.6	14.3478	152.18
chr1	95292066	95292305	240	95292161	27	9.05001	3.60238	6.7868
chr1	95313363	95314497	1135	95313705	181	128.413	11.6967	124.318
chr1	95467993	95468530	538	95468331	55	31.2159	7.20476	28.4345
chr1	95569288	95569646	359	95569462	44	21.5661	5.78954	18.9676
chr1	95572861	95573541	681	95573222	48	24.9553	6.30416	22.2889
chr1	95580629	95580848	220	95580790	25	7.82346	3.34507	5.61173
chr1	95590143	95590552	410	95590358	65	40.801	8.49132	37.8619
chr1	95605453	95605855	403	95605637	48	24.9553	6.30416	22.2889
chr1	95655472	95656055	584	95655802	77	46.1304	8.19328	43.1081
chr1	95657132	95657617	486	95657436	82	50.3469	8.5567	47.2604
chr1	95664322	95665408	1087	95665130	82	22.8911	3.64675	20.2664
chr1	95666058	95666260	203	95666155	51	7.75994	2.31523	5.55815
chr1	95667396	95668023	628	95667729	185	101.921	8.00344	98.152
chr1	95673517	95674451	935	95673716	63	35.2788	7.25624	32.4282
chr1	95754191	95754641	451	95754329	24	7.23385	3.21641	5.04985
chr1	96871952	96872570	619	96872324	66	41.7685	8.61183	38.8149
chr1	97085954	97086209	256	97086100	24	7.23385	3.21641	5.04985
chr1	97262852	97263176	325	97263036	25	7.82346	3.34507	5.61173
chr1	97457156	97457439	284	97457291	35	14.5173	4.63163	12.0828
chr1	97501449	97501724	276	97501548	25	7.82346	3.34507	5.61173
chr1	97580249	97580907	659	97580499	225	176.879	14.2317	172.223
chr1	97584214	97584545	332	97584400	43	10.9103	3.14286	8.58527
chr1	97587587	97587986	400	97587715	27	8.90334	3.5533	6.65084
chr1	97615680	97615952	273	97615809	24	7.23385	3.21641	5.04985
chr1	97650060	97650355	296	97650228	25	7.82346	3.34507	5.61173
chr1	97660602	97662210	1609	97661840	138	68.3928	6.82041	65.0515
chr1	97688810	97689129	320	97688970	40	18.3287	5.27491	15.8008
chr1	97746209	97746620	412	97746420	63	38.8285	8.23401	35.9205
chr1	97769201	97770689	1489	97769968	216	155.603	12.1773	151.195
chr1	97862663	97862865	203	97862686	24	7.23385	3.21641	5.04985
chr1	97874901	97875335	435	97874999	25	7.82346	3.34507	5.61173
chr1	97910888	97911333	446	97911035	35	14.5173	4.63163	12.0828
chr1	97936307	97936680	374	97936496	26	8.42903	3.47372	6.19094
chr1	97992499	97993187	689	97992874	31	11.6783	4.117	9.32465
chr1	98021906	98022201	296	98022042	40	18.3287	5.27491	15.8008
chr1	98035737	98036074	338	98035877	29	10.3362	3.85969	8.02627
chr1	98095043	98096028	986	98095551	170	121.129	11.7123	117.121
chr1	98130080	98130426	347	98130274	33	12.7827	4.28212	10.3984
chr1	101477369	101477598	230	101477517	24	7.23385	3.21641	5.04985
chr1	101902040	101903118	1079	101902410	70	40.0955	7.60171	37.1677
chr1	104994074	104994346	273	104994184	28	9.6859	3.73104	7.39888
chr1	105135736	105136147	412	105135851	25	7.82346	3.34507	5.61173
chr1	105291812	105292130	319	105291911	27	8.43254	3.39806	6.19417
chr1	105356134	105357098	965	105356717	64	28.226	5.48061	25.499
chr1	105373893	105374504	612	105374161	53	25.7046	5.92105	23.0253
chr1	105386457	105387270	814	105386966	57	33.0757	7.46207	30.2617
chr1	105395885	105396397	513	105396090	89	60.1505	9.95575	56.9215
chr1	105431847	105432375	529	105432110	100	40.6452	5.27691	37.7091
chr1	105434942	105435482	541	105435165	213	149.968	11.7068	145.622
chr1	105442220	105442639	420	105442362	37	16.0087	4.88894	13.5359
chr1	105487498	105487719	222	105487573	28	9.6859	3.73104	7.39888
chr1	105492671	105493136	466	105492990	25	7.37884	3.1941	5.18987
chr1	105493740	105494052	313	105493914	30	10.1541	3.71703	7.85421
chr1	105519137	105519546	410	105519378	39	16.9032	4.9505	14.4092
chr1	105524794	105525173	380	105525036	28	7.29111	2.97741	5.10514
chr1	105527661	105528084	424	105527811	31	9.87633	3.55556	7.58414
chr1	105553186	105553525	340	105553354	31	11.6783	4.117	9.32465
chr1	105564731	105565443	713	105565174	81	56.3808	10.25	53.2058
chr1	105588631	105589072	442	105588949	34	13.7891	4.50297	11.3742
chr1	105663048	105664284	1237	105663747	146	97.1171	10.3376	93.4065
chr1	105677301	105677591	291	105677423	34	13.7891	4.50297	11.3742
chr1	105680604	105680924	321	105680785	42	19.9276	5.53223	17.364
chr1	105685607	105685867	261	105685704	24	7.23385	3.21641	5.04985
chr1	105700915	105701386	472	105701146	47	24.0945	6.17551	21.4449
chr1	105780453	105780769	317	105780588	35	13.2947	4.25532	10.8948
chr1	105790185	105790847	663	105790429	31	11.6783	4.117	9.32465
chr1	105799264	105799501	238	105799317	27	9.05001	3.60238	6.7868
chr1	105805743	105806013	271	105805839	27	8.95764	3.57143	6.70337
chr1	105825625	105825834	210	105825723	24	7.23385	3.21641	5.04985
chr1	105844435	105844908	474	105844782	37	16.0087	4.88894	13.5359
chr1	105859185	105859502	318	105859348	25	7.82346	3.34507	5.61173
chr1	105879960	105880456	497	105880308	28	7.73718	3.11159	5.53621
chr1	105880800	105881222	423	105881030	33	10.7918	3.67965	8.46973
chr1	105891143	105891384	242	105891329	30	10.1541	3.71703	7.85421
chr1	105925472	105925915	444	105925640	32	12.2221	4.19847	9.85516
chr1	105948546	105948965	420	105948708	31	11.6783	4.117	9.32465
chr1	105971557	105972107	551	105971768	34	13.4883	4.40806	11.0838
chr1	105974053	105974399	347	105974210	27	8.6119	3.45679	6.36822
chr1	105989890	105990813	924	105990405	227	133.239	8.8647	129.087
chr1	105991084	105991897	814	105991482	96	27.1129	3.73077	24.4063
chr1	105993770	105994143	374	105993946	68	12.6613	2.68274	10.2799
chr1	106031903	106032148	246	106032033	34	9.8593	3.35249	7.56756
chr1	106121451	106121671	221	106121489	25	7.82346	3.34507	5.61173
chr1	106127731	106128129	399	106127930	45	22.3997	5.91819	19.7839
chr1	106151812	106152391	580	106152038	41	18.3147	5.15971	15.7895
chr1	106158177	106158576	400	106158302	34	12.6731	4.15677	10.2914
chr1	106162579	106162952	374	106162731	33	10.3109	3.54167	8.00669
chr1	106163356	106163797	442	106163516	44	19.3243	5.13699	16.7745
chr1	106171166	106172048	883	106171452	211	154.851	12.5444	150.451
chr1	106199723	106200058	336	106199893	27	9.05001	3.60238	6.7868
chr1	106320687	106320961	275	106320858	48	15.864	3.958	13.3973
chr1	106321351	106322061	711	106321559	79	38.9269	6.4	36.0175
chr1	106324985	106325648	664	106325372	59	25.2509	5.24476	22.5794
chr1	106351614	106351877	264	106351730	34	13.7891	4.50297	11.3742
chr1	106352839	106353247	409	106352982	26	8.42903	3.47372	6.19094
chr1	106362738	106363254	517	106362902	24	7.23385	3.21641	5.04985
chr1	106374332	106374612	281	106374476	30	11.0005	3.98835	8.66838
chr1	106376001	106376295	295	106376164	30	10.2683	3.75303	7.96525
chr1	106389754	106389955	202	106389828	28	8.52875	3.35648	6.28756
chr1	106395489	106395688	200	106395624	29	8.75038	3.3557	6.50253
chr1	106407939	106408545	607	106408186	72	40.0919	7.35887	37.1643
chr1	106511536	106512035	500	106511818	123	66.3728	7.53341	63.0585
chr1	106515407	106516149	743	106515862	160	99.9994	9.48174	96.2531
chr1	106525639	106525920	282	106525786	26	8.42903	3.47372	6.19094
chr1	106542489	106542831	343	106542682	40	16.4349	4.71264	13.9533
chr1	106544702	106545101	400	106544974	42	16.6298	4.58422	14.1442
chr1	106550555	106550866	312	106550735	31	9.34045	3.39703	7.06893
chr1	106554325	106554721	397	106554641	29	9.47025	3.57995	7.19502
chr1	106560996	106561652	657	106561191	72	37.2062	6.69725	34.3242
chr1	106567565	106567814	250	106567679	60	20.7598	4.25384	18.1781
chr1	106569522	106569923	402	106569686	43	10.1059	2.97297	7.80729
chr1	106570183	106570733	551	106570502	98	49.3749	6.74387	46.3028
chr1	106578131	106578400	270	106578279	29	8.4622	3.26797	6.22294
chr1	106581759	106582173	415	106581996	71	34.0015	6.10169	31.1727
chr1	106585380	106585726	347	106585592	37	10.3617	3.3101	8.05097
chr1	106586267	106587028	762	106586560	50	18.6741	4.45804	16.1395
chr1	106600425	106601497	1073	106601029	144	86.5749	8.87393	82.9962
chr1	106606860	106607415	556	106607148	186	132.71	11.8354	128.563
chr1	106612342	106613233	892	106612891	196	117.253	9.02841	113.294
chr1	106617046	106617376	331	106617204	89	23.7922	3.5461	21.1497
chr1	106620463	106620923	461	106620712	120	71.7903	8.65522	68.4033
chr1	106627117	106627448	332	106627261	37	13.549	4.15755	11.1432
chr1	106628724	106629366	643	106629058	26	7.46542	3.15421	5.27356
chr1	106647331	106647801	471	106647549	123	90.1365	11.8321	86.5132
chr1	106665183	106665465	283	106665310	29	10.3362	3.85969	8.02627
chr1	106687698	106688510	813	106688355	30	9.63301	3.55505	7.35307
chr1	106700616	106701065	450	106700793	51	27.5893	6.69013	24.8732
chr1	106707158	106707548	391	106707362	60	29.1371	6.05159	26.3935
chr1	106712257	106712730	474	106712500	78	23.5474	3.87635	20.9092
chr1	106713796	106714875	1080	106714151	127	60.6409	6.47118	57.4053
chr1	106738125	106738464	340	106738296	29	9.52441	3.59712	7.2476
chr1	106747356	106747984	629	106747629	39	17.5446	5.14626	15.0348
chr1	106758770	106760276	1507	106759742	165	98.0662	8.82979	94.3439
chr1	106796089	106796918	830	106796630	91	57.8497	9.12698	54.6534
chr1	106866817	106867119	303	106866946	33	13.073	4.37432	10.6781
chr1	106868043	106868342	300	106868162	24	7.23385	3.21641	5.04985
chr1	106883829	106884338	510	106883988	35	14.5173	4.63163	12.0828
chr1	107098598	107098830	233	107098725	25	7.82346	3.34507	5.61173
chr1	107439353	107440064	712	107439638	35	14.5173	4.63163	12.0828
chr1	107453107	107453314	208	107453274	27	9.05001	3.60238	6.7868
chr1	107481478	107481848	371	107481666	42	19.9276	5.53223	17.364
chr1	107488382	107488599	218	107488528	24	7.23385	3.21641	5.04985
chr1	107496850	107497216	367	107497024	58	34.0167	7.59073	31.1867
chr1	107505837	107506334	498	107506078	87	63.2075	11.0831	59.9359
chr1	107511255	107511617	363	107511450	40	18.3287	5.27491	15.8008
chr1	107517552	107518129	578	107517751	78	52.9221	9.80149	49.7979
chr1	107533661	107534362	702	107533903	168	131.903	13.8072	127.766
chr1	107582747	107583236	490	107582952	54	30.2975	7.0761	27.5322
chr1	107584027	107584420	394	107584163	43	20.742	5.66088	18.1608
chr1	107589851	107590490	640	107590113	50	26.7029	6.56148	24.0034
chr1	107646321	107646520	200	107646448	25	7.82346	3.34507	5.61173
chr1	107732049	107732248	200	107732133	24	7.23385	3.21641	5.04985
chr1	108040918	108041261	344	108041102	47	24.0945	6.17551	21.4449
chr1	108229344	108229558	215	108229420	25	7.82346	3.34507	5.61173
chr1	111159133	111159346	214	111159267	27	9.05001	3.60238	6.7868
chr1	111858063	111858370	308	111858250	39	17.5446	5.14626	15.0348
chr1	111863968	111865309	1342	111864885	302	210.336	11.7624	205.356
chr1	112345753	112345952	200	112345897	25	7.82346	3.34507	5.61173
chr1	112451602	112451978	377	112451788	28	9.6859	3.73104	7.39888
chr1	115392745	115393072	328	115392931	24	7.23385	3.21641	5.04985
chr1	118066755	118067013	259	118066865	25	7.82346	3.34507	5.61173
[truncated: 56,014 more rows]

## Sheet: WT_used
Supplementary Data 2│ The information of final used ATAC-seq peaks obtained from WT samples in this study.
Chr	Start	End	Strand	Peak Score	Focus Ratio/Region Size	Annotation	Detailed Annotation	Distance to TSS	Nearest PromoterID	Entrez ID	Nearest Unigene	Nearest Refseq	Nearest Ensembl	Gene Name	Gene Alias	Gene Description	Gene Type
chr7	38018579	38019784	+	0	NA	exon (ENSMUST00000085513, exon 1 of 11)	protein_coding-exon (ENSMUST00000085513, exon 1 of 11)	361	ENSMUST00000085513	ENSMUSG00000030421	ENSMUST00000085513			C80913			protein_coding
chr1	138930892	138931255	+	0	NA	Intergenic	Intergenic	-32363	ENSMUST00000070283	ENSMUSG00000056268	ENSMUST00000168527			Dennd1b			protein_coding
chr6	117916648	117918003	+	0	NA	promoter-TSS (ENSMUST00000177570)	protein_coding-promoter-TSS (ENSMUST00000177570)	22	ENSMUST00000177570	ENSMUSG00000042079	ENSMUST00000177918			Hnrnpf			protein_coding
chr14	79426200	79426864	+	0	NA	promoter-TSS (ENSMUST00000061222)	protein_coding-promoter-TSS (ENSMUST00000061222)	21	ENSMUST00000061222	ENSMUSG00000043881	ENSMUST00000061222			Kbtbd7			protein_coding
chr4	111577247	111577748	+	0	NA	intron (ENSMUST00000106592, intron 9 of 12)	protein_coding-intron (ENSMUST00000097920, intron 9 of 12)	10772	ENSMUST00000142460	ENSMUSG00000061298	ENSMUST00000106592			Agbl4			protein_coding
chr2	167335039	167335446	+	0	NA	intron (ENSMUST00000109221, intron 1 of 8)	protein_coding-intron (ENSMUST00000109221, intron 1 of 8)	13941	ENSMUST00000109221	ENSMUSG00000017929	ENSMUST00000109221			B4galt5			protein_coding
chr3	136687893	136688722	+	0	NA	intron (ENSMUST00000070198, intron 1 of 12)	protein_coding-intron (ENSMUST00000124206, intron 1 of 2)	17473	ENSMUST00000147965	ENSMUSG00000028161	ENSMUST00000130768			Ppp3ca			protein_coding
chr8	121578256	121579477	+	0	NA	promoter-TSS (ENSMUST00000059018)	protein_coding-promoter-TSS (ENSMUST00000059018)	-60	ENSMUST00000059018	ENSMUSG00000052934	ENSMUST00000059018			Fbxo31			protein_coding
chr3	35932036	35933715	+	0	NA	promoter-TSS (ENSMUST00000178098)	protein_coding-promoter-TSS (ENSMUST00000178098)	-60	ENSMUST00000123312	ENSMUSG00000027708	ENSMUST00000154069			Dcun1d1			protein_coding
chr18	56622234	56622637	+	0	NA	Intergenic	Intergenic	34009	ENSMUST00000147775	ENSMUSG00000032900	ENSMUST00000147775			1700065I17Rik			protein_coding
chr11	84794512	84794915	+	0	NA	Intergenic	Intergenic	-16884	ENSMUST00000155046	ENSMUSG00000087407	ENSMUST00000155046			Gm11431			lincRNA
chr11	97186911	97187349	+	0	NA	intron (ENSMUST00000001479, intron 2 of 21)	protein_coding-intron (ENSMUST00000001479, intron 2 of 21)	751	ENSMUST00000001479	ENSMUSG00000001440	ENSMUST00000153727			Kpnb1			protein_coding
chr16	50596352	50597189	+	0	NA	Intergenic	Intergenic	-5616	ENSMUST00000062439	ENSMUSG00000050685	ENSMUST00000062439			Ccdc54			protein_coding
chr13	21721668	21722621	+	0	NA	promoter-TSS (ENSMUST00000091710)	pseudogene-promoter-TSS (ENSMUST00000091710)	-13	ENSMUST00000165638	ENSMUSG00000080076	ENSMUST00000165638			Hist1h2aj			pseudogene
chr8	3324086	3324828	+	0	NA	Intergenic	Intergenic	-28958	ENSMUST00000098966	ENSMUSG00000074497	ENSMUST00000098966			A430078G23Rik			protein_coding
chr2	49484056	49484360	+	0	NA	intron (ENSMUST00000092123, intron 1 of 13)	protein_coding-intron (ENSMUST00000092123, intron 1 of 13)	32722	ENSMUST00000092123	ENSMUSG00000069495	ENSMUST00000152485			Epc2			protein_coding
chr15	78405732	78406994	+	0	NA	promoter-TSS (ENSMUST00000058659)	protein_coding-promoter-TSS (ENSMUST00000058659)	-349	ENSMUST00000167140	ENSMUSG00000071711	ENSMUST00000043865			Mpst			protein_coding
chr14	103069640	103070776	+	0	NA	promoter-TSS (ENSMUST00000022721)	protein_coding-promoter-TSS (ENSMUST00000022721)	-8	ENSMUST00000022721	ENSMUSG00000022125	ENSMUST00000022721			Cln5			protein_coding
chr1	75124308	75125367	+	0	NA	TTS (ENSMUST00000027405)	protein_coding-TTS (ENSMUST00000027405)	9053	ENSMUST00000027405	ENSMUSG00000026205	ENSMUST00000027405			Slc23a3			protein_coding
chr15	98727956	98728399	+	0	NA	promoter-TSS (ENSMUST00000003445)	protein_coding-promoter-TSS (ENSMUST00000003445)	21	ENSMUST00000003445	ENSMUSG00000003355	ENSMUST00000003445			Fkbp11			protein_coding
chr8	124020356	124021781	+	0	NA	promoter-TSS (ENSMUST00000093039)	protein_coding-promoter-TSS (ENSMUST00000093039)	-60	ENSMUST00000093039	ENSMUSG00000038697	ENSMUST00000165628			Taf5l			protein_coding
chr2	145934303	145935191	+	0	NA	promoter-TSS (ENSMUST00000147904)	protein_coding-promoter-TSS (ENSMUST00000147904)	-33	ENSMUST00000147904	ENSMUSG00000001767	ENSMUST00000145425			Crnkl1			protein_coding
chr7	84594426	84595305	+	0	NA	TTS (ENSMUST00000128460)	protein_coding-TTS (ENSMUST00000128460)	7235	ENSMUST00000153126	ENSMUSG00000030630	ENSMUST00000128460			Fah			protein_coding
chr6	47748335	47748654	+	0	NA	Intergenic	Intergenic	-24835	ENSMUST00000178492	ENSMUSG00000094807	ENSMUST00000178492			AC166252.3			miRNA
chr12	54697131	54697631	+	0	NA	TTS (ENSMUST00000179621)	snRNA-TTS (ENSMUST00000179621)	599	ENSMUST00000179621	ENSMUSG00000096349	ENSMUST00000179621			AC165349.6			snRNA
chr4	133158830	133159505	+	0	NA	intron (ENSMUST00000084241, intron 1 of 8)	protein_coding-intron (ENSMUST00000084241, intron 1 of 8)	12547	ENSMUST00000158673	ENSMUSG00000089298	ENSMUST00000158673			7SK			misc_RNA
chr14	45764217	45764851	+	0	NA	intron (ENSMUST00000131006, intron 1 of 3)	lincRNA-intron (ENSMUST00000131006, intron 1 of 3)	9845	ENSMUST00000131006	ENSMUSG00000085866	ENSMUST00000131006			Gm15218			lincRNA
chr10	128780291	128781054	+	0	NA	Intergenic	Intergenic	-3421	ENSMUST00000059546	ENSMUSG00000045055	ENSMUST00000059546			Rpsa-ps2			retrotransposed
chr6	127790028	127790507	+	0	NA	Intergenic	Intergenic	-20795	ENSMUST00000032500	ENSMUSG00000030350	ENSMUST00000032500			Prmt8			protein_coding
chr14	70067770	70068297	+	0	NA	Intergenic	Intergenic	-9412	ENSMUST00000035908	ENSMUSG00000033730	ENSMUST00000035908			Egr3			protein_coding
chr17	43801050	43801520	+	0	NA	promoter-TSS (ENSMUST00000044895)	protein_coding-promoter-TSS (ENSMUST00000044895)	-566	ENSMUST00000044895	ENSMUSG00000039601	ENSMUST00000044792			Rcan2			protein_coding
chr19	12501060	12502361	+	0	NA	exon (ENSMUST00000045521, exon 1 of 9)	protein_coding-exon (ENSMUST00000045521, exon 1 of 9)	286	ENSMUST00000045521	ENSMUSG00000039982	ENSMUST00000045521			Dtx4			protein_coding
chr7	6382850	6384450	+	0	NA	intron (ENSMUST00000081022, intron 1 of 6)	protein_coding-intron (ENSMUST00000081022, intron 1 of 6)	332	ENSMUST00000081022	ENSMUSG00000062861	ENSMUST00000081022			Zfp28			protein_coding
chr2	167723431	167724201	+	0	NA	intron (ENSMUST00000141923, intron 2 of 3)	lincRNA-intron (ENSMUST00000141923, intron 2 of 3)	32635	ENSMUST00000130679	ENSMUSG00000006462	ENSMUST00000130679			A530013C23Rik			lincRNA
chr2	172433670	172434191	+	0	NA	TTS (ENSMUST00000103073)	protein_coding-TTS (ENSMUST00000103073)	-6626	ENSMUST00000029005	ENSMUSG00000027502	ENSMUST00000109132			2410001C21Rik			protein_coding
chr17	5009698	5010304	+	0	NA	intron (ENSMUST00000115797, intron 1 of 19)	protein_coding-intron (ENSMUST00000156775, intron 1 of 2)	13572	ENSMUST00000156775	ENSMUSG00000069729	ENSMUST00000115797			Arid1b			protein_coding
chr2	131096346	131096836	+	0	NA	Intergenic	Intergenic	-9826	ENSMUST00000110227	ENSMUSG00000027322	ENSMUST00000110226			Siglec1			protein_coding
chr12	70974395	70975301	+	0	NA	intron (ENSMUST00000160864, intron 1 of 9)	protein_coding-intron (ENSMUST00000160683, intron 1 of 9)	129	ENSMUST00000163035	ENSMUSG00000060073	ENSMUST00000071704			Psma3			protein_coding
chr2	44961188	44961547	+	0	NA	Intergenic	Intergenic	-33710	ENSMUST00000148279	ENSMUSG00000036890	ENSMUST00000143766			Gtdc1			protein_coding
chr16	87625040	87625731	+	0	NA	Intergenic	Intergenic	-4265	ENSMUST00000082736	ENSMUSG00000064670	ENSMUST00000082736			U6			snRNA
chr5	139344009	139344469	+	0	NA	intron (ENSMUST00000148000, intron 1 of 2)	protein_coding-intron (ENSMUST00000133951, intron 1 of 3)	886	ENSMUST00000133951	ENSMUSG00000045438	ENSMUST00000148000			Cox19			protein_coding
chr10	84678606	84679166	+	0	NA	intron (ENSMUST00000077175, intron 16 of 27)	protein_coding-intron (ENSMUST00000077175, intron 16 of 27)	56449	ENSMUST00000077175	ENSMUSG00000034453	ENSMUST00000077175			Polr3b			protein_coding
chr10	43740178	43740784	+	0	NA	Intergenic	Intergenic	-80750	ENSMUST00000095723	ENSMUSG00000094852	ENSMUST00000095723			AC153536.1			retrotransposed
chr9	108490359	108491367	+	0	NA	TTS (ENSMUST00000065014)	protein_coding-TTS (ENSMUST00000065014)	187	ENSMUST00000085044	ENSMUSG00000006676	ENSMUST00000006854			Usp19			protein_coding
chr13	37825158	37826221	+	0	NA	promoter-TSS (ENSMUST00000138043)	protein_coding-promoter-TSS (ENSMUST00000138043)	-286	ENSMUST00000138043	ENSMUSG00000039087	ENSMUST00000128570			Rreb1			protein_coding
chr11	53851720	53852438	+	0	NA	intron (ENSMUST00000135815, intron 1 of 4)	protein_coding-intron (ENSMUST00000121435, intron 1 of 3)	7065	ENSMUST00000135815	ENSMUSG00000081769	ENSMUST00000135815			Gm12216			protein_coding
chr8	80948320	80948969	+	0	NA	Intergenic	Intergenic	-64932	ENSMUST00000123595	ENSMUSG00000037982	ENSMUST00000123595			Gm9725			lincRNA
chr8	94458470	94459108	+	0	NA	Intergenic	Intergenic	-13974	ENSMUST00000053085	ENSMUSG00000074151	ENSMUST00000131984			Nlrc5			processed_transcript
chr16	52200189	52200515	+	0	NA	intron (ENSMUST00000114471, intron 17 of 17)	protein_coding-intron (ENSMUST00000114471, intron 17 of 17)	68709	ENSMUST00000163788	ENSMUSG00000022636	ENSMUST00000164888			Alcam			protein_coding
chr13	59728384	59728857	+	0	NA	exon (ENSMUST00000052978, exon 4 of 4)	protein_coding-exon (ENSMUST00000052978, exon 4 of 4)	3132	ENSMUST00000052978	ENSMUSG00000043986	ENSMUST00000052978			4932411G14Rik			protein_coding
chr4	32330593	32331711	+	0	NA	intron (ENSMUST00000037416, intron 2 of 7)	protein_coding-intron (ENSMUST00000149201, intron 2 of 3)	79391	ENSMUST00000133451	ENSMUSG00000087049	ENSMUST00000133451			Gm11932			sense_intronic
chr5	37163137	37163499	+	0	NA	Intergenic	Intergenic	-22579	ENSMUST00000094840	ENSMUSG00000070823	ENSMUST00000094840			Gm1043			protein_coding
chr5	122288156	122288897	+	0	NA	intron (ENSMUST00000053426, intron 1 of 5)	protein_coding-intron (ENSMUST00000053426, intron 1 of 5)	4161	ENSMUST00000053426	ENSMUSG00000038582	ENSMUST00000119015			Pptc7			protein_coding
chr5	121740249	121740677	+	0	NA	intron (ENSMUST00000160813, intron 1 of 5)	protein_coding-intron (ENSMUST00000051950, intron 1 of 24)	-8733	ENSMUST00000161064	ENSMUSG00000042605	ENSMUST00000162327			Atxn2			protein_coding
chr14	115347525	115347923	+	0	NA	intron (ENSMUST00000176912, intron 2 of 7)	protein_coding-intron (ENSMUST00000022707, intron 2 of 7)	61828	ENSMUST00000176582	ENSMUSG00000093551	ENSMUST00000176582			4930505G20Rik			processed_transcript
chr6	85443888	85444348	+	0	NA	intron (ENSMUST00000156322, intron 3 of 4)	protein_coding-intron (ENSMUST00000130928, intron 2 of 4)	1545	ENSMUST00000153749	ENSMUSG00000033706	ENSMUST00000156322			Smyd5			protein_coding
chr9	72493478	72493839	+	0	NA	Intergenic	Intergenic	-1699	ENSMUST00000085358	ENSMUSG00000090626	ENSMUST00000085358			Tex9			protein_coding
chr3	136556333	136556942	+	0	NA	Intergenic	Intergenic	-113487	ENSMUST00000124206	ENSMUSG00000028161	ENSMUST00000130768			Ppp3ca			protein_coding
chr5	28402361	28403309	+	0	NA	intron (ENSMUST00000144967, intron 1 of 4)	protein_coding-intron (ENSMUST00000114884, intron 14 of 17)	-7826	ENSMUST00000133313	ENSMUSG00000048271	ENSMUST00000059644			Rbm33			protein_coding
chr16	20464687	20465544	+	0	NA	Intergenic	Intergenic	19462	ENSMUST00000157424	ENSMUSG00000088049	ENSMUST00000157424			7SK			misc_RNA
chr15	6725436	6725782	+	0	NA	intron (ENSMUST00000061656, intron 2 of 37)	protein_coding-intron (ENSMUST00000061656, intron 2 of 37)	17228	ENSMUST00000061656	ENSMUSG00000050310	ENSMUST00000061656			Rictor			protein_coding
chr3	93571910	93572758	+	0	NA	Intergenic	Intergenic	11607	ENSMUST00000170612	ENSMUSG00000041959	ENSMUST00000170612			S100a10			protein_coding
chr17	48041394	48042296	+	0	NA	Intergenic	Intergenic	-3552	ENSMUST00000178823	ENSMUSG00000094928	ENSMUST00000178823			CAAA01090996.1			protein_coding
chr17	32423349	32423814	+	0	NA	intron (ENSMUST00000114455, intron 1 of 5)	protein_coding-intron (ENSMUST00000114455, intron 1 of 5)	586	ENSMUST00000114455	ENSMUSG00000079563	ENSMUST00000114455			Pglyrp2			protein_coding
chr9	65534596	65535903	+	0	NA	Intergenic	Intergenic	-18250	ENSMUST00000061766	ENSMUSG00000066510	ENSMUST00000061766			Ankdd1a			protein_coding
chr9	78623094	78623965	+	0	NA	intron (ENSMUST00000093812, intron 2 of 32)	protein_coding-intron (ENSMUST00000093812, intron 2 of 32)	6599	ENSMUST00000171278	ENSMUSG00000091147	ENSMUST00000171278			4921509A06Rik			antisense
chr13	52929223	52929967	+	0	NA	promoter-TSS (ENSMUST00000128380)	protein_coding-promoter-TSS (ENSMUST00000128380)	53	ENSMUST00000128380	ENSMUSG00000021460	ENSMUST00000110031			Auh			protein_coding
chr5	109778381	109778987	+	0	NA	Intergenic	Intergenic	-20753	ENSMUST00000061226	ENSMUSG00000049477	ENSMUST00000061226			Gm8508			pseudogene
chr9	21435973	21436712	+	0	NA	intron (ENSMUST00000174828, intron 1 of 2)	protein_coding-intron (ENSMUST00000174828, intron 1 of 2)	11098	ENSMUST00000174050	ENSMUSG00000033335	ENSMUST00000169194			Dnm2			protein_coding
chr8	25366222	25366858	+	0	NA	Intergenic	Intergenic	-87733	ENSMUST00000098864	ENSMUSG00000074412	ENSMUST00000098864			Gm10689			retrotransposed
chr2	48813452	48814401	+	0	NA	promoter-TSS (ENSMUST00000063886)	protein_coding-promoter-TSS (ENSMUST00000063886)	-183	ENSMUST00000063886	ENSMUSG00000052155	ENSMUST00000156681			Acvr2a			protein_coding
chr17	5150752	5151126	+	0	NA	intron (ENSMUST00000115797, intron 4 of 19)	protein_coding-intron (ENSMUST00000092723, intron 4 of 18)	-38820	ENSMUST00000122283	ENSMUSG00000081783	ENSMUST00000122283			Gm15599			pseudogene
chr8	115045428	115046827	+	0	NA	intron (ENSMUST00000004756, intron 8 of 8)	protein_coding-intron (ENSMUST00000162052, intron 1 of 2)	6786	ENSMUST00000157803	ENSMUSG00000088428	ENSMUST00000157803			5S_rRNA			rRNA
chr16	31080629	31081752	+	0	NA	exon (ENSMUST00000055389, exon 1 of 4)	protein_coding-exon (ENSMUST00000055389, exon 1 of 4)	242	ENSMUST00000055389	ENSMUSG00000047434	ENSMUST00000142870			AI480653			protein_coding
chr3	100436656	100437262	+	0	NA	intron (ENSMUST00000152827, intron 2 of 2)	lincRNA-intron (ENSMUST00000152827, intron 2 of 2)	10520	ENSMUST00000152827	ENSMUSG00000086923	ENSMUST00000152827			4930406D18Rik			lincRNA
chr10	20148521	20149175	+	0	NA	promoter-TSS (ENSMUST00000116259)	protein_coding-promoter-TSS (ENSMUST00000116259)	-72	ENSMUST00000116259	ENSMUSG00000019996	ENSMUST00000116259			Mtap7			protein_coding
chr5	32103870	32104853	+	0	NA	Intergenic	Intergenic	24664	ENSMUST00000155888	ENSMUSG00000052139	ENSMUST00000152211			Bre			protein_coding
chr2	131179280	131180499	+	0	NA	exon (ENSMUST00000089510, exon 1 of 1)	protein_coding-exon (ENSMUST00000089510, exon 1 of 1)	123	ENSMUST00000089510	ENSMUSG00000068267	ENSMUST00000089510			Cenpb			protein_coding
chr5	30869413	30870046	+	0	NA	promoter-TSS (ENSMUST00000147406)	protein_coding-promoter-TSS (ENSMUST00000147406)	94	ENSMUST00000150310	ENSMUSG00000038828	ENSMUST00000114716			Tmem214			protein_coding
chr8	90941678	90942027	+	0	NA	intron (ENSMUST00000048665, intron 3 of 39)	protein_coding-intron (ENSMUST00000109614, intron 3 of 39)	-33437	ENSMUST00000098517	ENSMUSG00000074171	ENSMUST00000098517			Gm6658			protein_coding
chr1	132072084	132072703	+	0	NA	Intergenic	Intergenic	-4331	ENSMUST00000146267	ENSMUSG00000059149	ENSMUST00000159038			Mfsd4			protein_coding
chr1	156673475	156675118	+	0	NA	promoter-TSS (ENSMUST00000122242)	protein_coding-promoter-TSS (ENSMUST00000122242)	18	ENSMUST00000122242	ENSMUSG00000060519	ENSMUST00000079625			Tor3a			protein_coding
chr5	25222605	25223401	+	0	NA	exon (ENSMUST00000045737, exon 1 of 12)	protein_coding-exon (ENSMUST00000045737, exon 1 of 12)	121	ENSMUST00000045737	ENSMUSG00000038072	ENSMUST00000114950			Galnt11			protein_coding
chr4	128878343	128878676	+	0	NA	Intergenic	Intergenic	-5071	ENSMUST00000147852	ENSMUSG00000041000	ENSMUST00000147852			Trim62			protein_coding
chr4	126677274	126678247	+	0	NA	promoter-TSS (ENSMUST00000150372)	protein_coding-promoter-TSS (ENSMUST00000150372)	56	ENSMUST00000150372	ENSMUSG00000028837	ENSMUST00000130737			Psmb2			protein_coding
chr5	149617792	149618204	+	0	NA	intron (ENSMUST00000076410, intron 17 of 18)	protein_coding-intron (ENSMUST00000110498, intron 16 of 16)	18173	ENSMUST00000076410	ENSMUSG00000029657	ENSMUST00000137534			Hsph1			protein_coding
chr17	26041083	26041468	+	0	NA	intron (ENSMUST00000120691, intron 1 of 13)	protein_coding-intron (ENSMUST00000126306, intron 1 of 2)	-19415	ENSMUST00000118828	ENSMUSG00000037098	ENSMUST00000120691			Rab11fip3			protein_coding
chr9	35116356	35117990	+	0	NA	promoter-TSS (ENSMUST00000159363)	lincRNA-promoter-TSS (ENSMUST00000159363)	-241	ENSMUST00000162566	ENSMUSG00000070315	ENSMUST00000162566			4930581F22Rik			lincRNA
chr6	15888063	15888534	+	0	NA	Intergenic	Intergenic	160499	ENSMUST00000128849	ENSMUSG00000041390	ENSMUST00000140516			Mdfic			protein_coding
chr4	119294273	119295026	+	0	NA	promoter-TSS (ENSMUST00000142884)	protein_coding-promoter-TSS (ENSMUST00000142884)	-45	ENSMUST00000079644	ENSMUSG00000028639	ENSMUST00000145976			Ybx1			protein_coding
chr7	98531651	98532017	+	0	NA	Intergenic	Intergenic	24880	ENSMUST00000083869	ENSMUSG00000065803	ENSMUST00000083869			U1			snRNA
chr19	17263188	17263520	+	0	NA	Intergenic	Intergenic	76214	ENSMUST00000169897	ENSMUSG00000038843	ENSMUST00000067276			Gcnt1			protein_coding
chr13	77908755	77909077	+	0	NA	intron (ENSMUST00000091459, intron 6 of 9)	protein_coding-intron (ENSMUST00000099358, intron 5 of 8)	-113997	ENSMUST00000175955	ENSMUSG00000093668	ENSMUST00000175955			Pou5f2			protein_coding
chrX	73691148	73691787	+	0	NA	intron (ENSMUST00000002091, intron 4 of 7)	protein_coding-intron (ENSMUST00000002091, intron 4 of 7)	12574	ENSMUST00000167828	ENSMUSG00000019558	ENSMUST00000114467			Slc6a8			protein_coding
chr19	14351576	14352372	+	0	NA	Intergenic	Intergenic	246009	ENSMUST00000052011	ENSMUSG00000024642	ENSMUST00000052011			Tle4			protein_coding
chr16	5146589	5147183	+	0	NA	promoter-TSS (ENSMUST00000165810)	protein_coding-promoter-TSS (ENSMUST00000165810)	-223	ENSMUST00000165810	ENSMUSG00000091712	ENSMUST00000165810			Sec14l5			protein_coding
chr10	84576088	84577627	+	0	NA	promoter-TSS (ENSMUST00000162874)	protein_coding-promoter-TSS (ENSMUST00000162874)	-40	ENSMUST00000162874	ENSMUSG00000020034	ENSMUST00000160057			Tcp11l2			protein_coding
chr5	76905196	76906155	+	0	NA	promoter-TSS (ENSMUST00000142450)	protein_coding-promoter-TSS (ENSMUST00000142450)	-161	ENSMUST00000120963	ENSMUSG00000055923	ENSMUST00000069709			Aasdh			protein_coding
chr7	30594106	30594925	+	0	NA	intron (ENSMUST00000108150, intron 1 of 3)	protein_coding-intron (ENSMUST00000108150, intron 1 of 3)	-1573	ENSMUST00000108151	ENSMUSG00000006310	ENSMUST00000144532			Zbtb32			protein_coding
chr7	58758408	58758706	+	0	NA	intron (ENSMUST00000168747, intron 2 of 20)	protein_coding-intron (ENSMUST00000168747, intron 2 of 20)	79381	ENSMUST00000062150	ENSMUSG00000086926	ENSMUST00000117765			Gm6226			pseudogene
chr1	85845187	85846352	+	0	NA	intron (ENSMUST00000113360, intron 6 of 8)	protein_coding-intron (ENSMUST00000097666, intron 7 of 9)	-48512	ENSMUST00000027425	ENSMUSG00000026223	ENSMUST00000139837			Itm2c			protein_coding
chr16	24910259	24911438	+	0	NA	intron (ENSMUST00000038053, intron 10 of 12)	protein_coding-intron (ENSMUST00000078988, intron 9 of 11)	26675	ENSMUST00000104414	ENSMUSG00000077602	ENSMUST00000104414			SNORA17			snoRNA
chr9	53856105	53857054	+	0	NA	Intergenic	Intergenic	6328	ENSMUST00000048485	ENSMUSG00000042045	ENSMUST00000048485			Sln			protein_coding
chr16	15636690	15638127	+	0	NA	promoter-TSS (ENSMUST00000023353)	protein_coding-promoter-TSS (ENSMUST00000023353)	-8	ENSMUST00000023353	ENSMUSG00000022673	ENSMUST00000023353			Mcm4			protein_coding
chr5	105958067	105958625	+	0	NA	Intergenic	Intergenic	53432	ENSMUST00000147683	ENSMUSG00000029290	ENSMUST00000147683			Zfp326			protein_coding
chr15	91572513	91573551	+	0	NA	exon (ENSMUST00000109283, exon 1 of 10)	protein_coding-exon (ENSMUST00000109283, exon 1 of 10)	162	ENSMUST00000109282	ENSMUSG00000036298	ENSMUST00000156971			Slc2a13			protein_coding
chr18	77954284	77954847	+	0	NA	intron (ENSMUST00000044622, intron 4 of 43)	protein_coding-intron (ENSMUST00000044622, intron 4 of 43)	16098	ENSMUST00000044622	ENSMUSG00000039840	ENSMUST00000044622			5430411K18Rik			protein_coding
chr12	84193507	84194287	+	0	NA	exon (ENSMUST00000110294, exon 1 of 13)	protein_coding-exon (ENSMUST00000110294, exon 1 of 13)	118	ENSMUST00000110294	ENSMUSG00000042507	ENSMUST00000130038			C130039O16Rik			protein_coding
chr2	79677747	79678021	+	0	NA	Intergenic	Intergenic	-29896	ENSMUST00000090760	ENSMUSG00000034683	ENSMUST00000141978			Ppp1r1c			protein_coding
chr15	62268154	62268624	+	0	NA	Intergenic	Intergenic	-48986	ENSMUST00000070786	ENSMUSG00000056590	ENSMUST00000151919			H2afy3			pseudogene
chr3	133754893	133755284	+	0	NA	Intergenic	Intergenic	-166551	ENSMUST00000104148	ENSMUSG00000077336	ENSMUST00000104148			SNORA17			snoRNA
chr1	182111758	182112682	+	0	NA	Intergenic	Intergenic	-12517	ENSMUST00000111018	ENSMUSG00000026511	ENSMUST00000027792			Srp9			protein_coding
chr10	62449265	62450414	+	0	NA	promoter-TSS (ENSMUST00000020273)	protein_coding-promoter-TSS (ENSMUST00000020273)	-101	ENSMUST00000020273	ENSMUSG00000020079	ENSMUST00000162023			Supv3l1			protein_coding
chr10	128902328	128902810	+	0	NA	Intergenic	Intergenic	-6350	ENSMUST00000105229	ENSMUSG00000025351	ENSMUST00000026407			Cd63			protein_coding
chr1	172000569	172000981	+	0	NA	TTS (ENSMUST00000111263)	protein_coding-TTS (ENSMUST00000111263)	8254	ENSMUST00000148363	ENSMUSG00000026556	ENSMUST00000111264			Vangl2			protein_coding
chr1	74155089	74156032	+	0	NA	intron (ENSMUST00000027372, intron 1 of 2)	protein_coding-intron (ENSMUST00000106899, intron 1 of 1)	1566	ENSMUST00000106899	ENSMUSG00000026180	ENSMUST00000027372			Cxcr2			protein_coding
chr4	154105235	154105828	+	0	NA	intron (ENSMUST00000105644, intron 1 of 13)	protein_coding-intron (ENSMUST00000105644, intron 1 of 13)	-8358	ENSMUST00000097762	ENSMUSG00000029026	ENSMUST00000105643			Trp73			protein_coding
chr16	7419677	7420157	+	0	NA	Intergenic	Intergenic	350082	ENSMUST00000056416	ENSMUSG00000008658	ENSMUST00000115841			Rbfox1			protein_coding
chr2	76128169	76129441	+	0	NA	intron (ENSMUST00000144892, intron 6 of 14)	protein_coding-intron (ENSMUST00000099992, intron 9 of 19)	86589	ENSMUST00000144892	ENSMUSG00000075270	ENSMUST00000144892			Pde11a			protein_coding
chr15	62734817	62735739	+	0	NA	Intergenic	Intergenic	-57923	ENSMUST00000158272	ENSMUSG00000088897	ENSMUST00000158272			SNORA17			snoRNA
chr4	89250368	89250771	+	0	NA	intron (ENSMUST00000129527, intron 2 of 3)	lincRNA-intron (ENSMUST00000127174, intron 2 of 2)	22018	ENSMUST00000129527	ENSMUSG00000087659	ENSMUST00000129527			Gm12606			lincRNA
chr13	30691889	30692219	+	0	NA	intron (ENSMUST00000110310, intron 3 of 4)	protein_coding-intron (ENSMUST00000091672, intron 3 of 7)	31944	ENSMUST00000095914	ENSMUSG00000069255	ENSMUST00000110310			Dusp22			protein_coding
chr6	62014265	62015215	+	0	NA	intron (ENSMUST00000045522, intron 9 of 9)	protein_coding-intron (ENSMUST00000126214, intron 10 of 10)	444070	ENSMUST00000134710	ENSMUSG00000039578	ENSMUST00000131989			Fam190a			protein_coding
chr6	14901204	14901906	+	0	NA	promoter-TSS (ENSMUST00000128567)	protein_coding-promoter-TSS (ENSMUST00000128567)	77	ENSMUST00000138273	ENSMUSG00000029563	ENSMUST00000140557			Foxp2			protein_coding
chr5	92137496	92138623	+	0	NA	exon (ENSMUST00000031355, exon 1 of 24)	protein_coding-exon (ENSMUST00000031355, exon 1 of 24)	121	ENSMUST00000031355	ENSMUSG00000029407	ENSMUST00000031355			Uso1			protein_coding
chr4	150257203	150257628	+	0	NA	Intergenic	Intergenic	9850	ENSMUST00000136310	ENSMUSG00000063524	ENSMUST00000151057			Eno1			protein_coding
chr2	155681827	155682272	+	0	NA	intron (ENSMUST00000103140, intron 1 of 18)	protein_coding-intron (ENSMUST00000130755, intron 1 of 7)	-8998	ENSMUST00000152548	ENSMUSG00000038324	ENSMUST00000136764			Trpc4ap			protein_coding
chr15	30468722	30469220	+	0	NA	intron (ENSMUST00000081728, intron 2 of 22)	protein_coding-intron (ENSMUST00000081728, intron 2 of 22)	-121316	ENSMUST00000157211	ENSMUSG00000087836	ENSMUST00000157211			5S_rRNA			rRNA
chr17	26946589	26946914	+	0	NA	intron (ENSMUST00000081285, intron 3 of 18)	protein_coding-intron (ENSMUST00000177932, intron 3 of 19)	1368	ENSMUST00000175377	ENSMUSG00000093118	ENSMUST00000175377			Mir3083			miRNA
chr11	77466973	77467539	+	0	NA	exon (ENSMUST00000021190, exon 5 of 10)	protein_coding-exon (ENSMUST00000021190, exon 5 of 10)	3345	ENSMUST00000079770	ENSMUSG00000020836	ENSMUST00000130255			Coro6			protein_coding
chr19	55211583	55212088	+	0	NA	intron (ENSMUST00000069183, intron 14 of 20)	protein_coding-intron (ENSMUST00000069183, intron 14 of 20)	19802	ENSMUST00000148123	ENSMUSG00000024979	ENSMUST00000120936			Tectb			protein_coding
chr16	95151830	95152343	+	0	NA	Intergenic	Intergenic	-105472	ENSMUST00000113862	ENSMUSG00000062609	ENSMUST00000125847			Kcnj15			protein_coding
chr10	82763777	82764610	+	0	NA	promoter-TSS (ENSMUST00000142523)	protein_coding-promoter-TSS (ENSMUST00000142523)	-49	ENSMUST00000130911	ENSMUSG00000020248	ENSMUST00000143749			Nfyb			protein_coding
chr5	97849234	97849753	+	0	NA	Intergenic	Intergenic	181240	ENSMUST00000031281	ENSMUSG00000029338	ENSMUST00000031281			Antxr2			protein_coding
chr14	74787693	74788143	+	0	NA	intron (ENSMUST00000088970, intron 16 of 19)	protein_coding-intron (ENSMUST00000088970, intron 16 of 19)	49412	ENSMUST00000176726	ENSMUSG00000021996	ENSMUST00000176726			Esd			protein_coding
chr4	119195068	119195888	+	0	NA	promoter-TSS (ENSMUST00000106345)	protein_coding-promoter-TSS (ENSMUST00000106345)	-18	ENSMUST00000097908	ENSMUSG00000028643	ENSMUST00000097908			Ccdc23			protein_coding
chr4	57781926	57782723	+	0	NA	intron (ENSMUST00000124581, intron 1 of 1)	protein_coding-intron (ENSMUST00000150412, intron 5 of 8)	144	ENSMUST00000124581	ENSMUSG00000038729	ENSMUST00000102903			Akap2			protein_coding
chr9	89869613	89869971	+	0	NA	Intergenic	Intergenic	-39983	ENSMUST00000034912	ENSMUSG00000032356	ENSMUST00000034912			Rasgrf1			protein_coding
chr9	106752102	106752498	+	0	NA	intron (ENSMUST00000046502, intron 2 of 21)	protein_coding-intron (ENSMUST00000046502, intron 2 of 21)	36913	ENSMUST00000046502	ENSMUSG00000040661	ENSMUST00000046502			Rad54l2			protein_coding
chr11	88145110	88145510	+	0	NA	intron (ENSMUST00000133149, intron 1 of 5)	protein_coding-intron (ENSMUST00000018522, intron 1 of 10)	-16951	ENSMUST00000154812	ENSMUSG00000018378	ENSMUST00000154812			Cuedc1			protein_coding
chr2	25235254	25235797	+	0	NA	exon (ENSMUST00000091318, exon 2 of 2)	protein_coding-exon (ENSMUST00000091318, exon 2 of 2)	-1161	ENSMUST00000006638	ENSMUSG00000006469	ENSMUST00000142095			Slc34a3			protein_coding
chr2	172214805	172215331	+	0	NA	Intergenic	Intergenic	-33424	ENSMUST00000038532	ENSMUSG00000038537	ENSMUST00000038532			Mc3r			protein_coding
chr9	54827921	54828239	+	0	NA	Intergenic	Intergenic	-35675	ENSMUST00000034843	ENSMUSG00000032293	ENSMUST00000034843			Ireb2			protein_coding
chr2	144555287	144556568	+	0	NA	promoter-TSS (ENSMUST00000149697)	protein_coding-promoter-TSS (ENSMUST00000149697)	-302	ENSMUST00000143573	ENSMUSG00000027429	ENSMUST00000028916			Sec23b			protein_coding
chr12	99883191	99883730	+	0	NA	promoter-TSS (ENSMUST00000046485)	protein_coding-promoter-TSS (ENSMUST00000046485)	-18	ENSMUST00000046485	ENSMUSG00000021176	ENSMUST00000046485			2610021K21Rik			protein_coding
chr17	47864479	47864941	+	0	NA	Intergenic	Intergenic	14243	ENSMUST00000154108	ENSMUSG00000023991	ENSMUST00000153752			Foxp4			protein_coding
chr9	114688427	114689400	+	0	NA	exon (ENSMUST00000047404, exon 1 of 13)	protein_coding-exon (ENSMUST00000047404, exon 1 of 13)	123	ENSMUST00000047404	ENSMUSG00000032435	ENSMUST00000047404			Dync1li1			protein_coding
chr3	101293586	101294056	+	0	NA	Intergenic	Intergenic	-5882	ENSMUST00000029456	ENSMUSG00000027863	ENSMUST00000156103			Cd2			protein_coding
chr19	7217246	7218146	+	0	NA	promoter-TSS (ENSMUST00000039758)	protein_coding-promoter-TSS (ENSMUST00000039758)	-80	ENSMUST00000039758	ENSMUSG00000035885	ENSMUST00000039758			Cox8a			protein_coding
chr9	46083272	46083978	+	0	NA	intron (ENSMUST00000120247, intron 1 of 22)	protein_coding-intron (ENSMUST00000126865, intron 1 of 24)	-39612	ENSMUST00000122865	ENSMUSG00000034135	ENSMUST00000122865			Sik3			protein_coding
chr14	14863815	14864187	+	0	NA	intron (ENSMUST00000063220, intron 2 of 12)	protein_coding-intron (ENSMUST00000178538, intron 19 of 35)	-1221	ENSMUST00000134866	ENSMUSG00000042567	ENSMUST00000063220			Nek10			protein_coding
chr3	129533673	129534573	+	0	NA	intron (ENSMUST00000071402, intron 2 of 4)	protein_coding-intron (ENSMUST00000071402, intron 2 of 4)	1737	ENSMUST00000071402	ENSMUSG00000041220	ENSMUST00000071402			Elovl6			protein_coding
chr2	167505142	167505740	+	0	NA	intron (ENSMUST00000127939, intron 1 of 4)	protein_coding-intron (ENSMUST00000078050, intron 1 of 5)	1995	ENSMUST00000127939	ENSMUSG00000006418	ENSMUST00000109214			Rnf114			protein_coding
chr2	11282963	11283794	+	0	NA	intron (ENSMUST00000102970, intron 14 of 14)	protein_coding-intron (ENSMUST00000028118, intron 14 of 17)	-56111	ENSMUST00000131188	ENSMUSG00000086006	ENSMUST00000131188			Gm13293			lincRNA
chr1	171845055	171845757	+	0	NA	intron (ENSMUST00000128189, intron 2 of 2)	protein_coding-intron (ENSMUST00000042302, intron 1 of 6)	4773	ENSMUST00000042302	ENSMUSG00000038147	ENSMUST00000136479			Cd84			protein_coding
chr11	83116439	83117240	+	0	NA	promoter-TSS (ENSMUST00000037994)	protein_coding-promoter-TSS (ENSMUST00000037994)	-10	ENSMUST00000037994	ENSMUSG00000078763	ENSMUST00000037994			Slfn1			protein_coding
chr2	75286051	75286769	+	0	NA	Intergenic	Intergenic	-24670	ENSMUST00000145460	ENSMUSG00000086200	ENSMUST00000145460			Gm13659			lincRNA
chr15	63601588	63601916	+	0	NA	Intergenic	Intergenic	-29945	ENSMUST00000179326	ENSMUSG00000095812	ENSMUST00000179326			AC101527.1			retrotransposed
chr18	62726676	62727099	+	0	NA	intron (ENSMUST00000097557, intron 1 of 4)	protein_coding-intron (ENSMUST00000097557, intron 1 of 4)	14500	ENSMUST00000097557	ENSMUSG00000073551	ENSMUST00000097557			Spink13			protein_coding
chr5	140143879	140144501	+	0	NA	intron (ENSMUST00000031534, intron 11 of 17)	protein_coding-intron (ENSMUST00000129747, intron 1 of 1)	-28724	ENSMUST00000128579	ENSMUSG00000029554	ENSMUST00000031534			Mad1l1			protein_coding
chr3	129656457	129657620	+	0	NA	Intergenic	Intergenic	27203	ENSMUST00000174960	ENSMUSG00000092701	ENSMUST00000174960			AC098732.1			miRNA
chr6	140357899	140358408	+	0	NA	Intergenic	Intergenic	38523	ENSMUST00000083948	ENSMUSG00000065882	ENSMUST00000083948			n-R5s168			rRNA
chr15	8445908	8446526	+	0	NA	Intergenic	Intergenic	-1754	ENSMUST00000052965	ENSMUSG00000022141	ENSMUST00000052965			Nipbl			protein_coding
chr17	52569591	52570005	+	0	NA	Intergenic	Intergenic	-32965	ENSMUST00000039366	ENSMUSG00000035580	ENSMUST00000039366			Kcnh8			protein_coding
chr17	35673325	35674089	+	0	NA	promoter-TSS (ENSMUST00000162604)	protein_coding-promoter-TSS (ENSMUST00000162604)	-4	ENSMUST00000160752	ENSMUSG00000001524	ENSMUST00000159671			Gtf2h4			protein_coding
chr16	59401977	59402459	+	0	NA	Intergenic	Intergenic	-5114	ENSMUST00000114341	ENSMUSG00000074991	ENSMUST00000114341			Gabrr3			protein_coding
chr3	96302686	96303063	+	0	NA	Intergenic	Intergenic	-8905	ENSMUST00000029748	ENSMUSG00000015947	ENSMUST00000029748			Fcgr1			protein_coding
chr3	8845524	8846348	+	0	NA	intron (ENSMUST00000042148, intron 2 of 2)	protein_coding-intron (ENSMUST00000042148, intron 2 of 2)	-35263	ENSMUST00000120582	ENSMUSG00000081594	ENSMUST00000120582			Gm15467			pseudogene
chr5	92254257	92254885	+	0	NA	Intergenic	Intergenic	-1412	ENSMUST00000031359	ENSMUSG00000029410	ENSMUST00000031359			Ppef2			protein_coding
chr10	121475621	121477016	+	0	NA	promoter-TSS (ENSMUST00000026902)	protein_coding-promoter-TSS (ENSMUST00000026902)	-68	ENSMUST00000026902	ENSMUSG00000025795	ENSMUST00000026902			Rassf3			protein_coding
chr9	115623800	115624489	+	0	NA	Intergenic	Intergenic	2574	ENSMUST00000082810	ENSMUSG00000094630	ENSMUST00000082810			5S_rRNA			rRNA
chr4	141454474	141455265	+	0	NA	intron (ENSMUST00000142020, intron 2 of 12)	protein_coding-intron (ENSMUST00000006377, intron 2 of 15)	-8514	ENSMUST00000142695	ENSMUSG00000006215	ENSMUST00000144899			Zbtb17			protein_coding
chr14	27341272	27341922	+	0	NA	intron (ENSMUST00000049206, intron 2 of 10)	protein_coding-intron (ENSMUST00000049206, intron 2 of 10)	39253	ENSMUST00000175293	ENSMUSG00000093034	ENSMUST00000175293			AC154327.1			miRNA
chr7	80667097	80667864	+	0	NA	intron (ENSMUST00000122255, intron 2 of 14)	protein_coding-intron (ENSMUST00000122255, intron 2 of 14)	21397	ENSMUST00000152668	ENSMUSG00000030527	ENSMUST00000154761			Crtc3			protein_coding
chr14	59597299	59598466	+	0	NA	promoter-TSS (ENSMUST00000022555)	protein_coding-promoter-TSS (ENSMUST00000022555)	-46	ENSMUST00000022555	ENSMUSG00000021982	ENSMUST00000171683			Cdadc1			protein_coding
chr7	100371647	100372499	+	0	NA	promoter-TSS (ENSMUST00000098259)	protein_coding-promoter-TSS (ENSMUST00000098259)	-160	ENSMUST00000098259	ENSMUSG00000047248	ENSMUST00000156559			C2cd3			protein_coding
chr3	116507760	116508438	+	0	NA	promoter-TSS (ENSMUST00000143425)	protein_coding-promoter-TSS (ENSMUST00000143425)	-34	ENSMUST00000153005	ENSMUSG00000000339	ENSMUST00000153005			Rtcd1			protein_coding
chr3	59311918	59312998	+	0	NA	intron (ENSMUST00000164225, intron 42 of 43)	protein_coding-intron (ENSMUST00000040325, intron 41 of 42)	31798	ENSMUST00000039419	ENSMUSG00000036334	ENSMUST00000039419			Igsf10			protein_coding
chr2	158137858	158138227	+	0	NA	intron (ENSMUST00000103122, intron 3 of 12)	protein_coding-intron (ENSMUST00000174718, intron 3 of 5)	1694	ENSMUST00000152690	ENSMUSG00000037820	ENSMUST00000103122			Tgm2			protein_coding
chr14	75718976	75719372	+	0	NA	intron (ENSMUST00000049168, intron 17 of 22)	protein_coding-intron (ENSMUST00000049168, intron 17 of 22)	26766	ENSMUST00000158780	ENSMUSG00000089405	ENSMUST00000158780			5S_rRNA			rRNA
chr6	30459862	30460333	+	0	NA	promoter-TSS (ENSMUST00000132023)	antisense-promoter-TSS (ENSMUST00000132023)	-31	ENSMUST00000143687	ENSMUSG00000085470	ENSMUST00000143687			1700012C14Rik			antisense
chr4	95117404	95117792	+	0	NA	intron (ENSMUST00000130684, intron 2 of 3)	antisense-intron (ENSMUST00000143242, intron 1 of 4)	-6397	ENSMUST00000128094	ENSMUSG00000087366	ENSMUST00000133772			BC042782			antisense
chr2	126598974	126599433	+	0	NA	promoter-TSS (ENSMUST00000124396)	protein_coding-promoter-TSS (ENSMUST00000124396)	-942	ENSMUST00000124396	ENSMUSG00000027360	ENSMUST00000138752			Hdc			protein_coding
chr8	25101570	25103209	+	0	NA	promoter-TSS (ENSMUST00000098866)	protein_coding-promoter-TSS (ENSMUST00000098866)	-195	ENSMUST00000064883	ENSMUSG00000031557	ENSMUST00000128715			Plekha2			protein_coding
chr4	45184389	45185501	+	0	NA	promoter-TSS (ENSMUST00000044773)	protein_coding-promoter-TSS (ENSMUST00000044773)	39	ENSMUST00000044773	ENSMUSG00000035615	ENSMUST00000107804			Frmpd1			protein_coding
chr3	107759864	107760825	+	0	NA	promoter-TSS (ENSMUST00000118593)	protein_coding-promoter-TSS (ENSMUST00000118593)	-102	ENSMUST00000120243	ENSMUSG00000014599	ENSMUST00000155557			Csf1			protein_coding
chr4	46197498	46197962	+	0	NA	Intergenic	Intergenic	-1419	ENSMUST00000030013	ENSMUSG00000028329	ENSMUST00000132358			Xpa			protein_coding
chr13	74770350	74771064	+	0	NA	intron (ENSMUST00000065629, intron 3 of 30)	protein_coding-intron (ENSMUST00000065629, intron 3 of 30)	37214	ENSMUST00000065629	ENSMUSG00000021585	ENSMUST00000065629			Cast			protein_coding
chr10	37321146	37321629	+	0	NA	Intergenic	Intergenic	181829	ENSMUST00000062667	ENSMUSG00000046463	ENSMUST00000062667			5930403N24Rik			protein_coding
chr9	59687312	59687790	+	0	NA	intron (ENSMUST00000123914, intron 1 of 8)	protein_coding-intron (ENSMUST00000123914, intron 1 of 8)	7407	ENSMUST00000123914	ENSMUSG00000074259	ENSMUST00000143224			Gramd2			protein_coding
chr5	63968263	63969285	+	0	NA	promoter-TSS (ENSMUST00000087327)	protein_coding-promoter-TSS (ENSMUST00000087327)	48	ENSMUST00000087327	ENSMUSG00000047881	ENSMUST00000154532			Rell1			protein_coding
chr17	26502864	26503559	+	0	NA	Intergenic	Intergenic	4512	ENSMUST00000146077	ENSMUSG00000024190	ENSMUST00000126178			Dusp1			protein_coding
chr8	35591697	35592179	+	0	NA	intron (ENSMUST00000037666, intron 1 of 2)	protein_coding-intron (ENSMUST00000037666, intron 1 of 2)	4140	ENSMUST00000037666	ENSMUSG00000070056	ENSMUST00000154989			Mfhas1			protein_coding
chr13	49271835	49273211	+	0	NA	TTS (ENSMUST00000110086)	protein_coding-TTS (ENSMUST00000110086)	-23817	ENSMUST00000021816	ENSMUSG00000021384	ENSMUST00000131880			Susd3			protein_coding
chr4	116685257	116686191	+	0	NA	promoter-TSS (ENSMUST00000129315)	protein_coding-promoter-TSS (ENSMUST00000129315)	125	ENSMUST00000156145	ENSMUSG00000028691	ENSMUST00000106470			Prdx1			protein_coding
chr15	53235337	53235718	+	0	NA	intron (ENSMUST00000077273, intron 1 of 10)	protein_coding-intron (ENSMUST00000077273, intron 1 of 10)	-39272	ENSMUST00000110244	ENSMUSG00000061731	ENSMUST00000133362			Ext1			protein_coding
chr6	119918525	119919218	+	0	NA	TTS (ENSMUST00000162009)	protein_coding-TTS (ENSMUST00000162009)	3619	ENSMUST00000162009	ENSMUSG00000030166	ENSMUST00000160558			Rad52			protein_coding
chr3	108044487	108045208	+	0	NA	promoter-TSS (ENSMUST00000029489)	protein_coding-promoter-TSS (ENSMUST00000029489)	12	ENSMUST00000178808	ENSMUSG00000027890	ENSMUST00000106670			Gstm4			protein_coding
chr18	56888841	56889338	+	0	NA	intron (ENSMUST00000102912, intron 1 of 4)	protein_coding-intron (ENSMUST00000153044, intron 1 of 2)	36426	ENSMUST00000153044	ENSMUSG00000032656	ENSMUST00000102912			2021-03-03			protein_coding
chr5	139702203	139703185	+	0	NA	Intergenic	Intergenic	7533	ENSMUST00000164584	ENSMUSG00000036718	ENSMUST00000165645			Micall2			protein_coding
chr6	145187339	145188056	+	0	NA	TTS (ENSMUST00000141307)	antisense-TTS (ENSMUST00000141307)	5422	ENSMUST00000141307	ENSMUSG00000086863	ENSMUST00000141307			Gm15543			antisense
chr4	82934276	82934669	+	0	NA	intron (ENSMUST00000170248, intron 27 of 36)	protein_coding-intron (ENSMUST00000071708, intron 26 of 35)	6410	ENSMUST00000141841	ENSMUSG00000059049	ENSMUST00000170248			Frem1			protein_coding
chr7	82363178	82363855	+	0	NA	intron (ENSMUST00000173828, intron 1 of 10)	protein_coding-intron (ENSMUST00000173828, intron 1 of 10)	26298	ENSMUST00000173828	ENSMUSG00000070469	ENSMUST00000172490			Adamtsl3			protein_coding
chr8	88228786	88229118	+	0	NA	intron (ENSMUST00000118952, intron 2 of 12)	protein_coding-intron (ENSMUST00000119033, intron 2 of 12)	-16333	ENSMUST00000125043	ENSMUSG00000036779	ENSMUST00000125043			Papd5			protein_coding
chr7	58824677	58825014	+	0	NA	intron (ENSMUST00000168747, intron 17 of 20)	protein_coding-intron (ENSMUST00000168747, intron 17 of 20)	13093	ENSMUST00000062150	ENSMUSG00000086926	ENSMUST00000117765			Gm6226			pseudogene
chr8	40545481	40546096	+	0	NA	intron (ENSMUST00000098817, intron 11 of 11)	protein_coding-intron (ENSMUST00000098817, intron 11 of 11)	-29941	ENSMUST00000132032	ENSMUSG00000031601	ENSMUST00000132032			Cnot7			protein_coding
chr4	3874863	3875435	+	0	NA	Intergenic	Intergenic	-3044	ENSMUST00000105158	ENSMUSG00000078365	ENSMUST00000105158			Mos			protein_coding
chr16	81200254	81201051	+	0	NA	promoter-TSS (ENSMUST00000067602)	protein_coding-promoter-TSS (ENSMUST00000067602)	-45	ENSMUST00000037785	ENSMUSG00000022762	ENSMUST00000037785			Ncam2			protein_coding
chr10	12874779	12875247	+	0	NA	Intergenic	Intergenic	-13278	ENSMUST00000076817	ENSMUSG00000019820	ENSMUST00000076817			Utrn			protein_coding
chr17	31693325	31693882	+	0	NA	Intergenic	Intergenic	15670	ENSMUST00000019192	ENSMUSG00000024041	ENSMUST00000019192			Cryaa			protein_coding
chr9	44999248	44999613	+	0	NA	exon (ENSMUST00000102832, exon 8 of 8)	protein_coding-exon (ENSMUST00000102832, exon 8 of 8)	10160	ENSMUST00000102832	ENSMUSG00000032093	ENSMUST00000102832			Cd3e			protein_coding
chr2	168532034	168532921	+	0	NA	TTS (ENSMUST00000140137)	protein_coding-TTS (ENSMUST00000140137)	19799	ENSMUST00000151292	ENSMUSG00000027544	ENSMUST00000140137			Nfatc2			protein_coding
chr6	71981433	71981828	+	0	NA	Intergenic	Intergenic	72577	ENSMUST00000055296	ENSMUSG00000049553	ENSMUST00000055296			Polr1a			protein_coding
chr6	50317125	50317515	+	0	NA	intron (ENSMUST00000090019, intron 15 of 21)	protein_coding-intron (ENSMUST00000114466, intron 14 of 20)	-16966	ENSMUST00000141466	ENSMUSG00000029822	ENSMUST00000146341			Osbpl3			protein_coding
chr14	40894603	40895030	+	0	NA	Intergenic	Intergenic	-1550	ENSMUST00000096000	ENSMUSG00000037833	ENSMUST00000070328			Sh2d4b			protein_coding
chr9	106368294	106368634	+	0	NA	promoter-TSS (ENSMUST00000172306)	protein_coding-promoter-TSS (ENSMUST00000172306)	-168	ENSMUST00000172306	ENSMUSG00000053716	ENSMUST00000173051			Dusp7			protein_coding
chr8	110824878	110825250	+	0	NA	intron (ENSMUST00000042012, intron 13 of 25)	protein_coding-intron (ENSMUST00000042012, intron 13 of 25)	13552	ENSMUST00000116746	ENSMUSG00000080396	ENSMUST00000116746			Snord111			snoRNA
chr9	99441845	99442448	+	0	NA	Intergenic	Intergenic	-5265	ENSMUST00000122384	ENSMUSG00000032470	ENSMUST00000123771			Mras			protein_coding
chr18	65392527	65392902	+	0	NA	intron (ENSMUST00000035548, intron 1 of 12)	protein_coding-intron (ENSMUST00000035548, intron 1 of 12)	1174	ENSMUST00000035548	ENSMUSG00000032845	ENSMUST00000141250			Alpk2			protein_coding
chr5	34430261	34431220	+	0	NA	intron (ENSMUST00000094867, intron 1 of 16)	protein_coding-intron (ENSMUST00000094867, intron 1 of 16)	4403	ENSMUST00000094867	ENSMUSG00000037210	ENSMUST00000094867			Fam193a			protein_coding
chr14	69024062	69024603	+	0	NA	Intergenic	Intergenic	-4957	ENSMUST00000014957	ENSMUSG00000014813	ENSMUST00000014957			Stc1			protein_coding
chr3	109341604	109342074	+	0	NA	intron (ENSMUST00000126179, intron 1 of 16)	protein_coding-intron (ENSMUST00000137871, intron 1 of 2)	733	ENSMUST00000137871	ENSMUSG00000033721	ENSMUST00000126179			Vav3			protein_coding
chr9	98563108	98564150	+	0	NA	promoter-TSS (ENSMUST00000035033)	protein_coding-promoter-TSS (ENSMUST00000035033)	-18	ENSMUST00000058992	ENSMUSG00000051074	ENSMUST00000058992			4930579K19Rik			protein_coding
chr12	38928663	38929416	+	0	NA	Intergenic	Intergenic	91641	ENSMUST00000161591	ENSMUSG00000004151	ENSMUST00000160856			Etv1			protein_coding
chr8	20557526	20558110	+	0	NA	promoter-TSS (ENSMUST00000178899)	retrotransposed-promoter-TSS (ENSMUST00000178899)	-485	ENSMUST00000178899	ENSMUSG00000095766	ENSMUST00000178899			AC240744.3			retrotransposed
chr1	156229478	156229861	+	0	NA	Intergenic	Intergenic	-24643	ENSMUST00000015628	ENSMUSG00000015484	ENSMUST00000015628			Fam163a			protein_coding
chr14	118965325	118966298	+	0	NA	intron (ENSMUST00000022734, intron 4 of 11)	protein_coding-intron (ENSMUST00000022734, intron 4 of 11)	27879	ENSMUST00000022734	ENSMUSG00000022136	ENSMUST00000022734			Dnajc3			protein_coding
chr7	51794773	51795440	+	0	NA	Intergenic	Intergenic	48409	ENSMUST00000107041	ENSMUSG00000078636	ENSMUST00000107041			Gm3200			retrotransposed
chr7	75915466	75916050	+	0	NA	Intergenic	Intergenic	67420	ENSMUST00000092073	ENSMUSG00000055652	ENSMUST00000092073			Klhl25			protein_coding
chr4	102978549	102978894	+	0	NA	intron (ENSMUST00000149348, intron 2 of 3)	antisense-intron (ENSMUST00000149348, intron 2 of 3)	-7658	ENSMUST00000125417	ENSMUSG00000028523	ENSMUST00000030248			Tctex1d1			protein_coding
chr11	73108180	73108840	+	0	NA	intron (ENSMUST00000006101, intron 2 of 30)	protein_coding-intron (ENSMUST00000102537, intron 2 of 25)	17927	ENSMUST00000006101	ENSMUSG00000005947	ENSMUST00000006101			Itgae			protein_coding
chr19	46075553	46076412	+	0	NA	exon (ENSMUST00000165017, exon 1 of 13)	protein_coding-exon (ENSMUST00000165017, exon 1 of 13)	119	ENSMUST00000165017	ENSMUSG00000015176	ENSMUST00000165017			Nolc1			protein_coding
chr3	51913782	51914231	+	0	NA	intron (ENSMUST00000121440, intron 1 of 4)	protein_coding-intron (ENSMUST00000121440, intron 1 of 4)	-5190	ENSMUST00000099103	ENSMUSG00000074602	ENSMUST00000099103			Gm10728			pseudogene
chr13	8456655	8457507	+	0	NA	intron (ENSMUST00000064473, intron 1 of 9)	protein_coding-intron (ENSMUST00000135574, intron 1 of 10)	-166966	ENSMUST00000074648	ENSMUSG00000072421	ENSMUST00000074648			Gm10357			pseudogene
chr1	40116439	40116761	+	0	NA	intron (ENSMUST00000027243, intron 5 of 8)	protein_coding-intron (ENSMUST00000027243, intron 5 of 8)	31832	ENSMUST00000027243	ENSMUSG00000026073	ENSMUST00000027243			Il1r2			protein_coding
chr12	70078642	70079225	+	0	NA	intron (ENSMUST00000085314, intron 2 of 28)	protein_coding-intron (ENSMUST00000095666, intron 2 of 27)	23900	ENSMUST00000085314	ENSMUSG00000021068	ENSMUST00000085314			Nin			protein_coding
chr3	94383536	94383934	+	0	NA	intron (ENSMUST00000126783, intron 1 of 9)	protein_coding-intron (ENSMUST00000029795, intron 2 of 10)	6219	ENSMUST00000098877	ENSMUSG00000028150	ENSMUST00000126783			Rorc			protein_coding
chr12	108622500	108623078	+	0	NA	intron (ENSMUST00000109854, intron 1 of 12)	protein_coding-intron (ENSMUST00000077735, intron 1 of 12)	-12964	ENSMUST00000172409	ENSMUSG00000021262	ENSMUST00000172409			Evl			protein_coding
chr15	51622231	51622555	+	0	NA	Intergenic	Intergenic	243088	ENSMUST00000022925	ENSMUSG00000022312	ENSMUST00000022925			Eif3h			protein_coding
chr6	87435731	87436141	+	0	NA	Intergenic	Intergenic	6934	ENSMUST00000032125	ENSMUSG00000030046	ENSMUST00000032125			Bmp10			protein_coding
chr6	87547401	87548218	+	0	NA	Intergenic	Intergenic	-14550	ENSMUST00000071024	ENSMUSG00000030047	ENSMUST00000145128			Arhgap25			protein_coding
chr8	128164859	128165451	+	0	NA	Intergenic	Intergenic	10347	ENSMUST00000179237	ENSMUSG00000094110	ENSMUST00000179507			AC121866.1			lincRNA
chr15	79577611	79578156	+	0	NA	intron (ENSMUST00000023065, intron 12 of 13)	protein_coding-intron (ENSMUST00000023065, intron 12 of 13)	27201	ENSMUST00000023065	ENSMUSG00000022429	ENSMUST00000023065			Dmc1			protein_coding
chr2	53190741	53192521	+	0	NA	promoter-TSS (ENSMUST00000152922)	protein_coding-promoter-TSS (ENSMUST00000152922)	-95	ENSMUST00000155517	ENSMUSG00000026960	ENSMUST00000155517			Arl6ip6			protein_coding
chr19	4333643	4334335	+	0	NA	promoter-TSS (ENSMUST00000176497)	protein_coding-promoter-TSS (ENSMUST00000176497)	12	ENSMUST00000176653	ENSMUSG00000054611	ENSMUST00000175777			Kdm2a			protein_coding
chr9	120601664	120602575	+	0	NA	Intergenic	Intergenic	24773	ENSMUST00000064646	ENSMUSG00000052658	ENSMUST00000064646			5830454E08Rik			protein_coding
chr13	10062596	10063026	+	0	NA	Intergenic	Intergenic	-183813	ENSMUST00000063093	ENSMUSG00000046159	ENSMUST00000063093			Chrm3			protein_coding
chr5	139251905	139253663	+	0	NA	promoter-TSS (ENSMUST00000110878)	protein_coding-promoter-TSS (ENSMUST00000110878)	414	ENSMUST00000130326	ENSMUSG00000025858	ENSMUST00000026976			Get4			protein_coding
chr19	5456813	5457866	+	0	NA	promoter-TSS (ENSMUST00000179549)	protein_coding-promoter-TSS (ENSMUST00000179549)	58	ENSMUST00000179549	ENSMUSG00000095098	ENSMUST00000179549			Ccdc85b			protein_coding
chr19	59289788	59290243	+	0	NA	intron (ENSMUST00000026084, intron 15 of 15)	protein_coding-intron (ENSMUST00000026084, intron 15 of 15)	29137	ENSMUST00000026084	ENSMUSG00000025094	ENSMUST00000026084			Slc18a2			protein_coding
chr11	85170000	85170472	+	0	NA	promoter-TSS (ENSMUST00000018623)	protein_coding-promoter-TSS (ENSMUST00000018623)	-168	ENSMUST00000100681	ENSMUSG00000018479	ENSMUST00000100681			1700125H20Rik			protein_coding
chr3	84678808	84679376	+	0	NA	intron (ENSMUST00000134890, intron 1 of 2)	protein_coding-intron (ENSMUST00000154148, intron 3 of 9)	-11131	ENSMUST00000128344	ENSMUSG00000056498	ENSMUST00000128344			Tmem154			protein_coding
chr2	151493906	151494756	+	0	NA	promoter-TSS (ENSMUST00000103160)	protein_coding-promoter-TSS (ENSMUST00000103160)	20	ENSMUST00000133197	ENSMUSG00000027455	ENSMUST00000028949			Nsfl1c			protein_coding
chr7	16891533	16892427	+	0	NA	exon (ENSMUST00000078182, exon 1 of 4)	protein_coding-exon (ENSMUST00000078182, exon 1 of 4)	194	ENSMUST00000078182	ENSMUSG00000063594	ENSMUST00000078182			Gng8			protein_coding
chr3	85887095	85887979	+	0	NA	promoter-TSS (ENSMUST00000033643)	protein_coding-promoter-TSS (ENSMUST00000033643)	-19	ENSMUST00000125216	ENSMUSG00000031286	ENSMUST00000125216			Glt28d2			protein_coding
chr16	94258800	94259154	+	0	NA	intron (ENSMUST00000099512, intron 4 of 9)	protein_coding-intron (ENSMUST00000163193, intron 5 of 10)	28879	ENSMUST00000099512	ENSMUSG00000040820	ENSMUST00000099512			Hlcs			protein_coding
chr14	19042379	19042872	+	0	NA	Intergenic	Intergenic	-85175	ENSMUST00000164061	ENSMUSG00000091929	ENSMUST00000164061			Gm8582			pseudogene
chr13	85506860	85507278	+	0	NA	Intergenic	Intergenic	-218040	ENSMUST00000109552	ENSMUSG00000021549	ENSMUST00000109552			Rasa1			protein_coding
chr5	113164812	113165412	+	0	NA	Intergenic	Intergenic	-1761	ENSMUST00000050125	ENSMUSG00000051339	ENSMUST00000050125			2900026A02Rik			protein_coding
chr2	79009749	79010129	+	0	NA	Intergenic	Intergenic	13332	ENSMUST00000119028	ENSMUSG00000083950	ENSMUST00000119028			Gm14466			pseudogene
chr11	43358475	43359176	+	0	NA	Intergenic	Intergenic	15636	ENSMUST00000083667	ENSMUSG00000065601	ENSMUST00000083667			Mir146			miRNA
chr1	51970110	51970577	+	0	NA	Intergenic	Intergenic	-16805	ENSMUST00000168302	ENSMUSG00000062939	ENSMUST00000168302			Stat4			protein_coding
chr1	180199170	180199817	+	0	NA	exon (ENSMUST00000161743, exon 1 of 3)	protein_coding-exon (ENSMUST00000161743, exon 1 of 3)	109	ENSMUST00000161743	ENSMUSG00000026489	ENSMUST00000170472			Adck3			protein_coding
chr15	100236950	100237550	+	0	NA	intron (ENSMUST00000169408, intron 1 of 3)	protein_coding-intron (ENSMUST00000023769, intron 2 of 6)	4499	ENSMUST00000168103	ENSMUSG00000023027	ENSMUST00000163855			Atf1			protein_coding
chr2	33221275	33222017	+	0	NA	intron (ENSMUST00000139148, intron 1 of 1)	protein_coding-intron (ENSMUST00000004208, intron 1 of 4)	5548	ENSMUST00000139148	ENSMUSG00000004105	ENSMUST00000139148			Angptl2			protein_coding
chr11	20830583	20831591	+	0	NA	promoter-TSS (ENSMUST00000132928)	protein_coding-promoter-TSS (ENSMUST00000132928)	-31	ENSMUST00000047028	ENSMUSG00000042363	ENSMUST00000154300			1110067D22Rik			protein_coding
chr10	118935118	118935443	+	0	NA	Intergenic	Intergenic	-66377	ENSMUST00000004281	ENSMUSG00000028630	ENSMUST00000004281			Dyrk2			protein_coding
chrX	9272344	9273444	+	0	NA	exon (ENSMUST00000015486, exon 1 of 3)	protein_coding-exon (ENSMUST00000015486, exon 1 of 3)	138	ENSMUST00000015486	ENSMUSG00000015342	ENSMUST00000015486			Xk			protein_coding
chr9	63674569	63675065	+	0	NA	intron (ENSMUST00000034973, intron 1 of 8)	protein_coding-intron (ENSMUST00000133108, intron 1 of 3)	-8270	ENSMUST00000137713	ENSMUSG00000032402	ENSMUST00000137713			Smad3			protein_coding
chr13	43398196	43398901	+	0	NA	exon (ENSMUST00000071926, exon 1 of 8)	protein_coding-exon (ENSMUST00000071926, exon 1 of 8)	172	ENSMUST00000071926	ENSMUSG00000063200	ENSMUST00000071926			Nol7			protein_coding
chr4	145246074	145247161	+	0	NA	intron (ENSMUST00000143055, intron 1 of 3)	protein_coding-intron (ENSMUST00000030336, intron 1 of 9)	253	ENSMUST00000143055	ENSMUSG00000028599	ENSMUST00000143055			Tnfrsf1b			protein_coding
chr6	91061132	91061623	+	0	NA	intron (ENSMUST00000151437, intron 3 of 3)	protein_coding-intron (ENSMUST00000113509, intron 15 of 39)	4467	ENSMUST00000151437	ENSMUSG00000030091	ENSMUST00000151437			Nup210			protein_coding
chr2	103901852	103902720	+	0	NA	Intergenic	Intergenic	-9738	ENSMUST00000149025	ENSMUSG00000084756	ENSMUST00000149025			Gm13881			lincRNA
chr2	77914279	77915034	+	0	NA	intron (ENSMUST00000111819, intron 13 of 19)	protein_coding-intron (ENSMUST00000137494, intron 7 of 12)	-6489	ENSMUST00000139842	ENSMUSG00000027014	ENSMUST00000111819			Cwc22			protein_coding
chr1	33578501	33579033	+	0	NA	intron (ENSMUST00000027312, intron 7 of 13)	protein_coding-intron (ENSMUST00000027312, intron 7 of 13)	91019	ENSMUST00000027312	ENSMUSG00000026134	ENSMUST00000027312			Prim2			protein_coding
chr11	67966279	67966873	+	0	NA	promoter-TSS (ENSMUST00000129992)	protein_coding-promoter-TSS (ENSMUST00000129992)	70	ENSMUST00000142649	ENSMUSG00000020903	ENSMUST00000021286			Stx8			protein_coding
chr5	114824106	114824613	+	0	NA	promoter-TSS (ENSMUST00000140374)	protein_coding-promoter-TSS (ENSMUST00000140374)	-891	ENSMUST00000100850	ENSMUSG00000092486	ENSMUST00000100850			2610524H06Rik			protein_coding
chr8	91545497	91546080	+	0	NA	intron (ENSMUST00000069718, intron 8 of 8)	protein_coding-intron (ENSMUST00000140276, intron 5 of 5)	78103	ENSMUST00000140276	ENSMUSG00000055932	ENSMUST00000069718			Fto			protein_coding
chr12	83742684	83743255	+	0	NA	Intergenic	Intergenic	-20665	ENSMUST00000121733	ENSMUSG00000021223	ENSMUST00000121733			Papln			protein_coding
chr8	125253437	125254660	+	0	NA	intron (ENSMUST00000074562, intron 12 of 12)	protein_coding-intron (ENSMUST00000115885, intron 11 of 11)	-26725	ENSMUST00000156666	ENSMUSG00000086694	ENSMUST00000156666			Gm16237			antisense
chr12	98600798	98601547	+	0	NA	Intergenic	Intergenic	2139	ENSMUST00000158726	ENSMUSG00000089351	ENSMUST00000158726			U7			snRNA
chr14	76789289	76789730	+	0	NA	Intergenic	Intergenic	-232822	ENSMUST00000064517	ENSMUSG00000052584	ENSMUST00000064517			Serp2			protein_coding
chr5	113538701	113539899	+	0	NA	intron (ENSMUST00000094452, intron 1 of 8)	protein_coding-intron (ENSMUST00000094452, intron 1 of 8)	48548	ENSMUST00000138757	ENSMUSG00000085571	ENSMUST00000138757			Wscd2			processed_transcript
chr7	101070935	101071473	+	0	NA	Intergenic	Intergenic	-37571	ENSMUST00000098250	ENSMUSG00000030691	ENSMUST00000032931			Fchsd2			protein_coding
chr2	160111522	160111804	+	0	NA	Intergenic	Intergenic	95010	ENSMUST00000140319	ENSMUSG00000086653	ENSMUST00000140319			9130015L21Rik			lincRNA
chr10	95712204	95712512	+	0	NA	Intergenic	Intergenic	-38907	ENSMUST00000099328	ENSMUSG00000074780	ENSMUST00000099328			Gm6843			protein_coding
chr11	19993742	19994140	+	0	NA	intron (ENSMUST00000123036, intron 1 of 5)	protein_coding-intron (ENSMUST00000093298, intron 1 of 5)	39371	ENSMUST00000123036	ENSMUSG00000045671	ENSMUST00000093299			Spred2			protein_coding
chr11	46275294	46275769	+	0	NA	intron (ENSMUST00000093165, intron 8 of 30)	protein_coding-intron (ENSMUST00000165599, intron 8 of 30)	-4862	ENSMUST00000142017	ENSMUSG00000020340	ENSMUST00000093165			Cyfip2			protein_coding
chr4	101167897	101168684	+	0	NA	intron (ENSMUST00000102781, intron 11 of 24)	protein_coding-intron (ENSMUST00000102781, intron 11 of 24)	-13171	ENSMUST00000151235	ENSMUSG00000028530	ENSMUST00000102781			Jak1			protein_coding
chr14	30877689	30878463	+	0	NA	Intergenic	Intergenic	-1181	ENSMUST00000040715	ENSMUSG00000042485	ENSMUST00000040715			Mustn1			protein_coding
chrX	164406320	164406911	+	0	NA	Intergenic	Intergenic	-13178	ENSMUST00000033754	ENSMUSG00000031381	ENSMUST00000112255			Piga			protein_coding
chr6	145882591	145883343	+	0	NA	Intergenic	Intergenic	-17409	ENSMUST00000032386	ENSMUSG00000030256	ENSMUST00000111703			Bhlhe41			protein_coding
chr13	95287026	95287336	+	0	NA	Intergenic	Intergenic	-36845	ENSMUST00000162412	ENSMUSG00000021684	ENSMUST00000162412			Pde8b			protein_coding
chr11	119085691	119086694	+	0	NA	promoter-TSS (ENSMUST00000145058)	protein_coding-promoter-TSS (ENSMUST00000145058)	29	ENSMUST00000145058	ENSMUSG00000039989	ENSMUST00000026665			Cbx4			protein_coding
chr5	103774637	103775237	+	0	NA	intron (ENSMUST00000031256, intron 1 of 19)	protein_coding-intron (ENSMUST00000153165, intron 1 of 12)	-9422	ENSMUST00000152145	ENSMUSG00000029313	ENSMUST00000152145			Aff1			protein_coding
chr15	102555588	102556039	+	0	NA	intron (ENSMUST00000108828, intron 4 of 10)	protein_coding-intron (ENSMUST00000169033, intron 4 of 10)	-26788	ENSMUST00000096143	ENSMUSG00000071584	ENSMUST00000096143			Atf7			protein_coding
chr2	166234905	166235466	+	0	NA	Intergenic	Intergenic	-26558	ENSMUST00000129407	ENSMUSG00000085046	ENSMUST00000129407			Gm11467			lincRNA
chr2	33908332	33908861	+	0	NA	Intergenic	Intergenic	-20650	ENSMUST00000041555	ENSMUSG00000038740	ENSMUST00000146892			Fam125b			protein_coding
chr4	149702584	149703088	+	0	NA	promoter-TSS (ENSMUST00000156309)	protein_coding-promoter-TSS (ENSMUST00000156309)	-265	ENSMUST00000156309	ENSMUSG00000039936	ENSMUST00000122059			Pik3cd			protein_coding
chr8	122355914	122356541	+	0	NA	TTS (ENSMUST00000044123)	protein_coding-TTS (ENSMUST00000044123)	4519	ENSMUST00000044123	ENSMUSG00000039079	ENSMUST00000044123			Trhr2			protein_coding
chr1	164457746	164458963	+	0	NA	promoter-TSS (ENSMUST00000027863)	protein_coding-promoter-TSS (ENSMUST00000027863)	1	ENSMUST00000027863	ENSMUSG00000026576	ENSMUST00000027863			Atp1b1			protein_coding
chr10	39455767	39456241	+	0	NA	intron (ENSMUST00000148152, intron 3 of 4)	protein_coding-intron (ENSMUST00000157009, intron 2 of 2)	1089	ENSMUST00000146287	ENSMUSG00000019843	ENSMUST00000126486			Fyn			protein_coding
chr5	3501470	3502146	+	0	NA	intron (ENSMUST00000165117, intron 5 of 7)	protein_coding-intron (ENSMUST00000042410, intron 4 of 6)	-28630	ENSMUST00000168422	ENSMUSG00000091644	ENSMUST00000168422			Gm17590			protein_coding
chr3	66985629	66986317	+	0	NA	promoter-TSS (ENSMUST00000161726)	protein_coding-promoter-TSS (ENSMUST00000161726)	-5	ENSMUST00000160504	ENSMUSG00000034544	ENSMUST00000160504			Rsrc1			protein_coding
chr17	27907495	27907888	+	0	NA	promoter-TSS (ENSMUST00000025057)	protein_coding-promoter-TSS (ENSMUST00000025057)	33	ENSMUST00000025057	ENSMUSG00000024218	ENSMUST00000114848			Taf11			protein_coding
chr2	38616035	38616462	+	0	NA	intron (ENSMUST00000151981, intron 5 of 5)	protein_coding-intron (ENSMUST00000028083, intron 5 of 7)	-6553	ENSMUST00000121784	ENSMUSG00000082931	ENSMUST00000121784			Gm13586			pseudogene
chr1	106567529	106567833	+	0	NA	intron (ENSMUST00000112751, intron 1 of 1)	antisense-intron (ENSMUST00000149909, intron 2 of 4)	25738	ENSMUST00000149909	ENSMUSG00000054006	ENSMUST00000144260			D630008O14Rik			antisense
chr7	109951316	109951921	+	0	NA	intron (ENSMUST00000151923, intron 1 of 3)	protein_coding-intron (ENSMUST00000106722, intron 1 of 21)	8705	ENSMUST00000151923	ENSMUSG00000035901	ENSMUST00000151923			Dennd5a			protein_coding
chr16	4213930	4214676	+	0	NA	promoter-TSS (ENSMUST00000023165)	protein_coding-promoter-TSS (ENSMUST00000023165)	-899	ENSMUST00000023165	ENSMUSG00000022521	ENSMUST00000023165			Crebbp			protein_coding
chr12	41942667	41943572	+	0	NA	intron (ENSMUST00000134965, intron 5 of 5)	protein_coding-intron (ENSMUST00000132121, intron 6 of 6)	-338597	ENSMUST00000175473	ENSMUSG00000093214	ENSMUST00000175473			AC154353.1			miRNA
chr2	146511300	146512537	+	0	NA	promoter-TSS (ENSMUST00000109986)	protein_coding-promoter-TSS (ENSMUST00000109986)	-7	ENSMUST00000109982	ENSMUSG00000037110	ENSMUST00000109982			Ralgapa2			protein_coding
chr7	30331911	30332292	+	0	NA	Intergenic	Intergenic	-9726	ENSMUST00000098586	ENSMUSG00000074211	ENSMUST00000098586			Sdhaf1			protein_coding
chr12	85624129	85625099	+	0	NA	intron (ENSMUST00000177587, intron 2 of 3)	protein_coding-intron (ENSMUST00000171754, intron 2 of 3)	24596	ENSMUST00000171754	ENSMUSG00000034271	ENSMUST00000177587			Jdp2			protein_coding
chrX	94865448	94865985	+	0	NA	Intergenic	Intergenic	-67533	ENSMUST00000117281	ENSMUSG00000073060	ENSMUST00000117281			Zxda			pseudogene
chr12	69824832	69825593	+	0	NA	intron (ENSMUST00000049239, intron 19 of 30)	protein_coding-intron (ENSMUST00000171211, intron 18 of 29)	-6355	ENSMUST00000153550	ENSMUSG00000034761	ENSMUST00000133688			Map4k5			protein_coding
chr7	140116074	140116762	+	0	NA	promoter-TSS (ENSMUST00000026538)	protein_coding-promoter-TSS (ENSMUST00000026538)	-3	ENSMUST00000147643	ENSMUSG00000025465	ENSMUST00000155647			Echs1			protein_coding
chr4	140983363	140983783	+	0	NA	Intergenic	Intergenic	-3300	ENSMUST00000127833	ENSMUSG00000036622	ENSMUST00000156995			Atp13a2			protein_coding
chr1	153317593	153317998	+	0	NA	intron (ENSMUST00000027752, intron 1 of 27)	protein_coding-intron (ENSMUST00000027752, intron 1 of 27)	12363	ENSMUST00000110797	ENSMUSG00000079138	ENSMUST00000110797			Gm8818			pseudogene
chr11	101119367	101120490	+	0	NA	promoter-TSS (ENSMUST00000142733)	protein_coding-promoter-TSS (ENSMUST00000142733)	-10	ENSMUST00000043680	ENSMUSG00000035198	ENSMUST00000137844			Tubg1			protein_coding
chr3	52088385	52088853	+	0	NA	intron (ENSMUST00000121440, intron 1 of 4)	protein_coding-intron (ENSMUST00000121440, intron 1 of 4)	16272	ENSMUST00000121440	ENSMUSG00000061143	ENSMUST00000121440			Maml3			protein_coding
chr10	81268016	81268404	+	0	NA	promoter-TSS (ENSMUST00000057798)	protein_coding-promoter-TSS (ENSMUST00000057798)	38	ENSMUST00000057798	ENSMUSG00000004931	ENSMUST00000057798			Apba3			protein_coding
chr19	47579085	47579908	+	0	NA	promoter-TSS (ENSMUST00000026043)	protein_coding-promoter-TSS (ENSMUST00000026043)	-182	ENSMUST00000026043	ENSMUSG00000025060	ENSMUST00000147841			Slk			protein_coding
chr2	156882362	156882755	+	0	NA	intron (ENSMUST00000109561, intron 2 of 7)	protein_coding-intron (ENSMUST00000029164, intron 2 of 7)	4520	ENSMUST00000029164	ENSMUSG00000027636	ENSMUST00000109561			Sla2			protein_coding
chr15	11518948	11519476	+	0	NA	Intergenic	Intergenic	-119554	ENSMUST00000022849	ENSMUSG00000022241	ENSMUST00000022849			Tars			protein_coding
chr19	46509250	46509669	+	0	NA	intron (ENSMUST00000026008, intron 1 of 5)	protein_coding-intron (ENSMUST00000026008, intron 1 of 5)	7811	ENSMUST00000026008	ENSMUSG00000025034	ENSMUST00000026008			Trim8			protein_coding
chr12	75595461	75596893	+	0	NA	promoter-TSS (ENSMUST00000021447)	protein_coding-promoter-TSS (ENSMUST00000021447)	23	ENSMUST00000021447	ENSMUSG00000021051	ENSMUST00000021447			Ppp2r5e			protein_coding
chr3	153895465	153895933	+	0	NA	TTS (ENSMUST00000177524)	miRNA-TTS (ENSMUST00000177524)	998	ENSMUST00000177524	ENSMUSG00000093463	ENSMUST00000177524			AC087184.1			miRNA
chr16	10772014	10772690	+	0	NA	Intergenic	Intergenic	13184	ENSMUST00000038099	ENSMUSG00000038037	ENSMUST00000038099			Socs1			protein_coding
chr11	106159942	106161471	+	0	NA	promoter-TSS (ENSMUST00000045923)	protein_coding-promoter-TSS (ENSMUST00000045923)	-144	ENSMUST00000100326	ENSMUSG00000075480	ENSMUST00000100326			Gm10840			protein_coding
chr12	85110511	85111519	+	0	NA	intron (ENSMUST00000053811, intron 1 of 14)	protein_coding-intron (ENSMUST00000053811, intron 1 of 14)	182	ENSMUST00000053811	ENSMUSG00000004789	ENSMUST00000053811			Dlst			protein_coding
chr13	107485553	107486233	+	0	NA	Intergenic	Intergenic	-71126	ENSMUST00000061241	ENSMUSG00000049233	ENSMUST00000061241			Apoo-ps			protein_coding
chr2	167817106	167817637	+	0	NA	Intergenic	Intergenic	16275	ENSMUST00000143649	ENSMUSG00000087684	ENSMUST00000143649			1200007C13Rik			lincRNA
chr7	118996123	118996510	+	0	NA	Intergenic	Intergenic	-1105	ENSMUST00000008878	ENSMUSG00000008734	ENSMUST00000008878			Gprc5b			protein_coding
chr4	136569881	136570529	+	0	NA	intron (ENSMUST00000105847, intron 8 of 19)	protein_coding-intron (ENSMUST00000046846, intron 7 of 16)	-1598	ENSMUST00000155354	ENSMUSG00000036940	ENSMUST00000125111			Kdm1a			protein_coding
chr10	99211022	99211824	+	0	NA	Intergenic	Intergenic	18531	ENSMUST00000162847	ENSMUSG00000019952	ENSMUST00000020113			Poc1b			protein_coding
chr4	111777353	111777747	+	0	NA	promoter-TSS (ENSMUST00000143879)	protein_coding-promoter-TSS (ENSMUST00000143879)	-8	ENSMUST00000143879	ENSMUSG00000034401	ENSMUST00000153746			Spata6			protein_coding
chr18	6285789	6286304	+	0	NA	Intergenic	Intergenic	-43872	ENSMUST00000170959	ENSMUSG00000006740	ENSMUST00000025083			Kif5b			protein_coding
chr10	30810818	30811246	+	0	NA	Intergenic	Intergenic	-7925	ENSMUST00000068567	ENSMUSG00000039697	ENSMUST00000092610			Ncoa7			protein_coding
chr4	116448730	116449053	+	0	NA	exon (ENSMUST00000121683, exon 1 of 1)	pseudogene-exon (ENSMUST00000121683, exon 1 of 1)	103	ENSMUST00000121683	ENSMUSG00000082592	ENSMUST00000121683			Gm12950			pseudogene
chr4	56681124	56681567	+	0	NA	Intergenic	Intergenic	-2310	ENSMUST00000104475	ENSMUSG00000077663	ENSMUST00000104475			SNORA17			snoRNA
chr17	72837103	72837767	+	0	NA	intron (ENSMUST00000045174, intron 1 of 2)	protein_coding-intron (ENSMUST00000045174, intron 1 of 2)	731	ENSMUST00000045174	ENSMUSG00000039770	ENSMUST00000045174			Ypel5			protein_coding
chr15	10583319	10583837	+	0	NA	intron (ENSMUST00000169385, intron 13 of 17)	protein_coding-intron (ENSMUST00000090339, intron 13 of 17)	-22053	ENSMUST00000064353	ENSMUSG00000052482	ENSMUST00000064353			Gm8174			pseudogene
chr10	78425426	78426255	+	0	NA	exon (ENSMUST00000005185, exon 1 of 3)	protein_coding-exon (ENSMUST00000005185, exon 1 of 3)	170	ENSMUST00000005185	ENSMUSG00000005054	ENSMUST00000005185			Cstb			protein_coding
chr13	46090953	46091934	+	0	NA	Intergenic	Intergenic	99605	ENSMUST00000072437	ENSMUSG00000062282	ENSMUST00000072437			Gm10113			protein_coding
chr5	124908781	124909159	+	0	NA	Intergenic	Intergenic	24401	ENSMUST00000134473	ENSMUSG00000079215	ENSMUST00000111417			Zfp664			protein_coding
chr1	97650033	97650400	+	0	NA	intron (ENSMUST00000149927, intron 1 of 1)	protein_coding-intron (ENSMUST00000153115, intron 2 of 2)	11460	ENSMUST00000153115	ENSMUSG00000044768	ENSMUST00000149927			D1Ertd622e			protein_coding
chr5	99296968	99297544	+	0	NA	TTS (ENSMUST00000146396)	protein_coding-TTS (ENSMUST00000146396)	-44329	ENSMUST00000168092	ENSMUSG00000029333	ENSMUST00000166484			Rasgef1b			protein_coding
chr10	99447505	99448403	+	0	NA	TTS (ENSMUST00000167243)	protein_coding-TTS (ENSMUST00000167243)	4224	ENSMUST00000167243	ENSMUSG00000090665	ENSMUST00000167243			Gad1-ps			protein_coding
chr1	164135273	164136422	+	0	NA	intron (ENSMUST00000162746, intron 8 of 15)	protein_coding-intron (ENSMUST00000162746, intron 8 of 15)	-5471	ENSMUST00000160000	ENSMUSG00000026580	ENSMUST00000161152			Selp			protein_coding
chr16	33988379	33988863	+	0	NA	intron (ENSMUST00000076810, intron 55 of 59)	protein_coding-intron (ENSMUST00000114973, intron 22 of 26)	-9895	ENSMUST00000132002	ENSMUSG00000061751	ENSMUST00000114964			Kalrn			protein_coding
chr13	38580546	38580986	+	0	NA	Intergenic	Intergenic	-51942	ENSMUST00000162075	ENSMUSG00000038991	ENSMUST00000160653			Txndc5			protein_coding
chr18	82479509	82480187	+	0	NA	intron (ENSMUST00000091789, intron 1 of 3)	protein_coding-intron (ENSMUST00000047865, intron 1 of 6)	4478	ENSMUST00000143506	ENSMUSG00000041607	ENSMUST00000062446			Mbp			protein_coding
chr1	165320518	165320987	+	0	NA	intron (ENSMUST00000178700, intron 5 of 5)	protein_coding-intron (ENSMUST00000111450, intron 5 of 5)	18127	ENSMUST00000111450	ENSMUSG00000040836	ENSMUST00000178700			Gpr161			protein_coding
chr17	5828170	5828488	+	0	NA	Intergenic	Intergenic	-11629	ENSMUST00000089182	ENSMUSG00000068120	ENSMUST00000089182			Gm10231			protein_coding
chr12	32378347	32379897	+	0	NA	exon (ENSMUST00000172332, exon 1 of 1)	protein_coding-exon (ENSMUST00000172332, exon 1 of 1)	333	ENSMUST00000172332	ENSMUSG00000090946	ENSMUST00000172332			2010109K11Rik			protein_coding
chr4	41072415	41072844	+	0	NA	Intergenic	Intergenic	21819	ENSMUST00000154722	ENSMUSG00000028435	ENSMUST00000154722			Aqp3			protein_coding
chr11	62387533	62387960	+	0	NA	intron (ENSMUST00000127471, intron 14 of 19)	protein_coding-intron (ENSMUST00000155486, intron 14 of 14)	-2903	ENSMUST00000161699	ENSMUSG00000018501	ENSMUST00000127471			Ncor1			protein_coding
chr10	17584838	17585303	+	0	NA	Intergenic	Intergenic	-138158	ENSMUST00000038107	ENSMUSG00000039910	ENSMUST00000038107			Cited2			protein_coding
chr3	146520683	146521793	+	0	NA	exon (ENSMUST00000029838, exon 1 of 9)	protein_coding-exon (ENSMUST00000029838, exon 1 of 9)	185	ENSMUST00000029838	ENSMUSG00000028187	ENSMUST00000029838			Rpf1			protein_coding
chr9	99139531	99140799	+	0	NA	promoter-TSS (ENSMUST00000136965)	protein_coding-promoter-TSS (ENSMUST00000136965)	-78	ENSMUST00000035037	ENSMUSG00000032462	ENSMUST00000035037			Pik3cb			protein_coding
chr15	76870891	76871826	+	0	NA	promoter-TSS (ENSMUST00000080406)	protein_coding-promoter-TSS (ENSMUST00000080406)	77	ENSMUST00000080406	ENSMUSG00000022526	ENSMUST00000080406			Zfp251			protein_coding
chr10	80406567	80407123	+	0	NA	promoter-TSS (ENSMUST00000020372)	protein_coding-promoter-TSS (ENSMUST00000020372)	-15	ENSMUST00000020372	ENSMUSG00000020163	ENSMUST00000138428			Uqcr11			protein_coding
chr7	101905560	101906407	+	0	NA	exon (ENSMUST00000033131, exon 1 of 5)	protein_coding-exon (ENSMUST00000033131, exon 1 of 5)	146	ENSMUST00000033131	ENSMUSG00000030842	ENSMUST00000033131			2400001E08Rik			protein_coding
chr10	66844433	66845390	+	0	NA	Intergenic	Intergenic	-251214	ENSMUST00000174062	ENSMUSG00000037876	ENSMUST00000173661			Jmjd1c			protein_coding
chr5	130255204	130255673	+	0	NA	promoter-TSS (ENSMUST00000173375)	protein_coding-promoter-TSS (ENSMUST00000173375)	-33	ENSMUST00000139211	ENSMUSG00000025337	ENSMUST00000026387			Sbds			protein_coding
chr4	62398812	62399368	+	0	NA	intron (ENSMUST00000084525, intron 3 of 3)	protein_coding-intron (ENSMUST00000107459, intron 2 of 2)	6424	ENSMUST00000156854	ENSMUSG00000066149	ENSMUST00000084525			Cdc26			protein_coding
chr14	105060963	105061667	+	0	NA	Intergenic	Intergenic	53146	ENSMUST00000164319	ENSMUSG00000091509	ENSMUST00000164319			Gm17066			processed_transcript
chr12	110750904	110751434	+	0	NA	intron (ENSMUST00000095410, intron 1 of 2)	protein_coding-intron (ENSMUST00000095410, intron 1 of 2)	13220	ENSMUST00000095410	ENSMUSG00000037957	ENSMUST00000095410			Wdr20a			protein_coding
chr10	42962153	42962979	+	0	NA	Intergenic	Intergenic	22685	ENSMUST00000127675	ENSMUSG00000044770	ENSMUST00000105495			Scml4			protein_coding
chr8	64542520	64542969	+	0	NA	Intergenic	Intergenic	-28303	ENSMUST00000102088	ENSMUSG00000076042	ENSMUST00000102088			Mir710			miRNA
chr7	126897630	126898566	+	0	NA	promoter-TSS (ENSMUST00000120007)	protein_coding-promoter-TSS (ENSMUST00000120007)	155	ENSMUST00000121532	ENSMUSG00000060538	ENSMUST00000032926			Tmem219			protein_coding
chr7	28676680	28677473	+	0	NA	Intergenic	Intergenic	-15773	ENSMUST00000039998	ENSMUSG00000037463	ENSMUST00000151227			Fbxo27			protein_coding
chr11	118104000	118104374	+	0	NA	promoter-TSS (ENSMUST00000132685)	protein_coding-promoter-TSS (ENSMUST00000132685)	-695	ENSMUST00000132685	ENSMUSG00000033987	ENSMUST00000132685			Dnahc17			protein_coding
chr2	29124598	29125695	+	0	NA	promoter-TSS (ENSMUST00000154910)	protein_coding-promoter-TSS (ENSMUST00000154910)	154	ENSMUST00000061578	ENSMUSG00000043535	ENSMUST00000145422			Setx			protein_coding
chr12	101000481	101001000	+	0	NA	intron (ENSMUST00000085096, intron 3 of 29)	protein_coding-intron (ENSMUST00000068411, intron 3 of 29)	21053	ENSMUST00000116925	ENSMUSG00000080575	ENSMUST00000116925			Mir1190			miRNA
chr6	84559477	84559976	+	0	NA	Intergenic	Intergenic	34084	ENSMUST00000077705	ENSMUSG00000063415	ENSMUST00000077705			Cyp26b1			protein_coding
chr14	52141091	52141996	+	0	NA	intron (ENSMUST00000111603, intron 14 of 24)	protein_coding-intron (ENSMUST00000111600, intron 14 of 24)	30640	ENSMUST00000111603	ENSMUSG00000057132	ENSMUST00000111603			Rpgrip1			protein_coding
chr2	132315994	132316456	+	0	NA	Intergenic	Intergenic	14929	ENSMUST00000138194	ENSMUSG00000058793	ENSMUST00000125060			Cds2			protein_coding
chr7	81074581	81075076	+	0	NA	intron (ENSMUST00000107348, intron 3 of 13)	protein_coding-intron (ENSMUST00000107348, intron 3 of 13)	15715	ENSMUST00000148597	ENSMUSG00000085194	ENSMUST00000148597			Gm16012			processed_transcript
chr15	11399377	11400092	+	0	NA	promoter-TSS (ENSMUST00000022849)	protein_coding-promoter-TSS (ENSMUST00000022849)	-76	ENSMUST00000022849	ENSMUSG00000022241	ENSMUST00000022849			Tars			protein_coding
chr4	46374708	46375367	+	0	NA	Intergenic	Intergenic	14381	ENSMUST00000151903	ENSMUSG00000028331	ENSMUST00000151903			5830415F09Rik			protein_coding
chr15	78828192	78828758	+	0	NA	Intergenic	Intergenic	-14172	ENSMUST00000059619	ENSMUSG00000049521	ENSMUST00000059619			Cdc42ep1			protein_coding
chr18	61684871	61685330	+	0	NA	Intergenic	Intergenic	-2835	ENSMUST00000025471	ENSMUSG00000024578	ENSMUST00000025471			Il17b			protein_coding
chr3	116651892	116652388	+	0	NA	intron (ENSMUST00000140672, intron 2 of 6)	protein_coding-intron (ENSMUST00000029570, intron 1 of 11)	-6408	ENSMUST00000130631	ENSMUSG00000089911	ENSMUST00000150402			Hiat1			protein_coding
chr1	83076167	83077723	+	0	NA	Intergenic	Intergenic	-38497	ENSMUST00000045560	ENSMUSG00000038496	ENSMUST00000142805			Slc19a3			protein_coding
chr12	52382829	52383573	+	0	NA	Intergenic	Intergenic	-132876	ENSMUST00000110725	ENSMUSG00000035133	ENSMUST00000110725			Arhgap5			protein_coding
chr8	126652098	126652583	+	0	NA	Intergenic	Intergenic	-58904	ENSMUST00000054960	ENSMUSG00000051495	ENSMUST00000054960			Irf2bp2			protein_coding
chr6	87887495	87888291	+	0	NA	promoter-TSS (ENSMUST00000137717)	protein_coding-promoter-TSS (ENSMUST00000137717)	-35	ENSMUST00000049966	ENSMUSG00000030058	ENSMUST00000132938			Copg			protein_coding
chr4	102886278	102887396	+	0	NA	intron (ENSMUST00000142487, intron 7 of 10)	protein_coding-intron (ENSMUST00000066824, intron 7 of 23)	16273	ENSMUST00000149547	ENSMUSG00000028524	ENSMUST00000106882			Sgip1			protein_coding
chr14	30583981	30584888	+	0	NA	Intergenic	Intergenic	12285	ENSMUST00000175415	ENSMUSG00000093156	ENSMUST00000175415			Mir3076			miRNA
chr18	89435368	89435890	+	0	NA	intron (ENSMUST00000097495, intron 5 of 7)	protein_coding-intron (ENSMUST00000097495, intron 5 of 7)	98735	ENSMUST00000159905	ENSMUSG00000089885	ENSMUST00000159905			Gm16296			pseudogene
chr13	91827904	91828318	+	0	NA	Intergenic	Intergenic	-20406	ENSMUST00000178637	ENSMUSG00000021621	ENSMUST00000022121			Zcchc9			protein_coding
chr11	103372549	103372972	+	0	NA	intron (ENSMUST00000041272, intron 8 of 11)	protein_coding-intron (ENSMUST00000041272, intron 8 of 11)	-9068	ENSMUST00000116102	ENSMUSG00000034255	ENSMUST00000150122			Arhgap27			protein_coding
chr8	57577717	57578119	+	0	NA	intron (ENSMUST00000110316, intron 2 of 11)	protein_coding-intron (ENSMUST00000034021, intron 2 of 11)	27616	ENSMUST00000093496	ENSMUSG00000070025	ENSMUST00000093496			Gm10284			pseudogene
chr11	36703732	36704130	+	0	NA	intron (ENSMUST00000163524, intron 2 of 28)	protein_coding-intron (ENSMUST00000102801, intron 4 of 30)	-18951	ENSMUST00000083239	ENSMUSG00000065173	ENSMUST00000083239			U6			snRNA
chr14	25493236	25493824	+	0	NA	intron (ENSMUST00000007961, intron 1 of 23)	protein_coding-intron (ENSMUST00000159766, intron 1 of 10)	-32402	ENSMUST00000156682	ENSMUSG00000087535	ENSMUST00000156682			D930049A15Rik			lincRNA
chr8	71487642	71488240	+	0	NA	promoter-TSS (ENSMUST00000127741)	protein_coding-promoter-TSS (ENSMUST00000127741)	-162	ENSMUST00000168847	ENSMUSG00000007610	ENSMUST00000168847			Gtpbp3			protein_coding
chr5	105005006	105005524	+	0	NA	Intergenic	Intergenic	-22547	ENSMUST00000031239	ENSMUSG00000029299	ENSMUST00000031239			Abcg3			protein_coding
chr9	67799353	67799693	+	0	NA	Intergenic	Intergenic	32807	ENSMUST00000054500	ENSMUSG00000047990	ENSMUST00000054500			C2cd4a			protein_coding
chr17	71164895	71165396	+	0	NA	Intergenic	Intergenic	-17415	ENSMUST00000142842	ENSMUSG00000024052	ENSMUST00000133156			Lpin2			protein_coding
chr18	12236098	12236752	+	0	NA	promoter-TSS (ENSMUST00000149211)	protein_coding-promoter-TSS (ENSMUST00000149211)	-25	ENSMUST00000025279	ENSMUSG00000024413	ENSMUST00000025279			Npc1			protein_coding
chr11	88717775	88719036	+	0	NA	promoter-TSS (ENSMUST00000107909)	protein_coding-promoter-TSS (ENSMUST00000107909)	108	ENSMUST00000144699	ENSMUSG00000069769	ENSMUST00000126293			Msi2			protein_coding
chr5	143019185	143019583	+	0	NA	intron (ENSMUST00000053498, intron 14 of 16)	protein_coding-intron (ENSMUST00000053498, intron 14 of 16)	49299	ENSMUST00000135293	ENSMUSG00000029581	ENSMUST00000150622			Fscn1			protein_coding
chr14	40937056	40937484	+	0	NA	intron (ENSMUST00000047652, intron 1 of 8)	protein_coding-intron (ENSMUST00000047652, intron 1 of 8)	29537	ENSMUST00000047652	ENSMUSG00000037824	ENSMUST00000047652			Tspan14			protein_coding
chr5	129669704	129670381	+	0	NA	promoter-TSS (ENSMUST00000049778)	protein_coding-promoter-TSS (ENSMUST00000049778)	57	ENSMUST00000049778	ENSMUSG00000051034	ENSMUST00000049778			Zfp11			protein_coding
chrX	7308203	7308536	+	0	NA	intron (ENSMUST00000128319, intron 2 of 6)	protein_coding-intron (ENSMUST00000115746, intron 3 of 14)	10801	ENSMUST00000132126	ENSMUSG00000004317	ENSMUST00000154382			Clcn5			protein_coding
chr2	79561540	79561936	+	0	NA	Intergenic	Intergenic	-73614	ENSMUST00000111785	ENSMUSG00000027007	ENSMUST00000111784			Ssfa2			protein_coding
chr15	27584898	27585377	+	0	NA	intron (ENSMUST00000134004, intron 1 of 4)	protein_coding-intron (ENSMUST00000022875, intron 8 of 11)	13688	ENSMUST00000134004	ENSMUSG00000022265	ENSMUST00000134004			Ank			protein_coding
chr1	136636868	136637472	+	0	NA	Intergenic	Intergenic	12269	ENSMUST00000047734	ENSMUSG00000041483	ENSMUST00000047734			Zfp281			protein_coding
chr1	136384389	136384760	+	0	NA	Intergenic	Intergenic	-30697	ENSMUST00000129218	ENSMUSG00000026404	ENSMUST00000149783			Ddx59			protein_coding
chr2	168579580	168579983	+	0	NA	intron (ENSMUST00000137451, intron 1 of 6)	protein_coding-intron (ENSMUST00000099067, intron 1 of 6)	10410	ENSMUST00000029057	ENSMUSG00000027544	ENSMUST00000140137			Nfatc2			protein_coding
chr1	69810121	69810579	+	0	NA	Intergenic	Intergenic	-16638	ENSMUST00000065425	ENSMUSG00000053153	ENSMUST00000161131			Spag16			protein_coding
chr6	51379621	51379957	+	0	NA	Intergenic	Intergenic	-52881	ENSMUST00000005103	ENSMUSG00000029832	ENSMUST00000005103			Nfe2l3			protein_coding
chr18	36017964	36019191	+	0	NA	exon (ENSMUST00000115712, exon 10 of 10)	protein_coding-exon (ENSMUST00000115712, exon 10 of 10)	31558	ENSMUST00000175720	ENSMUSG00000024347	ENSMUST00000115716			Psd2			protein_coding
chr3	36150807	36151687	+	0	NA	Intergenic	Intergenic	-8275	ENSMUST00000165956	ENSMUSG00000033883	ENSMUST00000165956			D3Ertd254e			protein_coding
chr6	144265559	144266027	+	0	NA	intron (ENSMUST00000141102, intron 4 of 13)	protein_coding-intron (ENSMUST00000149451, intron 4 of 6)	-56225	ENSMUST00000150087	ENSMUSG00000041540	ENSMUST00000077160			Sox5			protein_coding
chr5	64802684	64804008	+	0	NA	promoter-TSS (ENSMUST00000165536)	protein_coding-promoter-TSS (ENSMUST00000165536)	-177	ENSMUST00000165536	ENSMUSG00000029178	ENSMUST00000165536			Klf3			protein_coding
chr13	105048689	105049117	+	0	NA	intron (ENSMUST00000063551, intron 2 of 5)	protein_coding-intron (ENSMUST00000063551, intron 2 of 5)	6027	ENSMUST00000063551	ENSMUSG00000021719	ENSMUST00000063551			Rgs7bp			protein_coding
chr2	120628657	120629422	+	0	NA	promoter-TSS (ENSMUST00000180041)	protein_coding-promoter-TSS (ENSMUST00000180041)	-87	ENSMUST00000150912	ENSMUSG00000033705	ENSMUST00000141917			Stard9			protein_coding
chr10	120500291	120500619	+	0	NA	Intergenic	Intergenic	-23986	ENSMUST00000072777	ENSMUSG00000056758	ENSMUST00000159699			Hmga2			protein_coding
chr16	93732819	93733279	+	0	NA	intron (ENSMUST00000045004, intron 2 of 36)	protein_coding-intron (ENSMUST00000045004, intron 2 of 36)	21142	ENSMUST00000045004	ENSMUSG00000022946	ENSMUST00000045004			Dopey2			protein_coding
chr1	134987423	134988181	+	0	NA	exon (ENSMUST00000044828, exon 18 of 18)	protein_coding-exon (ENSMUST00000044828, exon 18 of 18)	15846	ENSMUST00000139617	ENSMUSG00000026429	ENSMUST00000027687			Ube2t			protein_coding
chr17	17599984	17600374	+	0	NA	intron (ENSMUST00000041047, intron 1 of 17)	protein_coding-intron (ENSMUST00000041047, intron 1 of 17)	24310	ENSMUST00000041047	ENSMUSG00000023845	ENSMUST00000041047			Lnpep			protein_coding
chr3	138442495	138443479	+	0	NA	promoter-TSS (ENSMUST00000160625)	protein_coding-promoter-TSS (ENSMUST00000160625)	-106	ENSMUST00000005964	ENSMUSG00000028138	ENSMUST00000005964			Adh5			protein_coding
chr8	126881602	126882225	+	0	NA	intron (ENSMUST00000177867, intron 2 of 2)	lincRNA-intron (ENSMUST00000177867, intron 2 of 2)	9623	ENSMUST00000177867	ENSMUSG00000095039	ENSMUST00000178738			AC127300.3			lincRNA
chr2	30391948	30393362	+	0	NA	intron (ENSMUST00000113612, intron 1 of 6)	protein_coding-intron (ENSMUST00000133991, intron 1 of 6)	201	ENSMUST00000133991	ENSMUSG00000026856	ENSMUST00000152303			Dolpp1			protein_coding
chr1	91831093	91831687	+	0	NA	intron (ENSMUST00000007949, intron 1 of 1)	protein_coding-intron (ENSMUST00000007949, intron 1 of 1)	29929	ENSMUST00000007949	ENSMUSG00000007805	ENSMUST00000007949			Twist2			protein_coding
chr2	48948699	48950252	+	0	NA	promoter-TSS (ENSMUST00000154784)	protein_coding-promoter-TSS (ENSMUST00000154784)	-35	ENSMUST00000127085	ENSMUSG00000036792	ENSMUST00000112754			Mbd5			protein_coding
chr1	173377490	173377898	+	0	NA	intron (ENSMUST00000147604, intron 1 of 11)	protein_coding-intron (ENSMUST00000147604, intron 1 of 11)	-9999	ENSMUST00000111220	ENSMUSG00000005338	ENSMUST00000126963			Cadm3			protein_coding
chr18	45941660	45942625	+	0	NA	Intergenic	Intergenic	1135	ENSMUST00000158024	ENSMUSG00000088649	ENSMUST00000158024			SNORA17			snoRNA
chr10	129306711	129306965	+	0	NA	Intergenic	Intergenic	-4671	ENSMUST00000069063	ENSMUSG00000044537	ENSMUST00000069063			Olfr779			protein_coding
chr11	21219777	21220251	+	0	NA	Intergenic	Intergenic	-7641	ENSMUST00000121606	ENSMUSG00000082898	ENSMUST00000121606			Gm12041			pseudogene
chr5	72940800	72941410	+	0	NA	intron (ENSMUST00000143829, intron 1 of 8)	protein_coding-intron (ENSMUST00000144843, intron 1 of 7)	-7394	ENSMUST00000145939	ENSMUSG00000036087	ENSMUST00000145939			Slain2			protein_coding
chr6	42257302	42257667	+	0	NA	Intergenic	Intergenic	-4486	ENSMUST00000095987	ENSMUSG00000071506	ENSMUST00000095987			Tmem139			protein_coding
chr15	74998882	74999402	+	0	NA	Intergenic	Intergenic	-1508	ENSMUST00000023248	ENSMUSG00000075602	ENSMUST00000023248			Ly6a			protein_coding
chr11	121434338	121435212	+	0	NA	promoter-TSS (ENSMUST00000092302)	protein_coding-promoter-TSS (ENSMUST00000092302)	-138	ENSMUST00000026175	ENSMUSG00000025175	ENSMUST00000103014			Fn3k			protein_coding
chr2	44886557	44887128	+	0	NA	intron (ENSMUST00000148279, intron 1 of 5)	protein_coding-intron (ENSMUST00000129240, intron 1 of 5)	-24567	ENSMUST00000146694	ENSMUSG00000036890	ENSMUST00000143766			Gtdc1			protein_coding
chr12	17773746	17774119	+	0	NA	intron (ENSMUST00000071858, intron 1 of 3)	protein_coding-intron (ENSMUST00000071858, intron 1 of 3)	83118	ENSMUST00000071858	ENSMUSG00000071379	ENSMUST00000071858			Hpcal1			protein_coding
chr16	59638723	59639695	+	0	NA	promoter-TSS (ENSMUST00000149797)	protein_coding-promoter-TSS (ENSMUST00000149797)	-42	ENSMUST00000023405	ENSMUSG00000022722	ENSMUST00000099646			Arl6			protein_coding
chr11	3289735	3291128	+	0	NA	promoter-TSS (ENSMUST00000057089)	protein_coding-promoter-TSS (ENSMUST00000057089)	-8	ENSMUST00000057089	ENSMUSG00000020453	ENSMUST00000142561			Patz1			protein_coding
chr8	25518549	25519405	+	0	NA	promoter-TSS (ENSMUST00000148322)	protein_coding-promoter-TSS (ENSMUST00000148322)	82	ENSMUST00000148322	ENSMUSG00000031565	ENSMUST00000179592			Fgfr1			protein_coding
chr16	16104226	16104720	+	0	NA	intron (ENSMUST00000040248, intron 5 of 19)	protein_coding-intron (ENSMUST00000040248, intron 5 of 19)	-26244	ENSMUST00000180166	ENSMUSG00000095819	ENSMUST00000180166			AC113329.1			miRNA
chr1	54896405	54896847	+	0	NA	intron (ENSMUST00000178935, intron 1 of 10)	protein_coding-intron (ENSMUST00000044359, intron 1 of 27)	-11915	ENSMUST00000177679	ENSMUSG00000052331	ENSMUST00000178685			Ankrd44			protein_coding
chr13	116712189	116712664	+	0	NA	Intergenic	Intergenic	36548	ENSMUST00000158811	ENSMUSG00000089436	ENSMUST00000158811			5S_rRNA			rRNA
chr15	76576074	76577217	+	0	NA	intron (ENSMUST00000162503, intron 1 of 14)	protein_coding-intron (ENSMUST00000159949, intron 1 of 3)	171	ENSMUST00000161612	ENSMUSG00000022550	ENSMUST00000162503			Adck5			protein_coding
chr6	34040896	34041221	+	0	NA	intron (ENSMUST00000141078, intron 1 of 2)	protein_coding-intron (ENSMUST00000070189, intron 3 of 19)	1750	ENSMUST00000141078	ENSMUSG00000056215	ENSMUST00000141078			Lrguk			protein_coding
chr3	142282717	142283191	+	0	NA	intron (ENSMUST00000029941, intron 7 of 12)	protein_coding-intron (ENSMUST00000029941, intron 7 of 12)	108896	ENSMUST00000170361	ENSMUSG00000028273	ENSMUST00000170361			Pdlim5			protein_coding
chr3	88337335	88337781	+	0	NA	intron (ENSMUST00000001451, intron 1 of 21)	protein_coding-intron (ENSMUST00000001451, intron 1 of 21)	1298	ENSMUST00000001451	ENSMUSG00000001415	ENSMUST00000001451			Smg5			protein_coding
chr3	51128750	51129212	+	0	NA	Intergenic	Intergenic	-95466	ENSMUST00000023849	ENSMUSG00000023087	ENSMUST00000167780			Ccrn4l			protein_coding
chr6	136449157	136449729	+	0	NA	Intergenic	Intergenic	31631	ENSMUST00000157784	ENSMUSG00000088409	ENSMUST00000157784			U4			snRNA
chr1	193673173	193673642	+	0	NA	Intergenic	Intergenic	-165877	ENSMUST00000083599	ENSMUSG00000065533	ENSMUST00000083599			Mir205			miRNA
chr9	21161106	21161863	+	0	NA	Intergenic	Intergenic	-4230	ENSMUST00000039413	ENSMUSG00000032177	ENSMUST00000039413			Pde4a			protein_coding
chr2	6048667	6048898	+	0	NA	intron (ENSMUST00000128200, intron 8 of 10)	protein_coding-intron (ENSMUST00000060092, intron 19 of 21)	-1645	ENSMUST00000144901	ENSMUSG00000043241	ENSMUST00000144901			Upf2			protein_coding
chr10	88874815	88875484	+	0	NA	Intergenic	Intergenic	-10843	ENSMUST00000020255	ENSMUSG00000020062	ENSMUST00000020255			Slc5a8			protein_coding
chr17	78245064	78246110	+	0	NA	intron (ENSMUST00000112498, intron 2 of 16)	protein_coding-intron (ENSMUST00000112498, intron 2 of 16)	45339	ENSMUST00000112498	ENSMUSG00000024074	ENSMUST00000112498			Crim1			protein_coding
chr11	76201735	76202642	+	0	NA	promoter-TSS (ENSMUST00000169560)	protein_coding-promoter-TSS (ENSMUST00000169560)	87	ENSMUST00000169560	ENSMUSG00000069808	ENSMUST00000127340			Fam57a			protein_coding
chr2	91947604	91948121	+	0	NA	TTS (ENSMUST00000178895)	protein_coding-TTS (ENSMUST00000178895)	2159	ENSMUST00000178895	ENSMUSG00000095332	ENSMUST00000178895			Gm9821			protein_coding
chr7	28440773	28441166	+	0	NA	promoter-TSS (ENSMUST00000078845)	protein_coding-promoter-TSS (ENSMUST00000078845)	42	ENSMUST00000078845	ENSMUSG00000060791	ENSMUST00000135686			Gmfg			protein_coding
chr13	103386921	103387437	+	0	NA	Intergenic	Intergenic	-9023	ENSMUST00000082521	ENSMUSG00000064455	ENSMUST00000082521			n-R5s56			rRNA
chr10	96374230	96375001	+	0	NA	Intergenic	Intergenic	34423	ENSMUST00000179683	ENSMUSG00000094249	ENSMUST00000179683			AC153365.1			protein_coding
chr1	54557179	54558228	+	0	NA	promoter-TSS (ENSMUST00000097739)	protein_coding-promoter-TSS (ENSMUST00000097739)	-19	ENSMUST00000097739	ENSMUSG00000073678	ENSMUST00000097739			Pgap1			protein_coding
chr1	161350951	161351408	+	0	NA	Intergenic	Intergenic	-44230	ENSMUST00000028024	ENSMUSG00000026700	ENSMUST00000028024			Tnfsf4			protein_coding
chr16	84646123	84646765	+	0	NA	Intergenic	Intergenic	-26316	ENSMUST00000122797	ENSMUSG00000084746	ENSMUST00000122797			7SK			misc_RNA
chr14	60709058	60709714	+	0	NA	intron (ENSMUST00000160973, intron 3 of 12)	protein_coding-intron (ENSMUST00000022566, intron 3 of 12)	2653	ENSMUST00000162131	ENSMUSG00000021990	ENSMUST00000159476			Spata13			protein_coding
chr13	60644563	60646129	+	0	NA	intron (ENSMUST00000044083, intron 2 of 26)	protein_coding-intron (ENSMUST00000077453, intron 2 of 25)	43135	ENSMUST00000044083	ENSMUSG00000021559	ENSMUST00000044083			Dapk1			protein_coding
chr7	115474139	115474501	+	0	NA	TTS (ENSMUST00000169129)	protein_coding-TTS (ENSMUST00000169129)	350387	ENSMUST00000169129	ENSMUSG00000051910	ENSMUST00000106612			Sox6			protein_coding
chr17	34261516	34261982	+	0	NA	Intergenic	Intergenic	-1460	ENSMUST00000040828	ENSMUSG00000073421	ENSMUST00000173103			H2-Ab1			protein_coding
chr9	36832544	36832952	+	0	NA	promoter-TSS (ENSMUST00000161500)	protein_coding-promoter-TSS (ENSMUST00000161500)	64	ENSMUST00000034630	ENSMUSG00000032118	ENSMUST00000159137			Fez1			protein_coding
chr17	17845361	17846023	+	0	NA	intron (ENSMUST00000003762, intron 4 of 4)	protein_coding-intron (ENSMUST00000003762, intron 4 of 4)	7120	ENSMUST00000178888	ENSMUSG00000080316	ENSMUST00000178056			Ncrna00085			protein_coding
chr7	19628231	19629423	+	0	NA	promoter-TSS (ENSMUST00000141586)	protein_coding-promoter-TSS (ENSMUST00000141586)	-43	ENSMUST00000130543	ENSMUSG00000002983	ENSMUST00000049912			Relb			protein_coding
chr1	39895191	39895828	+	0	NA	Intergenic	Intergenic	-5404	ENSMUST00000168431	ENSMUSG00000026074	ENSMUST00000163854			Map4k4			protein_coding
chr4	152103017	152103693	+	0	NA	intron (ENSMUST00000118648, intron 4 of 21)	protein_coding-intron (ENSMUST00000084115, intron 3 of 19)	-1145	ENSMUST00000123615	ENSMUSG00000039713	ENSMUST00000140085			Plekhg5			protein_coding
chr4	106749755	106750105	+	0	NA	exon (ENSMUST00000140541, exon 12 of 14)	protein_coding-exon (ENSMUST00000140541, exon 12 of 14)	6030	ENSMUST00000144809	ENSMUSG00000034853	ENSMUST00000102762			Acot11			protein_coding
chr12	113596988	113597592	+	0	NA	TTS (ENSMUST00000103444)	IG_V_gene-TTS (ENSMUST00000103444)	615	ENSMUST00000103444	ENSMUSG00000095612	ENSMUST00000103444			AC090887.5			IG_V_gene
chr7	79920286	79920978	+	0	NA	promoter-TSS (ENSMUST00000075657)	protein_coding-promoter-TSS (ENSMUST00000075657)	8	ENSMUST00000075657	ENSMUSG00000063801	ENSMUST00000075657			Ap3s2			protein_coding
chr3	133515086	133515915	+	0	NA	intron (ENSMUST00000098603, intron 1 of 10)	protein_coding-intron (ENSMUST00000098603, intron 1 of 10)	28890	ENSMUST00000098603	ENSMUSG00000040943	ENSMUST00000098603			Tet2			protein_coding
chr10	62182942	62183519	+	0	NA	Intergenic	Intergenic	-39310	ENSMUST00000138450	ENSMUSG00000020083	ENSMUST00000141724			2010107G23Rik			protein_coding
chr1	119087503	119087958	+	0	NA	Intergenic	Intergenic	-34111	ENSMUST00000062483	ENSMUSG00000048402	ENSMUST00000160991			Gli2			protein_coding
chr1	60758121	60758506	+	0	NA	intron (ENSMUST00000027165, intron 1 of 3)	protein_coding-intron (ENSMUST00000153207, intron 1 of 1)	11911	ENSMUST00000153207	ENSMUSG00000026012	ENSMUST00000027165			Cd28			protein_coding
chr1	85246854	85247262	+	0	NA	promoter-TSS (ENSMUST00000159114)	protein_coding-promoter-TSS (ENSMUST00000159114)	207	ENSMUST00000162347	ENSMUSG00000090252	ENSMUST00000162347			Gm16028			antisense
chr7	16452592	16453796	+	0	NA	intron (ENSMUST00000019302, intron 1 of 2)	protein_coding-intron (ENSMUST00000019302, intron 1 of 2)	415	ENSMUST00000019302	ENSMUSG00000019158	ENSMUST00000019302			Tmem160			protein_coding
chr2	157746521	157747180	+	0	NA	intron (ENSMUST00000029178, intron 1 of 15)	protein_coding-intron (ENSMUST00000029178, intron 1 of 15)	9449	ENSMUST00000029178	ENSMUSG00000027649	ENSMUST00000129842			Ctnnbl1			protein_coding
chr6	83411560	83412038	+	0	NA	intron (ENSMUST00000056191, intron 2 of 3)	protein_coding-intron (ENSMUST00000089622, intron 2 of 10)	29876	ENSMUST00000089622	ENSMUSG00000034832	ENSMUST00000056191			Tet3			protein_coding
chr13	53552825	53553149	+	0	NA	Intergenic	Intergenic	27284	ENSMUST00000081132	ENSMUSG00000063166	ENSMUST00000081132			Gm5449			protein_coding
chr7	100448420	100449529	+	0	NA	intron (ENSMUST00000051777, intron 29 of 32)	protein_coding-intron (ENSMUST00000098259, intron 29 of 31)	-6399	ENSMUST00000151573	ENSMUSG00000047248	ENSMUST00000156559			C2cd3			protein_coding
chr12	108914497	108915466	+	0	NA	intron (ENSMUST00000047115, intron 3 of 7)	protein_coding-intron (ENSMUST00000167816, intron 2 of 6)	20664	ENSMUST00000047115	ENSMUSG00000040877	ENSMUST00000047115			Wdr25			protein_coding
chr19	34214993	34215285	+	0	NA	intron (ENSMUST00000129535, intron 1 of 4)	protein_coding-intron (ENSMUST00000129535, intron 1 of 4)	-2295	ENSMUST00000125232	ENSMUSG00000024776	ENSMUST00000119603			Stambpl1			protein_coding
chr5	107777385	107777817	+	0	NA	intron (ENSMUST00000136677, intron 5 of 5)	protein_coding-intron (ENSMUST00000112642, intron 16 of 17)	21945	ENSMUST00000136677	ENSMUSG00000011831	ENSMUST00000141673			Evi5			protein_coding
chr15	94628736	94629254	+	0	NA	promoter-TSS (ENSMUST00000080141)	protein_coding-promoter-TSS (ENSMUST00000080141)	-190	ENSMUST00000080141	ENSMUSG00000063296	ENSMUST00000080141			Tmem117			protein_coding
chr9	51764694	51766135	+	0	NA	promoter-TSS (ENSMUST00000065496)	protein_coding-promoter-TSS (ENSMUST00000065496)	62	ENSMUST00000065496	ENSMUSG00000053199	ENSMUST00000146509			Arhgap20			protein_coding
chr10	98781732	98782430	+	0	NA	Intergenic	Intergenic	-133071	ENSMUST00000020107	ENSMUSG00000019943	ENSMUST00000020107			Atp2b1			protein_coding
chr4	41326817	41327611	+	0	NA	Intergenic	Intergenic	-12325	ENSMUST00000030145	ENSMUSG00000028436	ENSMUST00000030145			Dcaf12			protein_coding
chr12	111788128	111788534	+	0	NA	promoter-TSS (ENSMUST00000124197)	protein_coding-promoter-TSS (ENSMUST00000124197)	-991	ENSMUST00000124197	ENSMUSG00000021288	ENSMUST00000084941			Klc1			protein_coding
chr11	76406579	76407584	+	0	NA	promoter-TSS (ENSMUST00000021203)	protein_coding-promoter-TSS (ENSMUST00000021203)	-62	ENSMUST00000021203	ENSMUSG00000020843	ENSMUST00000152183			Timm22			protein_coding
chr6	91678942	91679549	+	0	NA	Intergenic	Intergenic	-4822	ENSMUST00000032185	ENSMUSG00000030096	ENSMUST00000032185			Slc6a6			protein_coding
chr8	81568743	81569393	+	0	NA	intron (ENSMUST00000169387, intron 2 of 23)	protein_coding-intron (ENSMUST00000172031, intron 2 of 24)	98004	ENSMUST00000168243	ENSMUSG00000090732	ENSMUST00000164687			4930579O11Rik			lincRNA
chr4	70601379	70601782	+	0	NA	Intergenic	Intergenic	-66585	ENSMUST00000037881	ENSMUSG00000039270	ENSMUST00000037881			Megf9			protein_coding
chr6	87523743	87524711	+	0	NA	intron (ENSMUST00000113637, intron 1 of 10)	protein_coding-intron (ENSMUST00000071024, intron 1 of 9)	9008	ENSMUST00000113637	ENSMUSG00000030047	ENSMUST00000145128			Arhgap25			protein_coding
chr3	133506096	133506691	+	0	NA	intron (ENSMUST00000098603, intron 2 of 10)	protein_coding-intron (ENSMUST00000098603, intron 2 of 10)	37997	ENSMUST00000098603	ENSMUSG00000040943	ENSMUST00000098603			Tet2			protein_coding
chr7	64165086	64165460	+	0	NA	intron (ENSMUST00000107525, intron 1 of 26)	protein_coding-intron (ENSMUST00000085222, intron 1 of 26)	11345	ENSMUST00000107527	ENSMUSG00000030523	ENSMUST00000107525			Trpm1			protein_coding
chr18	80858377	80859190	+	0	NA	intron (ENSMUST00000091790, intron 7 of 28)	protein_coding-intron (ENSMUST00000091790, intron 7 of 28)	67022	ENSMUST00000175232	ENSMUSG00000092973	ENSMUST00000175232			AC117949.1			miRNA
chr9	59485638	59487185	+	0	NA	promoter-TSS (ENSMUST00000165322)	protein_coding-promoter-TSS (ENSMUST00000165322)	-64	ENSMUST00000165322	ENSMUSG00000025234	ENSMUST00000168497			Arih1			protein_coding
chr4	32424275	32424908	+	0	NA	intron (ENSMUST00000037416, intron 3 of 7)	protein_coding-intron (ENSMUST00000149201, intron 3 of 3)	7156	ENSMUST00000171600	ENSMUSG00000040270	ENSMUST00000037416			Bach2			protein_coding
chr17	3092739	3093104	+	0	NA	Intergenic	Intergenic	-8738	ENSMUST00000127960	ENSMUSG00000023795	ENSMUST00000142526			Pisd-ps2			pseudogene
chr19	8941593	8942726	+	0	NA	promoter-TSS (ENSMUST00000135300)	protein_coding-promoter-TSS (ENSMUST00000135300)	284	ENSMUST00000096240	ENSMUSG00000071646	ENSMUST00000132463			Mta2			protein_coding
chr19	43570944	43571616	+	0	NA	Intergenic	Intergenic	39345	ENSMUST00000172872	ENSMUSG00000092250	ENSMUST00000172872			Gm20467			antisense
chr6	84616995	84617730	+	0	NA	Intergenic	Intergenic	-23454	ENSMUST00000168003	ENSMUSG00000063415	ENSMUST00000077705			Cyp26b1			protein_coding
chr7	111162576	111163174	+	0	NA	Intergenic	Intergenic	-79845	ENSMUST00000106666	ENSMUSG00000005610	ENSMUST00000162415			Eif4g2			protein_coding
chr1	155530336	155530892	+	0	NA	Intergenic	Intergenic	-3503	ENSMUST00000097531	ENSMUSG00000073535	ENSMUST00000097531			Gm5532			lincRNA
chr16	96292444	96293549	+	0	NA	intron (ENSMUST00000099497, intron 1 of 2)	protein_coding-intron (ENSMUST00000113800, intron 2 of 3)	12198	ENSMUST00000099497	ENSMUSG00000074892	ENSMUST00000134058			B3galt5			protein_coding
chr5	137706729	137707690	+	0	NA	Intergenic	Intergenic	14531	ENSMUST00000119241	ENSMUSG00000082088	ENSMUST00000119241			Gm15753			pseudogene
chr5	108460892	108461894	+	0	NA	promoter-TSS (ENSMUST00000138264)	protein_coding-promoter-TSS (ENSMUST00000138264)	80	ENSMUST00000138264	ENSMUSG00000033623	ENSMUST00000138264			Pcgf3			protein_coding
chr4	133479695	133480347	+	0	NA	promoter-TSS (ENSMUST00000051676)	protein_coding-promoter-TSS (ENSMUST00000051676)	-111	ENSMUST00000051676	ENSMUSG00000046694	ENSMUST00000051676			Fam46b			protein_coding
chr12	75511524	75511844	+	0	NA	intron (ENSMUST00000021447, intron 3 of 13)	protein_coding-intron (ENSMUST00000021447, intron 3 of 13)	84516	ENSMUST00000021447	ENSMUSG00000021051	ENSMUST00000021447			Ppp2r5e			protein_coding
chr1	182091149	182091592	+	0	NA	Intergenic	Intergenic	-33367	ENSMUST00000111018	ENSMUSG00000026511	ENSMUST00000027792			Srp9			protein_coding
chr6	114746361	114747099	+	0	NA	intron (ENSMUST00000032457, intron 17 of 18)	protein_coding-intron (ENSMUST00000169310, intron 18 of 19)	103633	ENSMUST00000169310	ENSMUSG00000030314	ENSMUST00000032457			Atg7			protein_coding
chr10	62553489	62554180	+	0	NA	intron (ENSMUST00000159704, intron 7 of 7)	protein_coding-intron (ENSMUST00000159704, intron 7 of 7)	-4358	ENSMUST00000175629	ENSMUSG00000093370	ENSMUST00000175629			AC126428.1			miRNA
chr18	82953854	82954579	+	0	NA	intron (ENSMUST00000071233, intron 1 of 5)	protein_coding-intron (ENSMUST00000171238, intron 1 of 5)	-22107	ENSMUST00000104783	ENSMUSG00000077976	ENSMUST00000104783			AC142100.1			miRNA
chr17	46866661	46867296	+	0	NA	Intergenic	Intergenic	23427	ENSMUST00000086675	ENSMUSG00000073388	ENSMUST00000086675			A330017A19Rik			protein_coding
chr5	149831326	149831840	+	0	NA	Intergenic	Intergenic	77641	ENSMUST00000159581	ENSMUSG00000051950	ENSMUST00000161388			B3galtl			protein_coding
chr15	82351483	82351846	+	0	NA	intron (ENSMUST00000023085, intron 1 of 2)	protein_coding-intron (ENSMUST00000023085, intron 1 of 2)	2627	ENSMUST00000023085	ENSMUSG00000022450	ENSMUST00000023085			Ndufa6			protein_coding
chr7	110645335	110645767	+	0	NA	Intergenic	Intergenic	17882	ENSMUST00000033054	ENSMUSG00000030790	ENSMUST00000033054			Adm			protein_coding
chr4	121015971	121017589	+	0	NA	exon (ENSMUST00000043200, exon 1 of 10)	protein_coding-exon (ENSMUST00000043200, exon 1 of 10)	467	ENSMUST00000043200	ENSMUSG00000032870	ENSMUST00000151615			Smap2			protein_coding
chr2	158360796	158361738	+	0	NA	intron (ENSMUST00000141809, intron 1 of 5)	lincRNA-intron (ENSMUST00000151331, intron 1 of 3)	208	ENSMUST00000151331	ENSMUSG00000085385	ENSMUST00000149667			9430008C03Rik			lincRNA
chr2	172927572	172928243	+	0	NA	intron (ENSMUST00000009143, intron 1 of 6)	protein_coding-intron (ENSMUST00000137247, intron 1 of 1)	12185	ENSMUST00000137247	ENSMUSG00000008999	ENSMUST00000009143			Bmp7			protein_coding
chr6	135218092	135218949	+	0	NA	intron (ENSMUST00000111915, intron 4 of 12)	protein_coding-intron (ENSMUST00000111916, intron 4 of 13)	-14335	ENSMUST00000151951	ENSMUSG00000030207	ENSMUST00000151951			8430419L09Rik			protein_coding
chr12	75283215	75284226	+	0	NA	Intergenic	Intergenic	-24602	ENSMUST00000118602	ENSMUSG00000046768	ENSMUST00000146096			Rhoj			protein_coding
chr19	4497559	4497919	+	0	NA	intron (ENSMUST00000048482, intron 1 of 1)	protein_coding-intron (ENSMUST00000048482, intron 1 of 1)	844	ENSMUST00000048482	ENSMUSG00000042041	ENSMUST00000048482			2010003K11Rik			protein_coding
chr11	4366392	4366790	+	0	NA	intron (ENSMUST00000109948, intron 10 of 10)	protein_coding-intron (ENSMUST00000020689, intron 11 of 11)	-42336	ENSMUST00000083693	ENSMUSG00000065627	ENSMUST00000083693			U6			snRNA
chr2	31469913	31470988	+	0	NA	intron (ENSMUST00000102840, intron 1 of 15)	protein_coding-intron (ENSMUST00000102840, intron 1 of 15)	243	ENSMUST00000102840	ENSMUSG00000076441	ENSMUST00000130195			Ass1			protein_coding
chr10	118633337	118634028	+	0	NA	Intergenic	Intergenic	192635	ENSMUST00000068592	ENSMUSG00000055170	ENSMUST00000068592			Ifng			protein_coding
chr3	152151979	152152682	+	0	NA	intron (ENSMUST00000046614, intron 1 of 5)	protein_coding-intron (ENSMUST00000133102, intron 1 of 2)	-1117	ENSMUST00000118766	ENSMUSG00000084343	ENSMUST00000118766			Gm16198			pseudogene
chr1	191432046	191433034	+	0	NA	Intergenic	Intergenic	-35499	ENSMUST00000067976	ENSMUSG00000026626	ENSMUST00000067976			Ppp2r5a			protein_coding
chr6	54956284	54956885	+	0	NA	intron (ENSMUST00000060655, intron 1 of 11)	protein_coding-intron (ENSMUST00000060655, intron 1 of 11)	15077	ENSMUST00000168172	ENSMUSG00000038058	ENSMUST00000168172			Nod1			protein_coding
chr1	69687046	69688010	+	0	NA	Intergenic	Intergenic	-1568	ENSMUST00000027146	ENSMUSG00000025997	ENSMUST00000027146			Ikzf2			protein_coding
chr2	156482172	156482587	+	0	NA	intron (ENSMUST00000103135, intron 1 of 21)	protein_coding-intron (ENSMUST00000141109, intron 1 of 5)	6496	ENSMUST00000103135	ENSMUSG00000027624	ENSMUST00000144013			Epb4.1l1			protein_coding
chr18	67280119	67280915	+	0	NA	Intergenic	Intergenic	-8736	ENSMUST00000025403	ENSMUSG00000024525	ENSMUST00000025403			Impa2			protein_coding
chr19	40995965	40996270	+	0	NA	Intergenic	Intergenic	-1582	ENSMUST00000054769	ENSMUSG00000061132	ENSMUST00000054769			Blnk			protein_coding
chr14	57889618	57890725	+	0	NA	promoter-TSS (ENSMUST00000089473)	protein_coding-promoter-TSS (ENSMUST00000089473)	91	ENSMUST00000089473	ENSMUSG00000021969	ENSMUST00000089473			Zdhhc20			protein_coding
chr16	25587237	25588222	+	0	NA	Intergenic	Intergenic	-96034	ENSMUST00000115307	ENSMUSG00000022510	ENSMUST00000115308			Trp63			protein_coding
chr2	22795117	22795448	+	0	NA	intron (ENSMUST00000131195, intron 1 of 6)	protein_coding-intron (ENSMUST00000014290, intron 1 of 13)	20837	ENSMUST00000132993	ENSMUSG00000026786	ENSMUST00000131195			Apbb1ip			protein_coding
chr4	138884290	138884657	+	0	NA	Intergenic	Intergenic	5113	ENSMUST00000105804	ENSMUSG00000028751	ENSMUST00000105803			Pla2g2e			protein_coding
chr13	91305958	91306368	+	0	NA	Intergenic	Intergenic	-82176	ENSMUST00000022119	ENSMUSG00000021619	ENSMUST00000022119			Atg10			protein_coding
chr12	88360332	88361275	+	0	NA	promoter-TSS (ENSMUST00000166940)	protein_coding-promoter-TSS (ENSMUST00000166940)	2	ENSMUST00000166940	ENSMUSG00000021044	ENSMUST00000166940			Adck1			protein_coding
chr2	118905706	118906144	+	0	NA	intron (ENSMUST00000036578, intron 1 of 6)	protein_coding-intron (ENSMUST00000036578, intron 1 of 6)	4472	ENSMUST00000036578	ENSMUSG00000040007	ENSMUST00000151162			Bahd1			protein_coding
chr16	50092807	50093336	+	0	NA	Intergenic	Intergenic	179878	ENSMUST00000113709	ENSMUSG00000079488	ENSMUST00000113709			Cd47			pseudogene
chr12	69513156	69513607	+	0	NA	Intergenic	Intergenic	47956	ENSMUST00000177928	ENSMUSG00000095776	ENSMUST00000177928			AC153658.1			miRNA
chr18	76943837	76944743	+	0	NA	promoter-TSS (ENSMUST00000150990)	protein_coding-promoter-TSS (ENSMUST00000150990)	-94	ENSMUST00000150990	ENSMUSG00000025421	ENSMUST00000097521			Hdhd2			protein_coding
chr8	117781351	117782004	+	0	NA	Intergenic	Intergenic	20252	ENSMUST00000034303	ENSMUSG00000031843	ENSMUST00000034303			Mphosph6			protein_coding
chr1	131038043	131038659	+	0	NA	Intergenic	Intergenic	18506	ENSMUST00000016673	ENSMUSG00000016529	ENSMUST00000016673			Il10			protein_coding
chr6	125084391	125084925	+	0	NA	Intergenic	Intergenic	-11323	ENSMUST00000112392	ENSMUSG00000063870	ENSMUST00000056889			Chd4			protein_coding
chr7	83261451	83262369	+	0	NA	Intergenic	Intergenic	113266	ENSMUST00000066005	ENSMUSG00000053528	ENSMUST00000066005			A530021J07Rik			protein_coding
chr3	148488100	148488730	+	0	NA	Intergenic	Intergenic	-134197	ENSMUST00000104253	ENSMUSG00000077441	ENSMUST00000104253			SNORA17			snoRNA
chr17	71641391	71641763	+	0	NA	promoter-TSS (ENSMUST00000174972)	snoRNA-promoter-TSS (ENSMUST00000174972)	-7	ENSMUST00000174972	ENSMUSG00000092713	ENSMUST00000174972			CT010429.1			snoRNA
chr15	28025813	28026393	+	0	NA	promoter-TSS (ENSMUST00000090247)	protein_coding-promoter-TSS (ENSMUST00000090247)	-255	ENSMUST00000090247	ENSMUSG00000022263	ENSMUST00000090247			Trio			protein_coding
chr19	40722342	40722731	+	0	NA	intron (ENSMUST00000134063, intron 3 of 9)	protein_coding-intron (ENSMUST00000156598, intron 3 of 9)	-3514	ENSMUST00000127268	ENSMUSG00000048120	ENSMUST00000155988			Entpd1			protein_coding
chr7	135542287	135542756	+	0	NA	intron (ENSMUST00000073961, intron 1 of 20)	protein_coding-intron (ENSMUST00000073961, intron 1 of 20)	4697	ENSMUST00000073961	ENSMUSG00000041836	ENSMUST00000073961			Ptpre			protein_coding
chr8	95592309	95592629	+	0	NA	Intergenic	Intergenic	14998	ENSMUST00000122282	ENSMUSG00000081436	ENSMUST00000122282			Gm5912			pseudogene
chr9	8017184	8017657	+	0	NA	Intergenic	Intergenic	-12824	ENSMUST00000065353	ENSMUSG00000053110	ENSMUST00000086580			Yap1			protein_coding
chr8	27168172	27168612	+	0	NA	intron (ENSMUST00000033878, intron 1 of 4)	protein_coding-intron (ENSMUST00000054212, intron 1 of 5)	6254	ENSMUST00000054212	ENSMUSG00000031488	ENSMUST00000033878			Rab11fip1			protein_coding
chr11	3144601	3145016	+	0	NA	TTS (ENSMUST00000146888)	protein_coding-TTS (ENSMUST00000146888)	1548	ENSMUST00000133882	ENSMUSG00000023764	ENSMUST00000137633			Sfi1			protein_coding
chr18	76259604	76260102	+	0	NA	intron (ENSMUST00000172198, intron 1 of 5)	protein_coding-intron (ENSMUST00000171256, intron 1 of 6)	-1268	ENSMUST00000025453	ENSMUSG00000024563	ENSMUST00000168423			Smad2			protein_coding
chr17	67130385	67130885	+	0	NA	intron (ENSMUST00000037974, intron 2 of 30)	protein_coding-intron (ENSMUST00000037974, intron 2 of 30)	-104400	ENSMUST00000176783	ENSMUSG00000093508	ENSMUST00000176783			AC163731.1			miRNA
chr6	124738561	124739130	+	0	NA	promoter-TSS (ENSMUST00000004377)	protein_coding-promoter-TSS (ENSMUST00000004377)	-131	ENSMUST00000171549	ENSMUSG00000004266	ENSMUST00000112484			Ptpn6			protein_coding
chr8	106901860	106902178	+	0	NA	intron (ENSMUST00000047629, intron 5 of 16)	protein_coding-intron (ENSMUST00000047629, intron 5 of 16)	8379	ENSMUST00000047629	ENSMUSG00000041438	ENSMUST00000047629			Cirh1a			protein_coding
chr1	78435930	78436817	+	0	NA	intron (ENSMUST00000068333, intron 16 of 16)	protein_coding-intron (ENSMUST00000170217, intron 16 of 17)	52473	ENSMUST00000068333	ENSMUSG00000026245	ENSMUST00000068333			Farsb			protein_coding
chr17	4994012	4994633	+	0	NA	promoter-TSS (ENSMUST00000092723)	protein_coding-promoter-TSS (ENSMUST00000092723)	-10	ENSMUST00000124362	ENSMUSG00000069729	ENSMUST00000115797			Arid1b			protein_coding
chr1	171627750	171628364	+	0	NA	Intergenic	Intergenic	-20647	ENSMUST00000068878	ENSMUSG00000004707	ENSMUST00000111277			Ly9			protein_coding
chr1	55410716	55411192	+	0	NA	intron (ENSMUST00000042986, intron 1 of 5)	protein_coding-intron (ENSMUST00000042986, intron 1 of 5)	4566	ENSMUST00000042986	ENSMUSG00000038349	ENSMUST00000042986			Plcl1			protein_coding
chr18	54940397	54940895	+	0	NA	intron (ENSMUST00000064763, intron 3 of 9)	protein_coding-intron (ENSMUST00000064763, intron 3 of 9)	49534	ENSMUST00000064763	ENSMUSG00000052713	ENSMUST00000064763			Zfp608			protein_coding
chr11	46697159	46697751	+	0	NA	intron (ENSMUST00000055102, intron 1 of 8)	protein_coding-intron (ENSMUST00000055102, intron 1 of 8)	1507	ENSMUST00000109225	ENSMUSG00000040413	ENSMUST00000109225			Timd2			protein_coding
chr9	14523543	14524023	+	0	NA	Intergenic	Intergenic	23166	ENSMUST00000004200	ENSMUSG00000004096	ENSMUST00000004200			Cwc15			protein_coding
chr12	73632642	73633123	+	0	NA	intron (ENSMUST00000021527, intron 1 of 13)	protein_coding-intron (ENSMUST00000119092, intron 1 of 12)	48039	ENSMUST00000119092	ENSMUSG00000021108	ENSMUST00000021527			Prkch			protein_coding
chr3	36955365	36955806	+	0	NA	intron (ENSMUST00000057272, intron 33 of 85)	protein_coding-intron (ENSMUST00000152564, intron 31 of 83)	9364	ENSMUST00000139219	ENSMUSG00000037270	ENSMUST00000138152			4932438A13Rik			protein_coding
chr4	111414717	111416292	+	0	NA	intron (ENSMUST00000130523, intron 1 of 1)	protein_coding-intron (ENSMUST00000129760, intron 1 of 5)	297	ENSMUST00000138394	ENSMUSG00000028545	ENSMUST00000030274			Bend5			protein_coding
chr1	160179361	160179901	+	0	NA	Intergenic	Intergenic	-15584	ENSMUST00000078878	ENSMUSG00000058267	ENSMUST00000135680			Mrps14			protein_coding
chr1	136007392	136008278	+	0	NA	promoter-TSS (ENSMUST00000165125)	protein_coding-promoter-TSS (ENSMUST00000165125)	-384	ENSMUST00000165125	ENSMUSG00000026411	ENSMUST00000063719			Tmem9			protein_coding
chr1	106866687	106867113	+	0	NA	intron (ENSMUST00000086701, intron 1 of 6)	protein_coding-intron (ENSMUST00000086701, intron 1 of 6)	-3334	ENSMUST00000112729	ENSMUSG00000067006	ENSMUST00000112730			Serpinb5			protein_coding
chr2	27567041	27567633	+	0	NA	Intergenic	Intergenic	26908	ENSMUST00000132898	ENSMUSG00000085929	ENSMUST00000142511			Gm13421			lincRNA
chr1	171328773	171329888	+	0	NA	promoter-TSS (ENSMUST00000135150)	protein_coding-promoter-TSS (ENSMUST00000135150)	-69	ENSMUST00000111299	ENSMUSG00000013973	ENSMUST00000142063			Dedd			protein_coding
chr2	75990816	75991344	+	0	NA	exon (ENSMUST00000099992, exon 20 of 20)	protein_coding-exon (ENSMUST00000099992, exon 20 of 20)	-9113	ENSMUST00000099994	ENSMUSG00000075271	ENSMUST00000099994			Ttc30a1			protein_coding
chr13	93593327	93593752	+	0	NA	Intergenic	Intergenic	-31843	ENSMUST00000143025	ENSMUSG00000085834	ENSMUST00000143025			Gm15622			antisense
chr11	116418298	116419121	+	0	NA	Intergenic	Intergenic	-5677	ENSMUST00000149682	ENSMUSG00000052949	ENSMUST00000137083			Rnf157			protein_coding
chr1	182763580	182765093	+	0	NA	promoter-TSS (ENSMUST00000085724)	protein_coding-promoter-TSS (ENSMUST00000085724)	324	ENSMUST00000153348	ENSMUSG00000038576	ENSMUST00000155229			Susd4			protein_coding
chr15	66748214	66748782	+	0	NA	intron (ENSMUST00000172153, intron 5 of 17)	protein_coding-intron (ENSMUST00000172153, intron 5 of 17)	-4171	ENSMUST00000169163	ENSMUSG00000090464	ENSMUST00000169163			Gm17140			antisense
chr12	25470674	25471274	+	0	NA	Intergenic	Intergenic	-216827	ENSMUST00000158816	ENSMUSG00000089441	ENSMUST00000158816			5S_rRNA			rRNA
chr14	55092102	55092688	+	0	NA	promoter-TSS (ENSMUST00000036328)	protein_coding-promoter-TSS (ENSMUST00000036328)	-71	ENSMUST00000036328	ENSMUSG00000040721	ENSMUST00000176665			Zfhx2			protein_coding
chr11	3408631	3409575	+	0	NA	promoter-TSS (ENSMUST00000101638)	protein_coding-promoter-TSS (ENSMUST00000101638)	71	ENSMUST00000101638	ENSMUSG00000020451	ENSMUST00000132479			Limk2			protein_coding
chr4	123082910	123083235	+	0	NA	Intergenic	Intergenic	10956	ENSMUST00000127060	ENSMUSG00000086153	ENSMUST00000127060			Gm12923			antisense
chr12	33170793	33171359	+	0	NA	intron (ENSMUST00000146040, intron 2 of 12)	protein_coding-intron (ENSMUST00000077456, intron 1 of 2)	23271	ENSMUST00000136644	ENSMUSG00000020564	ENSMUST00000142184			Atxn7l1			protein_coding
chr6	49215277	49215695	+	0	NA	promoter-TSS (ENSMUST00000031838)	protein_coding-promoter-TSS (ENSMUST00000031838)	-532	ENSMUST00000031838	ENSMUSG00000029814	ENSMUST00000031838			Igf2bp3			protein_coding
chr4	134796521	134797211	+	0	NA	Intergenic	Intergenic	1835	ENSMUST00000175484	ENSMUSG00000093225	ENSMUST00000175484			AL645531.1			miRNA
chr1	191125852	191126385	+	0	NA	Intergenic	Intergenic	27704	ENSMUST00000027943	ENSMUSG00000026630	ENSMUST00000027943			Batf3			protein_coding
chr12	85279885	85280716	+	0	NA	promoter-TSS (ENSMUST00000117138)	protein_coding-promoter-TSS (ENSMUST00000117138)	6	ENSMUST00000117138	ENSMUSG00000008822	ENSMUST00000008966			Acyp1			protein_coding
chr6	67266286	67267767	+	0	NA	promoter-TSS (ENSMUST00000042990)	protein_coding-promoter-TSS (ENSMUST00000042990)	47	ENSMUST00000042990	ENSMUSG00000036371	ENSMUST00000042990			Serbp1			protein_coding
chr11	113187158	113187857	+	0	NA	intron (ENSMUST00000127263, intron 1 of 2)	lincRNA-intron (ENSMUST00000145206, intron 1 of 1)	14315	ENSMUST00000145206	ENSMUSG00000087259	ENSMUST00000150712			2610035D17Rik			lincRNA
chr8	111027243	111028019	+	0	NA	exon (ENSMUST00000040241, exon 1 of 12)	protein_coding-exon (ENSMUST00000040241, exon 1 of 12)	133	ENSMUST00000040241	ENSMUSG00000033658	ENSMUST00000065784			Ddx19b			protein_coding
chr7	28732501	28733353	+	0	NA	intron (ENSMUST00000167118, intron 1 of 4)	protein_coding-intron (ENSMUST00000108278, intron 3 of 7)	427	ENSMUST00000167118	ENSMUSG00000030598	ENSMUST00000167118			Fbxo17			protein_coding
chr1	165985210	165986345	+	0	NA	intron (ENSMUST00000176800, intron 1 of 3)	protein_coding-intron (ENSMUST00000027850, intron 1 of 14)	16832	ENSMUST00000176800	ENSMUSG00000026565	ENSMUST00000176942			Pou2f1			protein_coding
chr4	135352619	135353978	+	0	NA	promoter-TSS (ENSMUST00000105861)	protein_coding-promoter-TSS (ENSMUST00000105861)	23	ENSMUST00000105861	ENSMUSG00000028809	ENSMUST00000084846			Srrm1			protein_coding
chr4	53181620	53182053	+	0	NA	Intergenic	Intergenic	-21941	ENSMUST00000030010	ENSMUSG00000015243	ENSMUST00000030010			Abca1			protein_coding
chr3	97888256	97888983	+	0	NA	promoter-TSS (ENSMUST00000168438)	protein_coding-promoter-TSS (ENSMUST00000168438)	88	ENSMUST00000168438	ENSMUSG00000038170	ENSMUST00000163531			Pde4dip			protein_coding
chr16	4938801	4939691	+	0	NA	TTS (ENSMUST00000070658)	protein_coding-TTS (ENSMUST00000070658)	135	ENSMUST00000050881	ENSMUSG00000022516	ENSMUST00000050881			Nudt16l1			protein_coding
chr17	26571989	26572835	+	0	NA	intron (ENSMUST00000167662, intron 1 of 9)	protein_coding-intron (ENSMUST00000167662, intron 1 of 9)	8515	ENSMUST00000178795	ENSMUSG00000094969	ENSMUST00000178795			AC122252.1			miRNA
chr8	121187638	121188132	+	0	NA	intron (ENSMUST00000127664, intron 1 of 15)	protein_coding-intron (ENSMUST00000127664, intron 1 of 15)	59945	ENSMUST00000062634	ENSMUSG00000043867	ENSMUST00000062634			Foxl1			pseudogene
chr6	34317020	34317897	+	0	NA	promoter-TSS (ENSMUST00000154655)	protein_coding-promoter-TSS (ENSMUST00000154655)	1	ENSMUST00000154655	ENSMUSG00000001642	ENSMUST00000142761			Akr1b3			protein_coding
chr3	131159239	131159813	+	0	NA	intron (ENSMUST00000029611, intron 3 of 11)	protein_coding-intron (ENSMUST00000098611, intron 3 of 11)	46720	ENSMUST00000132737	ENSMUSG00000027985	ENSMUST00000029611			Lef1			protein_coding
chr3	35753773	35754991	+	0	NA	exon (ENSMUST00000108186, exon 1 of 22)	protein_coding-exon (ENSMUST00000108186, exon 1 of 22)	248	ENSMUST00000142037	ENSMUSG00000037400	ENSMUST00000138896			Atp11b			protein_coding
chr4	47313837	47314518	+	0	NA	Intergenic	Intergenic	10455	ENSMUST00000107730	ENSMUSG00000028339	ENSMUST00000107730			Col15a1			protein_coding
chr6	115544370	115545031	+	0	NA	promoter-TSS (ENSMUST00000040234)	protein_coding-promoter-TSS (ENSMUST00000040234)	-2	ENSMUST00000123359	ENSMUSG00000042389	ENSMUST00000138200			Tsen2			protein_coding
chr3	108189826	108190330	+	0	NA	exon (ENSMUST00000106656, exon 2 of 2)	protein_coding-exon (ENSMUST00000106656, exon 2 of 2)	1977	ENSMUST00000155782	ENSMUSG00000050947	ENSMUST00000050909			Amigo1			protein_coding
chr16	34745005	34745522	+	0	NA	promoter-TSS (ENSMUST00000155268)	protein_coding-promoter-TSS (ENSMUST00000155268)	53	ENSMUST00000155268	ENSMUSG00000022836	ENSMUST00000155268			Mylk			protein_coding
chr2	118972783	118973120	+	0	NA	Intergenic	Intergenic	-24117	ENSMUST00000130025	ENSMUSG00000084802	ENSMUST00000130025			Gm14089			antisense
chr17	12205510	12206276	+	0	NA	intron (ENSMUST00000024594, intron 3 of 8)	protein_coding-intron (ENSMUST00000167792, intron 3 of 3)	-9232	ENSMUST00000167905	ENSMUSG00000023827	ENSMUST00000172259			Agpat4			protein_coding
chr11	109166355	109166846	+	0	NA	Intergenic	Intergenic	-6406	ENSMUST00000106038	ENSMUSG00000081524	ENSMUST00000106038			Gm11658			pseudogene
chrX	48623299	48624153	+	0	NA	promoter-TSS (ENSMUST00000114936)	protein_coding-promoter-TSS (ENSMUST00000114936)	-23	ENSMUST00000153047	ENSMUSG00000031105	ENSMUST00000134257			Slc25a14			protein_coding
chr2	93196109	93196565	+	0	NA	intron (ENSMUST00000150462, intron 2 of 6)	protein_coding-intron (ENSMUST00000147377, intron 2 of 7)	-2582	ENSMUST00000143164	ENSMUSG00000068735	ENSMUST00000111266			Trp53i11			protein_coding
chr7	99468085	99469239	+	0	NA	promoter-TSS (ENSMUST00000153736)	protein_coding-promoter-TSS (ENSMUST00000153736)	-301	ENSMUST00000153736	ENSMUSG00000035298	ENSMUST00000142339			Klhl35			protein_coding
chr18	46573893	46574552	+	0	NA	exon (ENSMUST00000149929, exon 1 of 2)	protein_coding-exon (ENSMUST00000149929, exon 1 of 2)	311	ENSMUST00000070084	ENSMUSG00000056130	ENSMUST00000070084			Ticam2			protein_coding
chr15	57906507	57907082	+	0	NA	Intergenic	Intergenic	-5405	ENSMUST00000022992	ENSMUSG00000022364	ENSMUST00000161329			Wdr67			protein_coding
chr10	97338035	97338363	+	0	NA	Intergenic	Intergenic	-141301	ENSMUST00000105287	ENSMUSG00000019929	ENSMUST00000163448			Dcn			protein_coding
chr10	19494501	19494948	+	0	NA	Intergenic	Intergenic	-97225	ENSMUST00000020188	ENSMUSG00000020009	ENSMUST00000172253			Ifngr1			protein_coding
chr7	92741049	92741969	+	0	NA	promoter-TSS (ENSMUST00000032879)	protein_coding-promoter-TSS (ENSMUST00000032879)	-41	ENSMUST00000098305	ENSMUSG00000074024	ENSMUST00000098305			4632427E13Rik			lincRNA
chr11	32162143	32162617	+	0	NA	Intergenic	Intergenic	-22625	ENSMUST00000121140	ENSMUSG00000081613	ENSMUST00000121140			Gm12109			pseudogene
chr9	87708159	87708544	+	0	NA	intron (ENSMUST00000034991, intron 6 of 7)	protein_coding-intron (ENSMUST00000034991, intron 6 of 7)	22909	ENSMUST00000034991	ENSMUSG00000032419	ENSMUST00000034991			Tbx18			protein_coding
chr3	38369257	38369577	+	0	NA	Intergenic	Intergenic	86140	ENSMUST00000094300	ENSMUSG00000044864	ENSMUST00000127837			Ankrd50			protein_coding
chr19	42090040	42091047	+	0	NA	exon (ENSMUST00000066778, exon 1 of 9)	protein_coding-exon (ENSMUST00000066778, exon 1 of 9)	108	ENSMUST00000066778	ENSMUSG00000025178	ENSMUST00000066778			Pi4k2a			protein_coding
chr18	41941451	41941886	+	0	NA	intron (ENSMUST00000070949, intron 1 of 6)	protein_coding-intron (ENSMUST00000070949, intron 1 of 6)	9526	ENSMUST00000070949	ENSMUSG00000056671	ENSMUST00000070949			Prelid2			protein_coding
chr14	12242150	12242476	+	0	NA	TTS (ENSMUST00000022264)	protein_coding-TTS (ENSMUST00000022264)	23367	ENSMUST00000134290	ENSMUSG00000021745	ENSMUST00000119888			Ptprg			protein_coding
chr8	126625051	126625790	+	0	NA	Intergenic	Intergenic	-31984	ENSMUST00000054960	ENSMUSG00000051495	ENSMUST00000054960			Irf2bp2			protein_coding
chr12	112619700	112620236	+	0	NA	promoter-TSS (ENSMUST00000180015)	protein_coding-promoter-TSS (ENSMUST00000180015)	-77	ENSMUST00000180015	ENSMUSG00000011148	ENSMUST00000021726			Adssl1			protein_coding
chr9	53695641	53696306	+	0	NA	intron (ENSMUST00000068449, intron 1 of 1)	protein_coding-intron (ENSMUST00000068449, intron 1 of 1)	-5690	ENSMUST00000118010	ENSMUSG00000082465	ENSMUST00000118010			Rps6-ps3			pseudogene
chr7	125561185	125561708	+	0	NA	intron (ENSMUST00000033004, intron 1 of 10)	protein_coding-intron (ENSMUST00000033004, intron 1 of 10)	9164	ENSMUST00000033004	ENSMUSG00000030748	ENSMUST00000033004			Il4ra			protein_coding
chr2	166655726	166656116	+	0	NA	promoter-TSS (ENSMUST00000175322)	rRNA-promoter-TSS (ENSMUST00000175322)	-779	ENSMUST00000175322	ENSMUSG00000093063	ENSMUST00000175322			AL732357.1			rRNA
chr5	137294054	137295107	+	0	NA	promoter-TSS (ENSMUST00000052825)	protein_coding-promoter-TSS (ENSMUST00000052825)	-89	ENSMUST00000052825	ENSMUSG00000051502	ENSMUST00000052825			Ufsp1			protein_coding
chr9	92499766	92500114	+	0	NA	Intergenic	Intergenic	27768	ENSMUST00000104212	ENSMUSG00000077400	ENSMUST00000104212			SNORA17			snoRNA
chr3	95986010	95986735	+	0	NA	Intergenic	Intergenic	9296	ENSMUST00000123006	ENSMUSG00000015745	ENSMUST00000143485			Plekho1			protein_coding
chr13	43559633	43560608	+	0	NA	promoter-TSS (ENSMUST00000021800)	protein_coding-promoter-TSS (ENSMUST00000021800)	71	ENSMUST00000021800	ENSMUSG00000021371	ENSMUST00000021800			Ccdc90a			protein_coding
chr11	46134359	46135411	+	0	NA	intron (ENSMUST00000153410, intron 1 of 3)	protein_coding-intron (ENSMUST00000151565, intron 4 of 11)	763	ENSMUST00000153410	ENSMUSG00000011256	ENSMUST00000153410			Adam19			protein_coding
chr2	30827527	30828590	+	0	NA	promoter-TSS (ENSMUST00000147414)	protein_coding-promoter-TSS (ENSMUST00000147414)	207	ENSMUST00000129628	ENSMUSG00000039483	ENSMUST00000041726			Asb6			protein_coding
chr2	173186351	173187610	+	0	NA	Intergenic	Intergenic	31917	ENSMUST00000146802	ENSMUSG00000027514	ENSMUST00000109116			Zbp1			protein_coding
chr2	164456790	164457192	+	0	NA	promoter-TSS (ENSMUST00000155250)	protein_coding-promoter-TSS (ENSMUST00000155250)	15	ENSMUST00000109352	ENSMUSG00000045503	ENSMUST00000109352			Sys1			protein_coding
chr9	73150338	73150837	+	0	NA	Intergenic	Intergenic	25154	ENSMUST00000085344	ENSMUSG00000066478	ENSMUST00000085344			Gm5745			protein_coding
chr14	119007266	119007906	+	0	NA	promoter-TSS (ENSMUST00000148022)	protein_coding-promoter-TSS (ENSMUST00000148022)	-30	ENSMUST00000154130	ENSMUSG00000042104	ENSMUST00000136924			Uggt2			protein_coding
chr7	143865016	143865799	+	0	NA	Intergenic	Intergenic	-1464	ENSMUST00000134455	ENSMUSG00000031085	ENSMUST00000179036			Gm498			protein_coding
chr6	125410819	125411175	+	0	NA	Intergenic	Intergenic	-30204	ENSMUST00000042647	ENSMUSG00000038167	ENSMUST00000042647			Plekhg6			protein_coding
chr11	49266080	49266708	+	0	NA	Intergenic	Intergenic	10150	ENSMUST00000135314	ENSMUSG00000020346	ENSMUST00000109194			Mgat1			protein_coding
chr14	41013385	41014260	+	0	NA	promoter-TSS (ENSMUST00000143143)	protein_coding-promoter-TSS (ENSMUST00000143143)	-34	ENSMUST00000118466	ENSMUSG00000021792	ENSMUST00000152837			5730469M10Rik			protein_coding
chr16	17405228	17406313	+	0	NA	promoter-TSS (ENSMUST00000023449)	protein_coding-promoter-TSS (ENSMUST00000023449)	123	ENSMUST00000154364	ENSMUSG00000041720	ENSMUST00000128938			Pi4ka			protein_coding
chr9	69304442	69304848	+	0	NA	intron (ENSMUST00000113624, intron 1 of 9)	protein_coding-intron (ENSMUST00000034766, intron 2 of 10)	14963	ENSMUST00000113624	ENSMUSG00000032238	ENSMUST00000174296			Rora			protein_coding
chr2	119034617	119035478	+	0	NA	exon (ENSMUST00000028796, exon 1 of 3)	protein_coding-exon (ENSMUST00000028796, exon 1 of 3)	257	ENSMUST00000028796	ENSMUSG00000027324	ENSMUST00000028796			Rpusd2			protein_coding
chr7	126975889	126976386	+	0	NA	promoter-TSS (ENSMUST00000032920)	protein_coding-promoter-TSS (ENSMUST00000032920)	-212	ENSMUST00000032920	ENSMUSG00000030682	ENSMUST00000032920			Cdipt			protein_coding
chr2	125896358	125896860	+	0	NA	TTS (ENSMUST00000134798)	protein_coding-TTS (ENSMUST00000134798)	30341	ENSMUST00000110454	ENSMUSG00000027207	ENSMUST00000094604			Galk2			protein_coding
chr19	53038151	53038931	+	0	NA	promoter-TSS (ENSMUST00000069988)	protein_coding-promoter-TSS (ENSMUST00000069988)	92	ENSMUST00000069988	ENSMUSG00000025027	ENSMUST00000069988			Xpnpep1			protein_coding
chr1	74235962	74237287	+	0	NA	promoter-TSS (ENSMUST00000113819)	protein_coding-promoter-TSS (ENSMUST00000113819)	74	ENSMUST00000113819	ENSMUSG00000006304	ENSMUST00000006467			Arpc2			protein_coding
chr10	70296767	70297146	+	0	NA	Intergenic	Intergenic	-8780	ENSMUST00000064271	ENSMUSG00000052426	ENSMUST00000064271			Gm9877			pseudogene
chr17	80933497	80934136	+	0	NA	Intergenic	Intergenic	4898	ENSMUST00000095195	ENSMUSG00000071040	ENSMUST00000095195			Gm9386			retrotransposed
chr1	144197871	144198241	+	0	NA	Intergenic	Intergenic	-20684	ENSMUST00000052375	ENSMUSG00000051079	ENSMUST00000111941			Rgs13			protein_coding
chr3	105818033	105818929	+	0	NA	Intergenic	Intergenic	-17151	ENSMUST00000090678	ENSMUSG00000068798	ENSMUST00000090678			Rap1a			protein_coding
chr17	26938880	26940193	+	0	NA	promoter-TSS (ENSMUST00000025027)	protein_coding-promoter-TSS (ENSMUST00000025027)	-58	ENSMUST00000114935	ENSMUSG00000024194	ENSMUST00000114935			Cuta			protein_coding
chr10	9575556	9575990	+	0	NA	Intergenic	Intergenic	-40092	ENSMUST00000066742	ENSMUSG00000053980	ENSMUST00000066742			Gm9930			protein_coding
chr7	114466084	114466879	+	0	NA	intron (ENSMUST00000032909, intron 1 of 15)	protein_coding-intron (ENSMUST00000032909, intron 1 of 15)	-39697	ENSMUST00000140007	ENSMUSG00000030671	ENSMUST00000149455			Pde3b			protein_coding
chr19	29361625	29362156	+	0	NA	promoter-TSS (ENSMUST00000016639)	protein_coding-promoter-TSS (ENSMUST00000016639)	-17	ENSMUST00000152936	ENSMUSG00000016495	ENSMUST00000141838			5033414D02Rik			protein_coding
chr17	73891649	73891978	+	0	NA	intron (ENSMUST00000024866, intron 33 of 35)	protein_coding-intron (ENSMUST00000024866, intron 33 of 35)	58369	ENSMUST00000024866	ENSMUSG00000024066	ENSMUST00000024866			Xdh			protein_coding
chr8	123030149	123030474	+	0	NA	intron (ENSMUST00000127664, intron 1 of 15)	protein_coding-intron (ENSMUST00000127664, intron 1 of 15)	5616	ENSMUST00000176068	ENSMUSG00000093475	ENSMUST00000176068			AC121819.1			miRNA
chr1	107511252	107511617	+	0	NA	promoter-TSS (ENSMUST00000009356)	protein_coding-promoter-TSS (ENSMUST00000009356)	11	ENSMUST00000009356	ENSMUSG00000062345	ENSMUST00000064916			Serpinb2			protein_coding
chr1	183298133	183298426	+	0	NA	intron (ENSMUST00000109166, intron 1 of 9)	protein_coding-intron (ENSMUST00000109166, intron 1 of 9)	-1023	ENSMUST00000163528	ENSMUSG00000046836	ENSMUST00000057062			Brox			protein_coding
chr15	103766872	103767270	+	0	NA	Intergenic	Intergenic	-11632	ENSMUST00000078842	ENSMUSG00000060311	ENSMUST00000078842			AC225888.1			protein_coding
chr11	49877094	49877707	+	0	NA	intron (ENSMUST00000020634, intron 7 of 11)	protein_coding-intron (ENSMUST00000164643, intron 7 of 11)	-18331	ENSMUST00000116837	ENSMUSG00000080487	ENSMUST00000116837			AL606479.1			miRNA
chr17	45374181	45374489	+	0	NA	Intergenic	Intergenic	59372	ENSMUST00000024727	ENSMUSG00000023932	ENSMUST00000024727			Cdc5l			protein_coding
chr11	70113592	70114271	+	0	NA	Intergenic	Intergenic	15411	ENSMUST00000118803	ENSMUSG00000081515	ENSMUST00000118803			Gm12311			pseudogene
chr5	24389252	24389711	+	0	NA	intron (ENSMUST00000059401, intron 5 of 13)	protein_coding-intron (ENSMUST00000138716, intron 2 of 9)	1154	ENSMUST00000138716	ENSMUSG00000038295	ENSMUST00000128831			Atg9b			protein_coding
chr1	144306727	144307771	+	0	NA	Intergenic	Intergenic	-58007	ENSMUST00000172388	ENSMUSG00000026358	ENSMUST00000169409			Rgs1			protein_coding
chr7	17073825	17074220	+	0	NA	promoter-TSS (ENSMUST00000071399)	protein_coding-promoter-TSS (ENSMUST00000071399)	-18	ENSMUST00000071399	ENSMUSG00000066760	ENSMUST00000131153			Psg16			protein_coding
chr3	88242478	88242875	+	0	NA	TTS (ENSMUST00000165196)	protein_coding-TTS (ENSMUST00000165196)	12033	ENSMUST00000171887	ENSMUSG00000001417	ENSMUST00000171887			Rhbg			protein_coding
chr6	50112812	50113168	+	0	NA	intron (ENSMUST00000167628, intron 1 of 9)	protein_coding-intron (ENSMUST00000171601, intron 1 of 6)	2130	ENSMUST00000167628	ENSMUSG00000038388	ENSMUST00000036225			Mpp6			protein_coding
chr4	95707901	95708621	+	0	NA	intron (ENSMUST00000131654, intron 4 of 7)	protein_coding-intron (ENSMUST00000143742, intron 2 of 3)	-30147	ENSMUST00000153119	ENSMUSG00000028573	ENSMUST00000150830			Fggy			protein_coding
chr17	65740110	65741925	+	0	NA	intron (ENSMUST00000070673, intron 1 of 6)	protein_coding-intron (ENSMUST00000070673, intron 1 of 6)	31735	ENSMUST00000070673	ENSMUSG00000056515	ENSMUST00000070673			Rab31			protein_coding
chr1	9747589	9748802	+	0	NA	exon (ENSMUST00000057438, exon 1 of 3)	protein_coding-exon (ENSMUST00000057438, exon 1 of 3)	187	ENSMUST00000057438	ENSMUSG00000045210	ENSMUST00000057438			Vcpip1			protein_coding
chr1	132315836	132316483	+	0	NA	promoter-TSS (ENSMUST00000072177)	protein_coding-promoter-TSS (ENSMUST00000072177)	-6	ENSMUST00000128661	ENSMUSG00000009772	ENSMUST00000128661			Nuak2			protein_coding
chr7	128297241	128298573	+	0	NA	promoter-TSS (ENSMUST00000139452)	protein_coding-promoter-TSS (ENSMUST00000139452)	188	ENSMUST00000126263	ENSMUSG00000030780	ENSMUST00000137677			BC017158			protein_coding
chr1	14858340	14859117	+	0	NA	Intergenic	Intergenic	-6344	ENSMUST00000121367	ENSMUSG00000082193	ENSMUST00000121367			Rpl5-ps1			pseudogene
chr10	89764404	89765451	+	0	NA	intron (ENSMUST00000020112, intron 1 of 20)	protein_coding-intron (ENSMUST00000020112, intron 1 of 20)	19936	ENSMUST00000020112	ENSMUSG00000019951	ENSMUST00000020112			Uhrf1bp1l			protein_coding
chr10	59878970	59880141	+	0	NA	promoter-TSS (ENSMUST00000020309)	protein_coding-promoter-TSS (ENSMUST00000020309)	-1	ENSMUST00000147914	ENSMUSG00000020109	ENSMUST00000131810			Dnajb12			protein_coding
chr9	14926251	14927027	+	0	NA	Intergenic	Intergenic	-22690	ENSMUST00000117620	ENSMUSG00000031933	ENSMUST00000148155			Folr4			protein_coding
chr4	8928590	8929163	+	0	NA	Intergenic	Intergenic	-12383	ENSMUST00000119493	ENSMUSG00000083786	ENSMUST00000119493			Rps18-ps2			pseudogene
chr10	88417703	88418290	+	0	NA	intron (ENSMUST00000151273, intron 4 of 19)	protein_coding-intron (ENSMUST00000020251, intron 5 of 20)	-11570	ENSMUST00000132738	ENSMUSG00000035311	ENSMUST00000141343			Gnptab			protein_coding
chr10	30655588	30656424	+	0	NA	promoter-TSS (ENSMUST00000092610)	protein_coding-promoter-TSS (ENSMUST00000092610)	-139	ENSMUST00000092610	ENSMUSG00000039697	ENSMUST00000092610			Ncoa7			protein_coding
chr2	120567389	120568052	+	0	NA	promoter-TSS (ENSMUST00000110711)	protein_coding-promoter-TSS (ENSMUST00000110711)	-1	ENSMUST00000150611	ENSMUSG00000027287	ENSMUST00000142278			Snap23			protein_coding
chr5	136550699	136551132	+	0	NA	intron (ENSMUST00000177297, intron 1 of 20)	protein_coding-intron (ENSMUST00000176172, intron 1 of 23)	14517	ENSMUST00000176172	ENSMUSG00000029705	ENSMUST00000176423			Cux1			protein_coding
chr14	78536315	78537320	+	0	NA	promoter-TSS (ENSMUST00000123853)	protein_coding-promoter-TSS (ENSMUST00000123853)	-9	ENSMUST00000123853	ENSMUSG00000022016	ENSMUST00000022593			Akap11			protein_coding
chr3	116726249	116726948	+	0	NA	Intergenic	Intergenic	-13767	ENSMUST00000169530	ENSMUSG00000027957	ENSMUST00000131082			Slc35a3			protein_coding
chr2	104711495	104712642	+	0	NA	promoter-TSS (ENSMUST00000111118)	protein_coding-promoter-TSS (ENSMUST00000111118)	25	ENSMUST00000126310	ENSMUSG00000027175	ENSMUST00000137428			Tcp11l1			protein_coding
chr2	172276009	172276631	+	0	NA	Intergenic	Intergenic	-11813	ENSMUST00000152112	ENSMUSG00000085949	ENSMUST00000152112			Gm14275			lincRNA
chr1	10592548	10593063	+	0	NA	intron (ENSMUST00000035577, intron 2 of 10)	protein_coding-intron (ENSMUST00000035577, intron 2 of 10)	-37145	ENSMUST00000179958	ENSMUSG00000094979	ENSMUST00000179958			AC102469.1			snRNA
chr10	116674385	116674754	+	0	NA	Intergenic	Intergenic	-93058	ENSMUST00000169921	ENSMUSG00000020166	ENSMUST00000020374			Cnot2			protein_coding
chr15	56046830	56047281	+	0	NA	Intergenic	Intergenic	-140106	ENSMUST00000039769	ENSMUSG00000060429	ENSMUST00000140574			Sntb1			protein_coding
chr4	109649216	109649728	+	0	NA	intron (ENSMUST00000125237, intron 2 of 2)	processed_transcript-intron (ENSMUST00000125237, intron 2 of 2)	4659	ENSMUST00000127391	ENSMUSG00000059027	ENSMUST00000126635			9630013D21Rik			lincRNA
chr13	95427380	95428041	+	0	NA	Intergenic	Intergenic	17121	ENSMUST00000045583	ENSMUSG00000021680	ENSMUST00000045583			Crhbp			protein_coding
chr5	139344671	139345541	+	0	NA	promoter-TSS (ENSMUST00000133951)	protein_coding-promoter-TSS (ENSMUST00000133951)	19	ENSMUST00000133951	ENSMUSG00000045438	ENSMUST00000148000			Cox19			protein_coding
chr13	108228634	108229628	+	0	NA	intron (ENSMUST00000022207, intron 1 of 7)	protein_coding-intron (ENSMUST00000022207, intron 1 of 7)	14727	ENSMUST00000022207	ENSMUSG00000021696	ENSMUST00000022207			Elovl7			protein_coding
chr6	56901727	56902293	+	0	NA	promoter-TSS (ENSMUST00000101367)	protein_coding-promoter-TSS (ENSMUST00000101367)	-124	ENSMUST00000101367	ENSMUSG00000029780	ENSMUST00000152447			Nt5c3			protein_coding
chr7	19508144	19509023	+	0	NA	promoter-TSS (ENSMUST00000129808)	protein_coding-promoter-TSS (ENSMUST00000129808)	-87	ENSMUST00000136873	ENSMUSG00000002043	ENSMUST00000147114			Trappc6a			protein_coding
chr15	97667523	97668057	+	0	NA	Intergenic	Intergenic	38032	ENSMUST00000023104	ENSMUSG00000022466	ENSMUST00000023104			Rpap3			protein_coding
chr2	151973269	151974568	+	0	NA	promoter-TSS (ENSMUST00000109865)	protein_coding-promoter-TSS (ENSMUST00000109865)	17	ENSMUST00000109865	ENSMUSG00000027459	ENSMUST00000062047			Fam110a			protein_coding
chr13	95548096	95548788	+	0	NA	Intergenic	Intergenic	-23202	ENSMUST00000022185	ENSMUSG00000021678	ENSMUST00000022185			F2rl1			protein_coding
chr12	106957133	106957734	+	0	NA	Intergenic	Intergenic	-1505	ENSMUST00000124395	ENSMUSG00000086319	ENSMUST00000124395			Gm16087			lincRNA
chr11	115954577	115955090	+	0	NA	intron (ENSMUST00000021101, intron 4 of 9)	protein_coding-intron (ENSMUST00000140991, intron 4 of 10)	-2728	ENSMUST00000132264	ENSMUSG00000087064	ENSMUST00000132264			Gm11721			antisense
chr2	79945912	79946512	+	0	NA	intron (ENSMUST00000125887, intron 2 of 3)	protein_coding-intron (ENSMUST00000153705, intron 1 of 15)	-18421	ENSMUST00000134739	ENSMUSG00000059173	ENSMUST00000102651			Pde1a			protein_coding
chr15	64013431	64014193	+	0	NA	intron (ENSMUST00000063838, intron 1 of 11)	protein_coding-intron (ENSMUST00000063838, intron 1 of 11)	-12136	ENSMUST00000084002	ENSMUSG00000065936	ENSMUST00000084002			U6			snRNA
chr16	4315989	4316441	+	0	NA	intron (ENSMUST00000120080, intron 4 of 11)	protein_coding-intron (ENSMUST00000117801, intron 3 of 10)	4465	ENSMUST00000120290	ENSMUSG00000084304	ENSMUST00000120290			Gm6142			pseudogene
chr11	3104691	3105706	+	0	NA	Intergenic	Intergenic	-20706	ENSMUST00000145164	ENSMUSG00000082286	ENSMUST00000119128			Pisd-ps1			pseudogene
chr11	54764014	54764371	+	0	NA	intron (ENSMUST00000153209, intron 1 of 4)	protein_coding-intron (ENSMUST00000136059, intron 1 of 2)	-3853	ENSMUST00000123424	ENSMUSG00000052298	ENSMUST00000153209			Cdc42se2			protein_coding
chr4	100588303	100588607	+	0	NA	Intergenic	Intergenic	7177	ENSMUST00000118145	ENSMUSG00000082601	ENSMUST00000118145			Gm12700			pseudogene
chr13	5511416	5512058	+	0	NA	Intergenic	Intergenic	-321803	ENSMUST00000104285	ENSMUSG00000077473	ENSMUST00000104285			SNORA17			snoRNA
chr13	93816718	93817395	+	0	NA	intron (ENSMUST00000091403, intron 4 of 7)	protein_coding-intron (ENSMUST00000091403, intron 4 of 7)	26279	ENSMUST00000176635	ENSMUSG00000093480	ENSMUST00000176635			AC131739.1			miRNA
chr8	86695089	86695432	+	0	NA	intron (ENSMUST00000034141, intron 11 of 14)	protein_coding-intron (ENSMUST00000163987, intron 5 of 8)	-23917	ENSMUST00000082690	ENSMUSG00000064624	ENSMUST00000082690			U6			snRNA
chr10	121263824	121264436	+	0	NA	exon (ENSMUST00000064107, exon 12 of 12)	protein_coding-exon (ENSMUST00000064107, exon 12 of 12)	47059	ENSMUST00000064107	ENSMUSG00000052302	ENSMUST00000064107			Tbc1d30			protein_coding
chr13	38668572	38668901	+	0	NA	Intergenic	Intergenic	-9708	ENSMUST00000001757	ENSMUSG00000001707	ENSMUST00000001757			Eef1e1			protein_coding
chrX	166351853	166352162	+	0	NA	intron (ENSMUST00000129731, intron 1 of 1)	protein_coding-intron (ENSMUST00000112227, intron 1 of 8)	7165	ENSMUST00000129731	ENSMUSG00000031342	ENSMUST00000112235			Gpm6b			protein_coding
chr16	29579105	29579787	+	0	NA	promoter-TSS (ENSMUST00000038867)	protein_coding-promoter-TSS (ENSMUST00000038867)	54	ENSMUST00000160153	ENSMUSG00000038084	ENSMUST00000160597			Opa1			protein_coding
chr16	49792517	49792850	+	0	NA	intron (ENSMUST00000127115, intron 1 of 2)	antisense-intron (ENSMUST00000127115, intron 1 of 2)	6187	ENSMUST00000127115	ENSMUSG00000087066	ENSMUST00000127115			Gm15518			antisense
chr4	102754051	102754713	+	0	NA	intron (ENSMUST00000097948, intron 1 of 7)	protein_coding-intron (ENSMUST00000097948, intron 1 of 7)	-4840	ENSMUST00000142430	ENSMUSG00000028524	ENSMUST00000106882			Sgip1			protein_coding
chr7	139466753	139467287	+	0	NA	intron (ENSMUST00000106098, intron 2 of 15)	protein_coding-intron (ENSMUST00000026550, intron 2 of 15)	12966	ENSMUST00000138183	ENSMUSG00000025477	ENSMUST00000131781			Inpp5a			protein_coding
chr18	60680896	60681292	+	0	NA	Intergenic	Intergenic	-20952	ENSMUST00000137894	ENSMUSG00000043079	ENSMUST00000130360			Synpo			protein_coding
chr14	76504127	76504734	+	0	NA	promoter-TSS (ENSMUST00000134109)	protein_coding-promoter-TSS (ENSMUST00000134109)	-48	ENSMUST00000022587	ENSMUSG00000022010	ENSMUST00000175655			Tsc22d1			protein_coding
chr7	46845123	46846274	+	0	NA	promoter-TSS (ENSMUST00000133062)	protein_coding-promoter-TSS (ENSMUST00000133062)	-141	ENSMUST00000048209	ENSMUSG00000063229	ENSMUST00000125862			Ldha			protein_coding
chr7	122925025	122925502	+	0	NA	Intergenic	Intergenic	-40423	ENSMUST00000148880	ENSMUSG00000030779	ENSMUST00000098062			Rbbp6			protein_coding
chr6	39334080	39334720	+	0	NA	TTS (ENSMUST00000090243)	protein_coding-TTS (ENSMUST00000090243)	43307	ENSMUST00000090243	ENSMUSG00000029924	ENSMUST00000090243			Slc37a3			protein_coding
chr1	95263070	95263429	+	0	NA	Intergenic	Intergenic	-50379	ENSMUST00000059975	ENSMUSG00000051185	ENSMUST00000059975			Fam174a			protein_coding
chr13	20120631	20121882	+	0	NA	intron (ENSMUST00000165249, intron 1 of 21)	protein_coding-intron (ENSMUST00000072519, intron 1 of 21)	30749	ENSMUST00000165249	ENSMUSG00000041112	ENSMUST00000165249			Elmo1			protein_coding
chr2	75831834	75832684	+	0	NA	promoter-TSS (ENSMUST00000111952)	protein_coding-promoter-TSS (ENSMUST00000111952)	70	ENSMUST00000111952	ENSMUSG00000042410	ENSMUST00000047232			Agps			protein_coding
chr16	31948162	31948798	+	0	NA	promoter-TSS (ENSMUST00000115178)	protein_coding-promoter-TSS (ENSMUST00000115178)	-32	ENSMUST00000179515	ENSMUSG00000096232	ENSMUST00000179515			AC124681.2			pseudogene
chr1	66700576	66701616	+	0	NA	exon (ENSMUST00000151016, exon 1 of 4)	protein_coding-exon (ENSMUST00000151016, exon 1 of 4)	265	ENSMUST00000113995	ENSMUSG00000026005	ENSMUST00000027157			Rpe			protein_coding
chr16	43695785	43696443	+	0	NA	Intergenic	Intergenic	-31930	ENSMUST00000096065	ENSMUSG00000071552	ENSMUST00000096065			Tigit			protein_coding
chr4	106827624	106828456	+	0	NA	Intergenic	Intergenic	19880	ENSMUST00000151369	ENSMUSG00000086940	ENSMUST00000151369			Gm12746			lincRNA
chr10	82860270	82861058	+	0	NA	intron (ENSMUST00000020484, intron 2 of 14)	protein_coding-intron (ENSMUST00000020484, intron 2 of 14)	1458	ENSMUST00000020484	ENSMUSG00000020250	ENSMUST00000020484			Txnrd1			protein_coding
chr2	38987826	38988607	+	0	NA	Intergenic	Intergenic	-9260	ENSMUST00000039535	ENSMUSG00000035295	ENSMUST00000112872			Wdr38			protein_coding
chr17	5238544	5239118	+	0	NA	intron (ENSMUST00000115797, intron 4 of 19)	protein_coding-intron (ENSMUST00000092723, intron 4 of 18)	-126712	ENSMUST00000122283	ENSMUSG00000081783	ENSMUST00000122283			Gm15599			pseudogene
chr2	158687799	158688303	+	0	NA	intron (ENSMUST00000045503, intron 1 of 10)	protein_coding-intron (ENSMUST00000045503, intron 1 of 10)	-8084	ENSMUST00000145073	ENSMUSG00000037754	ENSMUST00000145073			Ppp1r16b			protein_coding
chr8	110078005	110078630	+	0	NA	Intergenic	Intergenic	-1447	ENSMUST00000058804	ENSMUSG00000044676	ENSMUST00000058804			Zfp612			protein_coding
chr3	52101824	52103954	+	0	NA	intron (ENSMUST00000121440, intron 1 of 4)	protein_coding-intron (ENSMUST00000121440, intron 1 of 4)	2002	ENSMUST00000121440	ENSMUSG00000061143	ENSMUST00000121440			Maml3			protein_coding
chr7	19003883	19004518	+	0	NA	exon (ENSMUST00000053713, exon 1 of 1)	protein_coding-exon (ENSMUST00000053713, exon 1 of 1)	135	ENSMUST00000053713	ENSMUSG00000044030	ENSMUST00000053713			Irf2bp1			protein_coding
chr7	99823157	99823680	+	0	NA	exon (ENSMUST00000036331, exon 2 of 3)	protein_coding-exon (ENSMUST00000036331, exon 2 of 3)	4999	ENSMUST00000036331	ENSMUSG00000035239	ENSMUST00000036331			Neu3			protein_coding
chr5	91038668	91039066	+	0	NA	Intergenic	Intergenic	11403	ENSMUST00000041516	ENSMUSG00000035020	ENSMUST00000041516			Epgn			protein_coding
chr5	29735549	29736537	+	0	NA	promoter-TSS (ENSMUST00000012734)	protein_coding-promoter-TSS (ENSMUST00000012734)	19	ENSMUST00000127753	ENSMUSG00000029131	ENSMUST00000151976			Dnajb6			protein_coding
chr2	11204188	11204759	+	0	NA	intron (ENSMUST00000114853, intron 1 of 11)	protein_coding-intron (ENSMUST00000028118, intron 1 of 17)	32091	ENSMUST00000028118	ENSMUSG00000026778	ENSMUST00000114853			Prkcq			protein_coding
chr15	83155467	83156323	+	0	NA	intron (ENSMUST00000018186, intron 8 of 8)	protein_coding-intron (ENSMUST00000018186, intron 8 of 8)	6251	ENSMUST00000083242	ENSMUSG00000065176	ENSMUST00000083242			U12			snRNA
chr2	117357937	117358327	+	0	NA	Intergenic	Intergenic	-15131	ENSMUST00000102534	ENSMUSG00000027347	ENSMUST00000178884			Rasgrp1			protein_coding
chr8	120068261	120068649	+	0	NA	intron (ENSMUST00000127664, intron 1 of 15)	protein_coding-intron (ENSMUST00000127664, intron 1 of 15)	18380	ENSMUST00000150444	ENSMUSG00000031823	ENSMUST00000150444			Zdhhc7			protein_coding
chr14	46577980	46578834	+	0	NA	Intergenic	Intergenic	-2560	ENSMUST00000151828	ENSMUSG00000085123	ENSMUST00000151828			Gm15219			lincRNA
chr15	6574468	6574943	+	0	NA	Intergenic	Intergenic	-5166	ENSMUST00000090461	ENSMUSG00000022148	ENSMUST00000163073			Fyb			protein_coding
chr11	49810954	49811538	+	0	NA	intron (ENSMUST00000020629, intron 5 of 18)	protein_coding-intron (ENSMUST00000020629, intron 5 of 18)	17059	ENSMUST00000020629	ENSMUSG00000020363	ENSMUST00000020629			Gfpt2			protein_coding
chr13	43461169	43461642	+	0	NA	intron (ENSMUST00000144326, intron 2 of 13)	protein_coding-intron (ENSMUST00000144326, intron 2 of 13)	19568	ENSMUST00000144326	ENSMUSG00000038546	ENSMUST00000144326			Ranbp9			protein_coding
chr15	82282073	82282452	+	0	NA	intron (ENSMUST00000116423, intron 2 of 9)	protein_coding-intron (ENSMUST00000023095, intron 2 of 9)	7015	ENSMUST00000116423	ENSMUSG00000022456	ENSMUST00000116423			2021-09-03			protein_coding
chr13	55634704	55635443	+	0	NA	promoter-TSS (ENSMUST00000099479)	protein_coding-promoter-TSS (ENSMUST00000099479)	46	ENSMUST00000099479	ENSMUSG00000021500	ENSMUST00000172272			Ddx46			protein_coding
chr15	63268645	63269358	+	0	NA	Intergenic	Intergenic	212275	ENSMUST00000158203	ENSMUSG00000095939	ENSMUST00000158203			U7			snRNA
chr9	48443794	48444326	+	0	NA	Intergenic	Intergenic	-6340	ENSMUST00000165252	ENSMUSG00000063543	ENSMUST00000165252			Gm5616			protein_coding
chr16	4885878	4887461	+	0	NA	intron (ENSMUST00000070658, intron 1 of 16)	protein_coding-intron (ENSMUST00000070658, intron 1 of 16)	569	ENSMUST00000023159	ENSMUSG00000022517	ENSMUST00000023159			Mgrn1			protein_coding
[truncated: 39,295 more rows]

## Sheet: Nsun2_CKO_Rep1
Supplementary Data 2│ The information of ATAC-seq peaks obtained from Nsun2cKO replicate1 in this study.
[truncated: 58,279 more rows]

## Sheet: Nsun2_CKO_Rep2
Supplementary Data 2│ The information of ATAC-seq peaks obtained from Nsun2cKO replicate2 in this study.
[truncated: 57,825 more rows]

[truncated: 1 more sheets: Nsun2_CKO_used]
