# Supplementary material for: Nsun2 coupling with RoRγt shapes the fate of Th17 cells and promotes colitis
Source: Nat Commun. 2023 Feb 16;14:863. doi: 10.1038/s41467-023-36595-w (PMC9932167; doi:10.1038/s41467-023-36595-w)
Supplement: Supplementary file 6 — Supplementary Data 3 [file 41467_2023_36595_MOESM6_ESM.xlsx]

## Sheet: RPKM
Supplementary Data 3│ Summary of mRNA-seq, caRNA-seq, m5C MeRIP-seq, and Nsun2 RIP-seq in this study.
GeneName	GeneID	mRNA-seq_WT1	mRNA-seq_WT2	mRNA-seq_Nsun2CKO1	mRNA-seq_Nsun2CKO2	Input_of_Nsun2-RIP-seq	Input_of_m5C-MeRIP-seq	caRNA-seq_WT	caRNA-seq_Nsun2CKO
Gnai3	ENSMUSG00000000001	97.7912	96.3695	98.2923	95.3102	1.83701	55.4582	22.2261	20.6042
Pbsn	ENSMUSG00000000003	0	0	0	0	0	0.520998	2.3256	1.05062
Cdc45	ENSMUSG00000000028	33.6173	32.8092	34.4134	34.6108	12.6393	27.3168	18.4258	20.7167
H19	ENSMUSG00000000031	0.559939	0.574043	0.743108	0.767155	2.52628	16.6326	1.21599	1.13709
Scml2	ENSMUSG00000000037	0.50798	0.341878	0.22341	0.224505	0	0.198786	0.733277	0.659537
Apoh	ENSMUSG00000000049	0	0	0	0	0	0.379052	1.56274	2.01221
Narf	ENSMUSG00000000056	9.75544	9.81178	10.0529	9.74181	5.92252	11.9108	14.7719	18.4593
Cav2	ENSMUSG00000000058	0.51773	0.537217	0.545861	0.397858	0.449201	0.328794	0.78624	0.896183
Klf6	ENSMUSG00000000078	88.3141	86.1184	94.287	93.7462	1.06575	38.9295	26.5818	28.4707
Scmh1	ENSMUSG00000000085	2.63282	2.73922	2.70234	2.98633	0.193776	1.57755	4.09546	5.28976
Cox5a	ENSMUSG00000000088	133.395	132.164	127.561	117.632	2.17114	89.48	22.1359	15.6358
Tbx2	ENSMUSG00000000093	0.0274719	0.00988207	0.0079691	0.0209102	0	0.518412	0.849691	0.944884
Tbx4	ENSMUSG00000000094	0	0	0	0	0	0.677726	0.597511	0.793056
Zfy2	ENSMUSG00000000103	0	0	0	0	0	0.0397339	0	0.284753
Ngfr	ENSMUSG00000000120	0	0	0	0	0	1.14943	0.741892	1.07886
Wnt3	ENSMUSG00000000125	0.0107947	0.011649	0.037576	0.0123245	0	0.822083	0.852442	1.13753
Wnt9a	ENSMUSG00000000126	0.0299229	0	0	0.0113879	0.45001	1.02849	0.610434	0.61313
Fer	ENSMUSG00000000127	0.325065	0.154761	0.324487	0.251061	0	0.753884	2.39712	3.27437
Xpo6	ENSMUSG00000000131	19.4423	19.3433	19.1944	19.401	4.32794	15.8947	17.9235	23.6621
Tfe3	ENSMUSG00000000134	3.67145	3.6138	3.66621	3.67599	0.647051	4.79652	3.36223	4.11673
Axin2	ENSMUSG00000000142	0.796037	0.833008	0.645514	0.874428	0.272082	1.37374	1.28582	1.97269
Baat1	ENSMUSG00000000148	3.235	3.25907	2.88071	3.00631	0.484896	3.24137	3.84044	4.7308
Gna12	ENSMUSG00000000149	3.6937	4.2273	3.81501	3.65119	0.438549	3.11826	3.07039	2.56078
Slc22a18	ENSMUSG00000000154	0	0	0	0	0	1.75847	1.4881	1.9094
Itgb2l	ENSMUSG00000000157	0	0	0	0	0	0.891771	0.826108	1.26626
Igsf5	ENSMUSG00000000159	0	0	0	0	0.541607	0.987032	2.01446	2.42462
Pih1d2	ENSMUSG00000000167	0.377725	0.242025	0.390347	0.471688	0.532558	0.477315	1.44482	1.2698
Dlat	ENSMUSG00000000168	19.6807	19.8963	18.4163	17.8456	0.919823	8.15707	7.16439	7.7134
Sdhd	ENSMUSG00000000171	84.3913	83.6089	80.738	81.7706	6.98408	64.1089	15.0766	10.0254
Fgf23	ENSMUSG00000000182	0.0732181	0.0592597	0.0637177	0.0626961	0.825846	0.456445	0.903429	0.884085
Fgf6	ENSMUSG00000000183	0	0	0	0	0	0.363281	0.957752	2.1301
Ccnd2	ENSMUSG00000000184	201.364	203.844	206.195	203.163	4.99274	111.478	68.7609	60.1485
Gpr107	ENSMUSG00000000194	5.64167	5.444	5.89494	5.91155	1.46369	5.04628	9.47905	12.3073
Nalcn	ENSMUSG00000000197	0.00466682	0	0	0	0.210553	0.70138	2.23884	2.43843
Btbd17	ENSMUSG00000000202	0	0	0.00906682	0	0	1.07432	0.761046	1.02929
Slfn4	ENSMUSG00000000204	0.0334638	0.0270842	0.109206	0.0573095	0.377446	0.95286	1.55252	1.26729
Th	ENSMUSG00000000214	0	0	0	0	0	1.60926	1.24783	1.72683
Ins2	ENSMUSG00000000215	0	0	0	0	0	0.745937	1.05208	0.539976
Scnn1g	ENSMUSG00000000216	0.0222029	0.0239601	0.0289829	0	0	0.890336	1.16158	1.51107
Drp2	ENSMUSG00000000223	0.170817	0.234609	0.111489	0.181728	2.27699	0.588691	1.29527	1.51709
Tspan32	ENSMUSG00000000244	10.9243	11.3863	9.82138	10.7554	5.78614	10.1283	15.1683	19.4016
Lhx2	ENSMUSG00000000247	0.786082	0.783043	0.730128	0.768042	0.341016	1.37539	1.31314	1.3607
Clec2g	ENSMUSG00000000248	0.35627	0.205049	0.361716	0.366086	0	0.856387	3.1651	2.39861
Gmpr	ENSMUSG00000000253	0.887344	0.766058	0.463324	0.445764	1.60137	1.91368	2.45254	3.46757
Glra1	ENSMUSG00000000263	0	0	0	0	0	0.584019	0.950434	1.14751
Mid2	ENSMUSG00000000266	0.646573	0.569679	0.580483	0.668124	1.8463	0.170994	1.08258	0.583965
Trim25	ENSMUSG00000000275	24.081	23.8509	35.5901	34.7412	0.520711	11.0685	12.7141	12.6182
Dgke	ENSMUSG00000000276	3.53938	3.0462	3.8312	3.57541	0.714479	1.96379	4.04869	4.19806
Scpep1	ENSMUSG00000000278	13.6333	14.0459	10.5277	9.40072	4.28637	16.7649	14.536	13.8702
Mnt	ENSMUSG00000000282	10.3338	10.6483	10.0733	9.95481	3.88524	12.5553	9.97388	10.7919
Itgb2	ENSMUSG00000000290	109.492	107.896	98.144	99.3094	19.6341	91.5508	91.2842	68.8364
Hddc2	ENSMUSG00000000295	5.1666	4.84028	4.19152	4.52676	1.28078	5.05086	4.29671	4.52879
Tpd52l1	ENSMUSG00000000296	0	0	0.0228066	0	0	0.459219	1.91433	2.24386
Pemt	ENSMUSG00000000301	0.489228	0.647163	0.686691	0.738745	0	1.15932	2.05631	2.28669
Cdh1	ENSMUSG00000000303	0.00725938	0	0	0.0248646	0.327522	0.95403	1.50482	1.46622
Cdh4	ENSMUSG00000000305	0	0.00496362	0	0	0	0.945467	0.626561	1.09057
Ckmt1	ENSMUSG00000000308	0.651849	0.488101	0.717768	1.00243	0.600194	3.46968	3.41421	3.53386
Bcl6b	ENSMUSG00000000317	0.116068	0.269779	0.132087	0.142711	1.61128	1.2215	1.03996	1.82291
Clec10a	ENSMUSG00000000318	0.045815	0	0	0	0	0.671575	0.814039	1.08126
Alox12	ENSMUSG00000000320	0	0.00877169	0.021221	0	2.93383	0.920324	1.25168	1.67743
Arvcf	ENSMUSG00000000325	0.33592	0.379238	0.179897	0.241917	0	1.22252	1.86711	3.04068
Comt	ENSMUSG00000000326	16.694	17.9162	17.1185	17.368	1.18332	15.2458	12.0128	9.24166
Rtcd1	ENSMUSG00000000339	22.466	22.5287	22.8555	21.758	0.796854	22.3543	10.7046	9.77128
Dbt	ENSMUSG00000000340	14.9299	13.9916	13.9921	14.1588	0	5.30937	5.46936	4.57817
Dazap2	ENSMUSG00000000346	118.798	118.153	110.504	110.18	4.10209	73.3355	16.6215	12.0164
Mcts1	ENSMUSG00000000355	30.647	30.4495	30.1099	27.5338	0.953587	19.7286	12.2259	11.2756
Rem1	ENSMUSG00000000359	0	0	0.0134026	0	0.694844	0.892634	0.547287	1.08196
Rnf17	ENSMUSG00000000365	0.0902995	0.0765649	0.0392913	0.0368203	0.291003	0.226042	1.79544	1.79835
Trappc10	ENSMUSG00000000374	18.8321	18.4699	19.0102	18.7448	1.48384	20.4586	14.8688	15.6971
Ccm2	ENSMUSG00000000378	12.9249	13.2343	13.6361	13.888	0	17.4886	13.0533	16.5837
Wap	ENSMUSG00000000381	0.0329409	0	0	0	0	1.66504	2.08104	2.16955
Tbrg4	ENSMUSG00000000384	20.7707	22.3274	22.4303	23.9811	3.64793	14.1619	14.047	14.0034
Tmprss2	ENSMUSG00000000385	0.0210221	0.0340288	0.0274416	0.0240014	1.42268	0.644637	1.20356	1.68454
Mx1	ENSMUSG00000000386	0.173034	0.186729	1.11748	1.07097	0.821769	0.626047	1.56421	1.83942
Fap	ENSMUSG00000000392	0.404646	0.455657	0.464418	0.535644	0	0.387329	1.94505	1.93121
Gcg	ENSMUSG00000000394	0.0444503	0.0719526	0.0193413	0.05075	0	0.344509	1.05306	1.36621
Ndufa9	ENSMUSG00000000399	63.9725	63.5605	64.8301	62.7153	1.1332	53.4908	21.4708	20.5126
Egfl6	ENSMUSG00000000402	0	0.0132516	0.0106864	0	0	0.48828	1.96367	1.10531
Lck	ENSMUSG00000000409	172.779	167.711	176.395	178.562	12.7867	159.84	80.1449	82.404
Tssk3	ENSMUSG00000000411	0.0518819	0.027994	0.022575	0	0	0.559453	0.921836	2.67668
Cttnbp2	ENSMUSG00000000416	0.00370916	0.00400272	0	0	0.167346	0.247479	0.659043	0.871309
Galnt1	ENSMUSG00000000420	37.2895	35.5986	33.7181	32.6485	3.2573	17.7841	10.9393	11.8347
Myf5	ENSMUSG00000000435	0	0	0	0	0	0.225608	0.377644	0.594933
Mkrn2	ENSMUSG00000000439	9.29427	8.63816	7.66259	7.59897	0	5.54458	10.2719	10.8369
Pparg	ENSMUSG00000000440	3.38069	3.46765	2.98572	3.05728	0	2.75215	4.42746	4.62954
Raf1	ENSMUSG00000000441	14.2461	14.8555	14.2368	13.8045	2.35437	13.2306	18.2452	19.6706
Sept1	ENSMUSG00000000486	85.4127	85.7368	79.7023	85.2796	19.6351	135.79	58.9339	69.7828
Pdgfb	ENSMUSG00000000489	42.9564	44.1826	40.1553	42.0936	4.10715	11.8026	13.7486	17.3623
Acvrl1	ENSMUSG00000000530	4.09508	4.04952	4.7697	4.90655	0.702502	7.7497	11.3123	14.0153
Grasp	ENSMUSG00000000531	2.49074	2.63447	1.69385	1.93977	0	2.96819	1.92132	1.9555
Acvr1b	ENSMUSG00000000532	6.30694	6.15088	6.63121	6.51623	1.7121	6.66484	6.39795	7.81454
Tom1l2	ENSMUSG00000000538	1.85269	1.80716	1.51338	1.62213	1.19655	1.99166	3.05175	3.57664
Gpa33	ENSMUSG00000000544	0	0	0	0	0	0.669222	1.29097	1.32926
Zfp385a	ENSMUSG00000000552	2.14503	2.01762	2.00544	2.48212	1.3078	5.63604	1.0873	1.36821
Itga5	ENSMUSG00000000555	5.23961	4.79511	3.41816	3.63606	0.684213	5.62136	7.97891	10.987
Gabra2	ENSMUSG00000000560	0	0	0	0	10.6469	1.14136	1.47987	2.98658
Wdr77	ENSMUSG00000000561	10.695	10.63	11.8298	11.0467	0.901917	3.47595	3.90712	4.27901
Adora3	ENSMUSG00000000562	0.28942	0.4259	0.194624	0.270358	0	0.735889	0.883041	1.03973
Atp5f1	ENSMUSG00000000563	72.6291	73.3232	72.0252	70.9166	2.91953	45.2469	17.8853	15.6271
Sox9	ENSMUSG00000000567	0.00803009	0	0	0	0	0.443774	0.745098	0.775686
Hnrnpd	ENSMUSG00000000568	59.7311	58.5343	60.751	59.9719	4.62087	62.7121	30.4376	32.2287
Dynlt1c	ENSMUSG00000000579	1.48571	1.31869	1.26998	1.04386	0	1.52861	1.04135	1.19661
C1d	ENSMUSG00000000581	14.4038	14.2612	14.2925	12.9246	0	6.39135	3.774	3.83187
Gm2a	ENSMUSG00000000594	57.3977	58.3546	56.7137	55.5655	3.99296	26.1521	11.5476	7.48928
Krit1	ENSMUSG00000000600	12.3187	12.5364	12.5055	12.1848	0.730654	7.55639	15.6875	18.9382
Clcn4-2	ENSMUSG00000000605	9.2984	9.21247	9.60043	9.67216	0.654471	6.67726	6.32904	5.78015
Vmn2r88	ENSMUSG00000000606	0	0	0	0	0.464955	0.145854	0.56967	0.882364
Grm6	ENSMUSG00000000617	0.00612514	0.00660992	0.00533037	0	0.276348	1.24254	0.943206	0.927851
Sema4f	ENSMUSG00000000627	6.59951	6.57776	4.72505	4.27293	3.79114	6.48647	34.9649	42.6
Hk2	ENSMUSG00000000628	91.2801	89.3258	99.4584	98.1893	9.28617	61.3458	64.18	71.1993
Myo18a	ENSMUSG00000000631	4.63977	4.7177	4.95143	5.1239	1.41101	6.96907	9.6671	12.7363
Sez6	ENSMUSG00000000632	0	0.00620045	0.00500017	0	0.259229	0.968079	0.907462	1.29925
Haao	ENSMUSG00000000673	5.51595	6.09913	2.55382	3.13333	0	2.34403	10.3533	12.7659
Cd52	ENSMUSG00000000682	157.322	164.521	190.441	199.995	40.3864	175.669	21.7037	12.2211
Abhd15	ENSMUSG00000000686	0.328215	0.354192	0.238023	0.362239	0.987206	0.656228	1.10155	1.32103
Hoxb6	ENSMUSG00000000690	0	0	0	0	0	1.03483	1.89459	2.42287
Loxl3	ENSMUSG00000000693	0.0395667	0.136634	0.0619789	0.0451742	0	1.2533	1.53102	1.51145
Tcl1b5	ENSMUSG00000000701	0	0	0	0	0	1.05537	0.504738	1.33305
Btn1a1	ENSMUSG00000000706	0	0.0091107	0	0	1.90451	0.733989	1.21672	1.66812
Kat2b	ENSMUSG00000000708	10.5133	9.24706	9.89718	8.96541	2.46244	6.23939	13.7113	15.2923
Rab5b	ENSMUSG00000000711	27.5829	27.6382	26.7511	26.0917	1.89272	12.6734	8.2821	8.74946
Cryba1	ENSMUSG00000000724	0.0624926	0.0674386	0	0.0475662	0	0.463286	3.78347	4.29881
Dnmt3l	ENSMUSG00000000730	0	0	0	0.0126875	0	1.84986	1.9306	2.51284
Aire	ENSMUSG00000000731	0.00868089	0.00936794	0.0075545	0	0.391656	1.36901	1.30249	1.20065
Icosl	ENSMUSG00000000732	0.43373	0.481059	0.408905	0.508954	0	0.868817	0.951419	1.69281
Spg7	ENSMUSG00000000738	12.3208	12.7912	11.1154	11.2518	3.21938	17.9805	14.7134	16.2921
Sult5a1	ENSMUSG00000000739	0.0188234	0.0203131	0	0	0	1.15443	1.33781	1.85961
Rpl13	ENSMUSG00000000740	428.156	437.804	407.566	405.472	8.91717	417.211	157.36	103.642
Chmp1a	ENSMUSG00000000743	18.4661	18.9054	19.6156	19.9785	3.67628	14.2094	6.53517	7.66982
Rpa1	ENSMUSG00000000751	49.0685	49.2262	44.1572	44.3736	4.56569	33.6635	15.2776	14.1795
Serpinf1	ENSMUSG00000000753	72.8132	69.2344	81.7024	81.4933	7.62061	49.6132	27.2326	19.6843
Tubgcp3	ENSMUSG00000000759	7.45239	7.56963	7.33191	7.19002	0.349693	7.57429	10.5506	13.3576
Oprm1	ENSMUSG00000000766	0.0289201	0.0133753	0.0251676	0.0141509	0.186398	0.618134	1.7944	1.88659
Polr3d	ENSMUSG00000000776	15.5395	14.9246	16.0429	16.0187	1.38969	12.5073	12.4964	11.5972
Tcf7	ENSMUSG00000000782	70.3807	70.9413	61.4906	62.736	7.98979	99.1372	39.6313	37.9063
Ddx3x	ENSMUSG00000000787	142.558	139.588	160.037	159.069	4.54223	98.4858	43.8385	43.3071
Il12rb1	ENSMUSG00000000791	56.5157	55.3013	66.5824	65.2906	9.90728	46.5633	53.5511	47.9551
Slc5a5	ENSMUSG00000000792	0.0340209	0.0367135	0.00986884	0.10358	0	1.33749	1.34329	1.07055
Kcnn3	ENSMUSG00000000794	0	0.0116339	0	0	0.486391	1.86726	1.44727	0.899376
Usp32	ENSMUSG00000000804	9.56789	9.27536	9.95932	9.61577	1.36544	7.90519	9.02204	11.3901
Car4	ENSMUSG00000000805	0	0	0	0	0	1.35452	1.53379	2.29888
Txnrd3	ENSMUSG00000000811	2.59922	2.51433	1.97666	2.07196	1.05648	1.33353	2.40391	3.05879
Fasl	ENSMUSG00000000817	3.74086	3.88878	2.016	2.13551	0	4.24433	3.08284	3.20219
Znf512b	ENSMUSG00000000823	6.06553	5.83526	6.33505	6.40744	0.879932	7.63025	7.09433	8.7883
Dnajc5	ENSMUSG00000000826	29.3887	29.71	30.8866	29.9607	1.07729	19.3946	24.7956	31.1906
Tpd52l2	ENSMUSG00000000827	13.523	13.5432	11.6407	11.6577	0.300699	17.3698	11.3027	13.0518
Fmr1	ENSMUSG00000000838	15.0098	14.4472	16.111	15.6486	1.1696	13.2981	11.8735	12.1793
Bcl11a	ENSMUSG00000000861	0.0428444	0.0244775	0.0197392	0.0143872	0.34112	0.421235	2.38826	2.5341
Il4	ENSMUSG00000000869	0.92009	1.02211	1.15395	0.957797	0	2.31624	4.91512	2.97053
Pxmp4	ENSMUSG00000000876	5.45943	5.01699	4.42626	4.20007	0	4.80044	4.06284	4.7287
Dlg3	ENSMUSG00000000881	4.53407	4.04678	3.40185	3.67815	0.512692	4.54914	4.55415	4.26604
Gnb1l	ENSMUSG00000000884	0.932977	0.76587	0.902131	0.874011	0	1.60688	1.46408	1.61059
Dbh	ENSMUSG00000000889	0	0	0	0	0.556495	1.84545	1.58281	1.6789
Mmp11	ENSMUSG00000000901	0.309839	0.48761	0.337045	0.397969	0	1.01798	2.31932	2.72088
Smarcb1	ENSMUSG00000000902	8.60467	8.53109	8.64328	8.75807	2.45588	9.44791	10.3744	12.3088
Vpreb3	ENSMUSG00000000903	0.618476	0.375427	0.336391	0.220665	0	1.12021	2.21307	2.12156
Hip1r	ENSMUSG00000000915	4.45635	4.4951	3.66522	3.91784	14.6169	3.73414	16.5514	20.2781
Nsun5	ENSMUSG00000000916	3.64593	3.58096	3.44875	3.63176	0.953587	3.51127	5.25758	5.77699
Top1mt	ENSMUSG00000000934	3.50714	3.86003	4.61606	4.00418	0	6.02081	6.75163	8.08262
Hoxa10	ENSMUSG00000000938	0	0	0	0	0	0.239058	0.666117	0.987659
Hoxa4	ENSMUSG00000000942	0.124985	0.157357	0.0362559	0.0951323	0	0.772143	1.15149	1.09757
Snrpn	ENSMUSG00000000948	0.815115	1.37753	0.0936877	0.0526775	0	0.528617	1.4574	2.22843
Mmp14	ENSMUSG00000000957	2.71056	2.51116	2.93744	3.10931	0	2.45582	3.02901	4.32272
Slc7a7	ENSMUSG00000000958	0.620064	0.552039	0.714979	0.530956	4.19632	1.51486	2.20345	3.26708
Oxa1l	ENSMUSG00000000959	22.2236	24.9158	17.0935	18.4614	2.36477	18.3864	14.1246	13.3769
Heatr6	ENSMUSG00000000976	7.27817	7.51369	7.07656	7.18753	0.700149	6.50879	11.3867	15.0927
Ccl3	ENSMUSG00000000982	94.8883	102.492	71.5986	72.95	0	3.15514	2.05387	1.80815
Expi	ENSMUSG00000000983	0	0	0	0	0	0.183427	0.644781	0.41826
Icam4	ENSMUSG00000001014	0.4027	0.592597	0.5416	0.501569	1.65169	0.690835	1.15639	1.52706
Ilf2	ENSMUSG00000001016	64.1537	63.819	59.8423	61.6017	6.07434	39.5275	19.9017	22.5378
2500003M10Rik	ENSMUSG00000001017	43.8769	42.2067	45.8109	45.1129	3.70711	33.7487	17.5372	16.255
Snapin	ENSMUSG00000001018	10.8893	11.4382	12.8833	12.1511	0	10.7982	6.95604	7.19418
S100a4	ENSMUSG00000001020	7.46675	7.81353	3.98735	3.48748	20.4168	3.43106	1.89846	2.73208
S100a3	ENSMUSG00000001021	1.07261	1.20783	1.58278	1.43761	0	0.440019	0.920685	0.614299
S100a5	ENSMUSG00000001023	0.0768621	0.0829453	0.0668888	0.0877551	0	4.09229	2.57962	3.88108
S100a6	ENSMUSG00000001025	23.2754	22.4264	30.0213	26.5741	0	21.0398	1.91462	1.62218
Scn4a	ENSMUSG00000001027	0.00943173	0	0.0123119	0.0215368	0	1.23634	1.40583	1.55298
Icam2	ENSMUSG00000001029	4.84812	4.96835	5.84293	5.97325	0.786809	7.82764	4.16591	6.04921
Mapk7	ENSMUSG00000001034	4.57184	4.6238	3.80764	4.36563	6.1369	5.86191	3.55065	4.16411
Epn2	ENSMUSG00000001036	2.43253	2.32348	1.68578	1.74033	0	0.941696	2.14413	2.18914
B9d1	ENSMUSG00000001039	2.60549	2.56428	1.6144	1.66586	0	2.14931	3.04514	2.10499
Sec24b	ENSMUSG00000001052	16.4367	17.7019	18.8064	18.8292	0.995405	15.2335	18.6967	23.0678
N4bp3	ENSMUSG00000001053	4.52787	5.01758	4.04628	4.53033	0	6.61172	6.15158	6.06583
Rmnd5b	ENSMUSG00000001054	8.40482	9.36848	8.29037	8.61357	0.693237	9.14386	7.2196	8.87176
Nhp2	ENSMUSG00000001056	89.9648	93.5832	92.5124	97.7859	1.30723	55.8086	18.8765	13.6125
1300018I17Rik	ENSMUSG00000001062	2.08132	2.23909	1.83929	1.8613	0.581442	3.59144	4.59238	5.89908
Zfp276	ENSMUSG00000001065	1.80733	1.7171	1.81318	2.02919	1.89631	2.48061	2.27597	3.54598
C1ql4	ENSMUSG00000001076	0	0	0	0	0	1.71548	1.42506	1.25109
Mfsd10	ENSMUSG00000001082	12.7895	14.5178	14.385	14.1199	2.17745	11.2541	11.5289	13.2178
Luzp1	ENSMUSG00000001089	3.85584	3.6707	3.61199	3.34145	0.554025	2.83589	3.90311	3.76526
Slc13a2	ENSMUSG00000001095	0	0	0	0	0	1.53084	1.30453	1.66224
Kctd10	ENSMUSG00000001098	9.83166	11.1234	11.5484	12.0777	3.33237	13.0364	6.9344	5.71139
Poldip2	ENSMUSG00000001100	9.83932	10.0592	9.57088	9.94104	0.792009	7.83796	5.42374	5.87722
Sebox	ENSMUSG00000001103	0	0.0528112	0	0	0	1.30278	1.83567	2.47108
Ift20	ENSMUSG00000001105	18.7251	20.5596	17.6597	17.128	1.9647	21.1895	8.98396	9.22563
Col6a1	ENSMUSG00000001119	0.0530664	0.0736282	0.0329863	0.0173106	0.342028	1.70135	1.21228	2.11367
Pcbp3	ENSMUSG00000001120	1.50569	1.13618	0.926089	0.969406	0.510769	4.09719	2.81611	4.29974
Lgals9	ENSMUSG00000001123	28.5741	27.9684	45.9874	46.727	0	20.0115	14.0799	14.4634
Araf	ENSMUSG00000001127	14.7468	15.3004	14.0924	14.53	1.14515	14.9986	18.6907	26.8028
Cfp	ENSMUSG00000001128	2.00833	1.65126	1.81432	1.81253	0	2.15273	5.47532	7.09652
Timp1	ENSMUSG00000001131	79.0474	76.6684	65.6342	68.3494	32.0536	124.894	11.1469	7.3061
Uxt	ENSMUSG00000001134	3.44402	3.27935	3.80813	3.37699	0	3.24954	2.99967	4.13631
Cnnm3	ENSMUSG00000001138	3.65021	4.0616	4.21118	3.7651	0.269537	2.12588	3.75059	4.45932
Lman2l	ENSMUSG00000001143	3.00197	2.8391	2.68957	2.65593	0.499778	2.96011	5.05177	6.39595
Mcm3ap	ENSMUSG00000001150	19.1516	18.7977	18.2196	18.7947	3.52104	17.2026	18.006	22.1592
Pcnt	ENSMUSG00000001151	15.0483	14.4457	13.7779	14.1935	6.91666	24.3576	32.9552	37.4199
Ftcd	ENSMUSG00000001155	0	0	0	0	0.469325	1.0516	0.739317	1.37024
Mxd1	ENSMUSG00000001156	11.8516	12.2593	15.3963	14.9624	13.8176	26.1654	19.559	25.6906
Gmcl1	ENSMUSG00000001157	10.1706	10.8163	9.86378	9.75769	7.0535	6.94231	9.55085	10.4874
Snrnp27	ENSMUSG00000001158	28.1871	28.2482	29.1249	28.2771	7.63031	36.0937	15.6555	13.9028
Oas1c	ENSMUSG00000001166	1.76722	2.02628	2.84754	3.01075	0.622904	1.10727	0.953991	0.909316
Oas1h	ENSMUSG00000001168	0	0	0	0	0	0.798751	0.997292	1.06637
Ocrl	ENSMUSG00000001173	3.9029	3.78117	3.81685	3.67672	0.789629	2.61149	5.12757	5.55602
Calm1	ENSMUSG00000001175	172.602	176.447	167.736	165.085	6.69642	135.512	30.9485	23.7869
Agpat3	ENSMUSG00000001211	18.7342	18.7509	19.9606	20.3035	1.77943	33.1729	17.0522	15.5184
Slc26a3	ENSMUSG00000001225	0	0	0.0181479	0	0.235215	0.456768	1.51299	1.32769
Sema6b	ENSMUSG00000001227	3.59847	3.46881	2.32505	2.53561	0	5.35679	5.17565	6.81861
Uhrf1	ENSMUSG00000001228	82.0326	82.6189	86.8643	84.8819	1.40698	55.186	39.3563	34.4715
Dpp9	ENSMUSG00000001229	21.9817	22.2306	22.9751	22.5798	2.13463	19.0619	8.16374	8.3097
Ramp2	ENSMUSG00000001240	0.0100589	0	0	0	0	0.644023	0.496462	0.94958
Lsr	ENSMUSG00000001247	1.88963	1.76729	1.99064	2.25584	2.69224	5.11193	6.16521	7.94762
Gramd1a	ENSMUSG00000001248	68.7107	69.9553	54.3886	52.7041	18.9843	85.3254	103.106	143.077
Hpn	ENSMUSG00000001249	0.109915	0.20488	0.260872	0.21676	0	0.700368	1.71625	2.14983
Gabrg1	ENSMUSG00000001260	0	0	0	0	0	0.0469045	0.755691	0.763957
Ckb	ENSMUSG00000001270	31.4745	35.0323	52.2395	50.0938	33.4484	94.6603	22.5754	28.0145
Sp1	ENSMUSG00000001280	29.5988	28.9543	30.9334	29.8409	1.97945	15.6848	14.9767	14.1328
Itgb7	ENSMUSG00000001281	23.1087	23.2394	19.8469	19.2523	7.09993	48.0359	31.9997	30.3493
Myg1	ENSMUSG00000001285	9.9625	10.6621	10.8296	10.0718	3.18403	10.5113	4.48165	5.93917
Rarg	ENSMUSG00000001288	2.35154	2.13651	1.85654	1.90059	2.18752	5.48425	4.24362	5.33997
Pfdn5	ENSMUSG00000001289	43.2562	43.6466	40.7943	41.364	11.8213	98.1651	27.2274	19.1393
Efnb2	ENSMUSG00000001300	0.0614328	0.058008	0.140337	0.105209	0	0.626215	0.803492	1.23068
Rrp15	ENSMUSG00000001305	12.8656	12.3129	14.4614	13.8696	0.462515	12.3947	7.10374	6.36919
Rnd2	ENSMUSG00000001313	0.91771	0.900311	0.74055	0.781065	0	2.47396	1.35059	1.17221
Srr	ENSMUSG00000001323	0.932054	1.01368	0.89983	1.06415	0.328527	1.14835	2.60199	3.37308
Sync	ENSMUSG00000001333	0.0464073	0.0626002	0.0706749	0	1.04688	0.680257	1.21394	1.01882
Fndc5	ENSMUSG00000001334	0.0120175	0	0.0104582	0	0	0.761326	0.640581	1.13448
Acp5	ENSMUSG00000001348	27.6223	29.764	33.7896	34.0534	7.43466	38.4954	29.0352	38.4382
Cnn1	ENSMUSG00000001349	0.0140221	0.0151319	0	0.0800469	0	1.41753	1.4395	1.97018
Fbxo9	ENSMUSG00000001366	5.33967	6.08561	5.28937	5.48556	0.482786	4.8391	4.47863	4.88641
Ccdc132	ENSMUSG00000001376	3.37859	3.31421	3.56837	3.63612	0	2.56754	5.00091	6.77905
Apbb3	ENSMUSG00000001379	7.84597	7.99752	6.82791	7.96464	2.90749	6.48216	14.7263	20.3729
Hars	ENSMUSG00000001380	70.3526	64.2711	71.6073	73.5882	2.26183	65.1409	21.0482	17.9032
Zmat2	ENSMUSG00000001383	54.1392	51.9943	54.0151	54.8749	10.62	89.3637	21.2604	16.6658
Ube2c	ENSMUSG00000001403	46.5756	47.7949	47.1893	45.3319	0	32.7581	12.1777	7.31772
Smg5	ENSMUSG00000001415	19.727	20.3133	20.1109	20.0932	2.35813	18.3171	22.9074	24.9
Cct3	ENSMUSG00000001416	83.7085	84.4189	87.5321	88.53	1.59745	56.4345	18.8312	15.8884
Rhbg	ENSMUSG00000001417	0.0146211	0.0315565	0.0381717	0	2.63863	1.6653	1.2412	1.41236
0610031J06Rik	ENSMUSG00000001418	6.33841	7.01733	7.0835	6.8034	1.53335	5.23759	3.46663	3.55655
Mef2d	ENSMUSG00000001419	16.139	16.4643	15.5126	17.3051	3.00368	18.6503	20.9637	25.8093
Tmem79	ENSMUSG00000001420	0.161912	0.174727	0.0650322	0.127979	0	1.06602	0.811419	0.765608
Snd1	ENSMUSG00000001424	31.5114	31.2673	30.6104	31.4337	3.17433	25.2261	35.6369	43.0855
Col18a1	ENSMUSG00000001435	0.274299	0.290905	0.185204	0.140388	0.426744	1.35461	1.82065	2.14922
Slc19a1	ENSMUSG00000001436	11.5186	11.975	11.5733	12.1388	2.58068	5.15121	5.73093	6.02764
Kpnb1	ENSMUSG00000001440	135.009	135.347	144.752	140.924	5.45585	77.1349	38.128	32.3666
Npepps	ENSMUSG00000001441	46.9728	46.0958	42.979	41.8664	5.19735	42.0824	40.4815	58.0362
Tbx21	ENSMUSG00000001444	7.96746	6.9274	6.21356	6.59772	0	2.81525	3.71501	3.57452
Mrpl10	ENSMUSG00000001445	18.6823	20.9162	20.1832	20.2869	1.7542	16.0499	8.02139	7.38358
Cyp51	ENSMUSG00000001467	99.0477	95.7341	96.7738	94.9878	3.84483	32.9197	25.022	16.3618
Tcf25	ENSMUSG00000001472	75.3692	77.8319	73.3643	75.6291	21.4865	102.006	90.381	114.602
Tubb6	ENSMUSG00000001473	97.5911	101.868	82.3296	86.0046	14.4948	41.1391	19.6248	23.9809
Def8	ENSMUSG00000001482	4.66261	4.69918	4.35468	4.46785	0	4.19169	3.40256	3.92999
Meox1	ENSMUSG00000001493	0	0	0	0	0	0.612686	0.617867	1.34146
Sost	ENSMUSG00000001494	0	0	0	0	0	0.682392	0.888421	0.635113
Nkx2-1	ENSMUSG00000001496	0	0	0	0	1.04945	0.423264	1.05619	1.60858
Pax9	ENSMUSG00000001497	0	0	0	0.00749807	0.296298	0.854228	0.648267	0.720894
Irx2	ENSMUSG00000001504	0	0	0	0	0.456733	0.443469	0.459669	0.400044
Col1a1	ENSMUSG00000001506	0.131543	0.191091	0.101266	0.080869	1.14131	1.94355	1.55816	2.27698
Itga3	ENSMUSG00000001507	79.6266	80.0926	78.5757	79.2463	5.24723	30.3574	26.3244	34.8526
Sgca	ENSMUSG00000001508	0	0	0	0	0.863449	1.52197	1.47352	1.84868
Dlx3	ENSMUSG00000001510	0.0125917	0.0135883	0.0438316	0.0287525	0	0.712841	0.720907	0.856959
Foxm1	ENSMUSG00000001517	12.6041	12.4807	11.2735	11.5496	1.90735	14.2132	12.2092	15.2476
Itfg2	ENSMUSG00000001518	2.725	2.96188	3.35761	3.40287	0.295539	3.58915	4.1512	5.88179
Nrip2	ENSMUSG00000001520	0.451698	0.557083	0.505398	0.568338	0	0.813863	2.00189	3.17735
Tulp3	ENSMUSG00000001521	5.34916	5.64959	4.61628	4.46169	1.56423	5.35753	3.16812	4.04499
Gtf2h4	ENSMUSG00000001524	4.72058	5.11582	4.96281	4.87466	0.452184	5.81574	4.88727	5.23678
Tubb5	ENSMUSG00000001525	478.785	486.132	481.463	482.311	48.7035	431.894	135.782	84.0442
Ell2	ENSMUSG00000001542	17.6538	18.3731	13.8656	13.8876	1.23232	4.77383	4.79918	3.77776
Jup	ENSMUSG00000001552	0.500439	0.567884	0.480402	0.536021	0.232766	1.9819	1.37502	2.14069
Fkbp10	ENSMUSG00000001555	0.101819	0.0610432	0.0196906	0.103333	0	0.80058	0.759385	1.3412
Klhl10	ENSMUSG00000001558	0.153653	0.248721	0.200574	0.157886	1.38647	0.797369	1.39539	1.85531
Mnx1	ENSMUSG00000001566	0	0	0	0	0	0.497291	0.371323	0.539976
Nom1	ENSMUSG00000001569	16.3614	15.8116	16.7768	17.4178	0.612088	15.795	11.4902	13.9688
Ergic1	ENSMUSG00000001576	14.2158	13.8368	12.2459	12.1552	2.32045	11.6743	10.2147	10.5461
Tnk1	ENSMUSG00000001583	0.109717	0.0322911	0.0434004	0.0569394	1.80004	0.820105	0.905806	1.46713
Acap1	ENSMUSG00000001588	53.85	53.0287	57.0574	56.6244	23.0333	95.3524	116.955	178.058
Tcea3	ENSMUSG00000001604	0.0948697	0.0255946	0.0412799	0	1.07006	0.863156	2.24752	3.28036
Csn3	ENSMUSG00000001622	0	0	0	0	0.36081	0.285655	1.02624	1.08854
Ifrd1	ENSMUSG00000001627	7.18163	7.39524	7.08341	7.51345	0.511466	5.4742	9.73556	10.5898
Stk38l	ENSMUSG00000001630	17.1506	15.6154	10.1714	10.4666	1.63868	10.9173	12.7635	14.5124
Brpf1	ENSMUSG00000001632	9.05035	8.64054	9.64059	9.83046	3.1238	13.8655	9.66596	10.6946
Akr1b3	ENSMUSG00000001642	27.2356	27.0314	24.3481	24.4542	0.380901	8.72821	4.85021	5.67161
Hoxc13	ENSMUSG00000001655	0	0	0.0117416	0	0	0.236421	0.346276	0.859004
Hoxc11	ENSMUSG00000001656	0	0	0	0	0	0.75295	0.518973	1.04602
Hoxc8	ENSMUSG00000001657	0	0	0	0	1.30325	0.418555	1.56825	1.90248
Hoxc6	ENSMUSG00000001661	0.0132711	0.0143215	0	0	0.598755	1.6636	1.12661	1.31109
Gstt1	ENSMUSG00000001663	2.84671	3.23617	2.5908	2.50585	0	5.46272	1.45864	1.81288
Gstt3	ENSMUSG00000001665	2.9956	3.19177	2.47491	2.12136	0	3.15185	1.52216	2.05343
Ddt	ENSMUSG00000001666	6.87284	6.11885	7.02774	9.31817	3.87603	33.5238	4.24015	3.11202
Tat	ENSMUSG00000001670	0	0	0	0	0.622904	0.977007	1.7717	1.84894
Marveld3	ENSMUSG00000001672	0.010111	0.0109112	0.00879901	0	1.82471	1.23339	0.858334	1.44284
Ddx18	ENSMUSG00000001674	60.1905	57.782	61.4228	58.0944	0.603337	19.449	15.154	14.5911
Ubl3	ENSMUSG00000001687	24.866	24.0808	24.0114	24.3404	3.93051	56.0711	32.9975	30.3555
Gramd3	ENSMUSG00000001700	9.35587	9.49111	10.8374	10.0997	3.45048	11.5112	14.3436	14.4674
Eef1e1	ENSMUSG00000001707	87.0007	87.3935	93.9959	88.9715	0	28.9918	12.5135	7.06365
Akt1	ENSMUSG00000001729	50.4224	50.3472	49.3022	51.287	4.02121	42.8067	14.5086	13.6971
Cldn15	ENSMUSG00000001739	0.0781648	0.101221	0.0952315	0.0178485	0	1.02198	0.987613	2.09355
Il16	ENSMUSG00000001741	3.25185	3.20764	3.14311	3.06975	0.191033	6.89435	11.1595	14.4176
Tcirg1	ENSMUSG00000001750	7.55456	7.64745	7.56984	7.64989	2.01085	9.3117	15.8383	22.1952
Naglu	ENSMUSG00000001751	2.67334	2.75011	2.32646	2.70991	0.563614	2.21424	1.70171	2.33116
Coasy	ENSMUSG00000001755	8.45456	8.83624	8.44605	7.73543	0.522527	8.84353	5.80761	6.81421
Smo	ENSMUSG00000001761	7.95184	8.47688	10.705	10.5234	1.58569	7.36068	7.52842	7.29161
Tspan33	ENSMUSG00000001763	0.0703077	0.124155	0.150181	0.116759	0.28837	0.680605	1.26184	1.38918
Crnkl1	ENSMUSG00000001767	16.9218	16.8535	17.2444	17.2884	0.779441	21.6213	12.176	12.3075
Rin2	ENSMUSG00000001768	0.159903	0.112827	0.0856335	0.133413	0.832423	2.20921	0.825632	1.13416
Folh1	ENSMUSG00000001773	0	0	0	0	0	0.09216	1.6198	1.41918
Chordc1	ENSMUSG00000001774	68.9989	66.6108	71.9712	69.3731	7.47344	42.2596	16.4402	16.4307
D10Wsu52e	ENSMUSG00000001783	62.1297	56.907	58.4328	58.7717	5.72881	81.8192	30.1067	24.0295
Pwp1	ENSMUSG00000001785	24.9094	23.7439	25.7947	26.6344	0	16.3614	13.3507	12.7636
Fbxo7	ENSMUSG00000001786	2.68644	2.71932	2.43137	2.53962	0.242409	3.43276	5.60063	6.95941
Capns1	ENSMUSG00000001794	66.575	70.8874	63.7351	66.9953	3.7499	111.769	24.5584	25.3329
Lrp3	ENSMUSG00000001802	0	0.00783907	0	0	0.327737	0.553211	0.14341	0.366797
Dsg4	ENSMUSG00000001804	0.00954698	0	0.0166164	0.0327	0.430732	1.2418	1.84709	2.26362
Evx2	ENSMUSG00000001815	0	0	0	0	0	0.343972	0.657134	0.763232
Hoxd13	ENSMUSG00000001819	0	0	0	0	0	0.0901253	0.686417	0.704601
Hoxd12	ENSMUSG00000001823	0	0	0	0	0.572006	0.350326	0.425505	0.640178
Folr1	ENSMUSG00000001827	0	0	0	0	0.652192	1.21779	2.14038	2.12629
Clpb	ENSMUSG00000001829	4.73866	4.78069	3.89939	4.16023	1.1443	3.70357	4.99887	5.5125
Sept7	ENSMUSG00000001833	206.265	205.422	211.243	214.601	11.215	163.083	58.1917	47.6788
Zdhhc4	ENSMUSG00000001844	4.35924	5.12963	4.19718	4.07694	0.523074	5.59453	5.90524	7.94127
Rac1	ENSMUSG00000001847	137.575	140.398	134.695	136.46	3.95422	101.63	38.5852	27.3501
Nup214	ENSMUSG00000001855	11.7534	12.3015	11.7062	12.0846	3.10195	9.54064	11.422	13.5394
Aif1l	ENSMUSG00000001864	0.18678	0.174077	0.103437	0.135705	0	1.02993	1.34089	1.0065
Cpa3	ENSMUSG00000001865	0	0	0	0	0	0.154119	3.16026	2.76124
Ltbp1	ENSMUSG00000001870	0	0.00341912	0	0.00723478	0	0.64273	1.38862	1.40507
Ugp2	ENSMUSG00000001891	30.9432	28.6169	27.4554	25.5452	1.4644	13.6573	12.6449	16.0568
Kcnh6	ENSMUSG00000001901	0.0561359	0.0908682	0.032568	0.0640917	0	1.734	1.79167	2.36211
Trmt1	ENSMUSG00000001909	7.77718	8.01768	8.49099	8.52469	0.237565	10.4438	9.48052	11.5021
Nacc1	ENSMUSG00000001910	41.9534	42.6822	43.3641	44.3109	1.39357	45.4744	24.1936	24.5815
Nfix	ENSMUSG00000001911	1.52223	1.74019	2.36246	2.30009	1.63035	2.24968	1.64083	1.78499
Slc1a5	ENSMUSG00000001918	61.1757	63.7758	62.3252	61.0249	1.80232	29.6419	19.4008	15.7335
Uba1	ENSMUSG00000001924	218.347	216.087	222.485	224.031	13.9892	258.711	74.8844	69.0697
Vwf	ENSMUSG00000001930	0.00206701	0	0	0	0.0932573	1.01833	1.24462	1.43398
Siae	ENSMUSG00000001942	2.81459	2.7451	2.57564	2.42943	0	2.05986	2.67329	3.07895
Vsig2	ENSMUSG00000001943	0.0283798	0.030626	0.0493948	0.129608	0	1.89353	2.52126	2.05606
Esam	ENSMUSG00000001946	0	0.0374946	0.0403153	0	0.522527	1.10837	1.18896	1.44929
Spa17	ENSMUSG00000001948	0.915651	0.57207	0.754902	0.990398	0	1.13677	1.42713	1.16381
Fam50a	ENSMUSG00000001962	14.9623	14.4081	13.8418	14.0838	7.20233	36.5307	16.8466	17.6507
Emd	ENSMUSG00000001964	25.4211	25.8101	26.8065	26.5989	2.38075	18.0038	9.37585	6.95083
Taco1	ENSMUSG00000001983	9.14742	8.60184	8.6082	8.00418	0	6.31053	2.32255	2.10837
Grik3	ENSMUSG00000001985	0	0.00399335	0.00644065	0	2.83823	1.34673	0.803612	0.918014
Gria3	ENSMUSG00000001986	0.158293	0.119938	0.246197	0.265322	1.21561	0.49028	0.757989	0.561939
Npas1	ENSMUSG00000001988	0.254075	0.274184	0.248746	0.290083	0	1.509	2.22585	2.78897
Sipa1l2	ENSMUSG00000001995	1.42416	1.50873	1.13042	1.16738	0.706089	1.97588	2.48205	2.76012
Ap4e1	ENSMUSG00000001998	4.64726	4.57675	4.63337	4.51754	0.61084	3.68406	9.17472	10.2397
Blvra	ENSMUSG00000001999	11.851	11.4851	11.53	11.7326	0.612463	9.59716	6.3516	6.70555
Pdzd4	ENSMUSG00000002006	0.351281	0.333954	0.596843	0.420164	0	1.31901	1.81632	2.3136
Srpk3	ENSMUSG00000002007	0.0715612	0.0772249	0.166069	0.0408515	0.538105	0.643049	4.63861	4.55605
Idh3g	ENSMUSG00000002010	25.8284	28.0318	25.173	25.7975	0.554641	26.1727	19.8042	22.8595
Pnck	ENSMUSG00000002012	0.0168465	0.0363596	0	0	0	0.351964	0.465621	0.517786
Ssr4	ENSMUSG00000002014	21.5142	20.555	19.74	20.8408	1.93551	28.7171	11.476	12.0788
Bcap31	ENSMUSG00000002015	79.6742	83.3639	85.6923	88.6956	13.5184	89.7511	29.0927	19.794
Fam98a	ENSMUSG00000002017	22.0854	22.5974	21.4207	22.1751	0.861216	13.8102	5.74694	4.98691
Ltbp2	ENSMUSG00000002020	0.0446296	0.0481618	0.0176539	0.0185289	0.366101	1.51211	1.16143	1.48751
Mll1	ENSMUSG00000002028	17.62	17.5465	17.8559	17.9545	8.71711	19.8866	35.7807	38.1495
Ift46	ENSMUSG00000002031	4.34368	4.80072	4.49549	4.31358	1.84137	5.63088	5.44451	6.23367
Tmem25	ENSMUSG00000002032	0.0572095	0.0864323	0.079658	0.0914444	0.516225	2.04349	1.40051	1.38157
Cd3g	ENSMUSG00000002033	157.302	157.227	162.465	159.01	23.8013	290.79	83.5032	59.9525
Trappc6a	ENSMUSG00000002043	8.77383	9.35941	10.9045	11.0536	2.275	15.3096	9.05893	10.1292
Supt6h	ENSMUSG00000002052	47.6328	47.2765	53.3078	55.4253	6.3344	59.7601	52.4699	57.6291
Spag5	ENSMUSG00000002055	17.169	16.884	14.8693	14.1624	1.06549	14.2569	17.0176	23.7329
Foxn1	ENSMUSG00000002057	0	0	0	0	0	1.05137	1.18297	1.15673
Unc119	ENSMUSG00000002058	6.23939	6.70393	6.00819	5.71441	0.611963	4.59812	3.53471	2.79914
Rab34	ENSMUSG00000002059	2.42246	2.86959	1.73255	1.31931	0.628128	2.74918	4.28773	5.04318
Sdf2	ENSMUSG00000002064	22.8376	21.1683	21.3048	24.0724	1.97767	18.8331	8.26441	7.07316
Ccne1	ENSMUSG00000002068	20.4565	20.4333	20.1903	20.422	0.562767	13.2991	4.23557	4.84701
Hsf2bp	ENSMUSG00000002076	0.212204	0.180789	0.18467	0.127515	0	0.925835	1.58755	2.10869
Bbc3	ENSMUSG00000002083	4.18362	4.22922	6.11593	6.30578	6.71452	14.3652	4.47248	5.44548
Mybpc3	ENSMUSG00000002100	0.0159522	0.0344294	0.0555291	0.0455323	0.359857	1.77391	2.61392	4.46521
Psmc3	ENSMUSG00000002102	65.4026	64.2014	65.196	66.0339	5.74639	73.8727	27.0056	25.1378
Acp2	ENSMUSG00000002103	3.97608	3.59982	3.72204	3.72085	1.73323	3.75414	5.8272	7.91379
Rapsn	ENSMUSG00000002104	0.626498	0.536889	0.561242	0.799439	0.831346	1.35362	1.27322	2.18448
Slc39a13	ENSMUSG00000002105	2.32547	2.39177	1.84569	1.97765	2.46142	4.18699	4.09284	4.77595
Celf2	ENSMUSG00000002107	32.0135	31.3148	29.4685	29.1117	1.87871	8.43225	7.74401	8.60549
Nr1h3	ENSMUSG00000002108	0.132025	0.0712373	0.0919156	0.0904419	0	0.898684	1.64208	1.36229
Ddb2	ENSMUSG00000002109	4.38114	3.65396	3.53806	3.93513	0.547546	6.26522	5.1273	6.63425
Sfpi1	ENSMUSG00000002111	0	0.0265917	0.0214441	0.0562675	0	1.02134	1.65402	1.59589
Sf3a1	ENSMUSG00000002129	34.5548	34.4392	33.5075	34.9623	1.94968	42.5319	25.946	22.2829
Stat6	ENSMUSG00000002147	53.5178	52.959	52.9737	54.5142	5.10479	44.6952	43.3345	57.2311
Clgn	ENSMUSG00000002190	0.090745	0.0267074	0.0287165	0.0565121	0	0.600456	1.46578	1.75677
Napsa	ENSMUSG00000002204	0.215413	0.182649	0.107121	0.122971	0	0.850327	1.45808	1.35119
Vrk3	ENSMUSG00000002205	6.35578	6.50026	6.31458	7.12193	0.483565	6.8189	6.43255	8.16501
1500002O20Rik	ENSMUSG00000002210	6.12604	6.27212	5.90096	6.0214	2.02335	8.79529	11.5275	13.8232
Paxip1	ENSMUSG00000002221	14.9985	15.5472	15.489	15.4658	0.296533	15.3661	11.8727	14.3283
Rmnd5a	ENSMUSG00000002222	25.8028	25.8376	25.3814	24.9046	2.42945	14.6878	12.1673	12.9071
Mov10	ENSMUSG00000002227	14.3731	14.8404	17.7016	17.4515	1.06423	17.2486	7.57513	9.97735
Ppm1j	ENSMUSG00000002228	12.6952	12.7631	8.88202	9.2738	1.74095	31.7923	9.21777	10.5046
Rhoc	ENSMUSG00000002233	7.5815	7.15538	6.12809	5.04687	2.31902	11.674	4.16047	4.73942
4930432K09Rik	ENSMUSG00000002240	0	0	0	0	0	0.904505	1.07946	1.74603
Tead3	ENSMUSG00000002249	0.392594	0.391076	0.341653	0.413754	0.340629	1.903	1.37127	1.80667
Ppard	ENSMUSG00000002250	8.83348	8.93682	9.03506	9.31588	5.17585	15.8691	15.8821	23.1393
Def6	ENSMUSG00000002257	39.0849	40.7444	38.3524	41.4549	29.0833	85.2124	55.8134	60.68
Peg3	ENSMUSG00000002265	0.00748184	0.00807399	0.00217034	0	0	0.989989	0.99949	1.13337
Zim1	ENSMUSG00000002266	0	0	0	0	0	0.460961	0.738166	0.920971
Metrn	ENSMUSG00000002274	8.66001	9.69523	7.67738	7.74595	1.04469	7.89632	3.19993	3.71093
Lmf1	ENSMUSG00000002279	1.22012	1.18634	1.14331	1.04407	0.556041	1.623	3.9173	5.42762
Narfl	ENSMUSG00000002280	3.87934	3.88668	3.7536	3.72563	0.783108	3.62635	4.62605	7.43067
Angptl4	ENSMUSG00000002289	2.69798	2.75885	2.47981	2.65348	0	2.54018	2.85272	3.66037
Dbf4	ENSMUSG00000002297	15.3111	15.0233	13.773	14.4002	2.05186	13.6019	7.91103	7.72123
Daxx	ENSMUSG00000002307	17.4057	15.5727	25.154	24.8685	6.36857	27.5885	12.0044	12.658
Cd320	ENSMUSG00000002308	4.07369	4.07814	4.37007	4.12449	0	3.039	3.21188	2.55926
Ipo4	ENSMUSG00000002319	15.2151	15.1162	16.5012	17.3714	0.838167	12.5162	8.72896	9.23106
Tm9sf1	ENSMUSG00000002320	11.6814	11.8025	12.4819	12.2622	1.93052	13.9863	7.23108	6.42544
Rec8	ENSMUSG00000002324	0.0845818	0.130394	0.17876	0.234525	0	2.63847	2.19463	3.79339
Irf9	ENSMUSG00000002325	6.8061	6.89903	12.2537	12.6625	1.11258	8.85402	7.94764	8.68915
Gmpr2	ENSMUSG00000002326	37.9602	37.5508	38.0535	39.6546	0.970891	24.7276	16.6537	19.0864
Mdp1	ENSMUSG00000002329	16.8992	16.6653	15.0066	15.3785	6.05112	23.5403	10.5157	10.8946
Dhrs1	ENSMUSG00000002332	16.4699	14.8393	16.5838	16.208	3.25671	29.2699	11.4242	15.2661
Ncan	ENSMUSG00000002341	0	0	0	0	0	0.995274	1.16619	1.32724
Tmem161a	ENSMUSG00000002342	7.46014	7.23088	6.23246	6.41129	2.03988	8.20287	6.10541	5.69755
Armc6	ENSMUSG00000002343	4.07166	4.37195	4.36717	4.07924	1.83701	2.75096	2.11007	2.32412
2310045N01Rik	ENSMUSG00000002345	6.1564	6.06983	5.40899	5.6663	1.06625	7.20719	4.31575	5.36998
Slc25a42	ENSMUSG00000002346	1.48966	1.48804	0.987937	0.973678	2.49847	1.66455	1.95696	2.75977
Snx9	ENSMUSG00000002365	22.5862	23.0956	27.6136	29.152	0.621354	10.2098	15.3618	18.5341
Ranbp3	ENSMUSG00000002372	25.0719	26.7851	27.1698	26.8587	2.38644	28.0729	19.7102	21.3087
Ndufa11	ENSMUSG00000002379	7.32469	8.96819	7.8511	7.80714	1.12596	13.6825	3.64593	2.84903
Bmp8b	ENSMUSG00000002384	0.0941362	0.0923515	0.0744741	0.0781654	1.54442	0.51908	1.6895	1.78484
Nr2f6	ENSMUSG00000002393	0.36733	0.468476	0.368101	0.419389	0.502207	0.99775	0.219755	0.635373
Use1	ENSMUSG00000002395	12.2237	12.7032	13.602	12.8891	10.2003	34.6287	14.7293	15.3868
Ocel1	ENSMUSG00000002396	0.665671	0.758543	0.676521	0.595254	0	1.45255	1.3877	1.73734
Dyrk1b	ENSMUSG00000002409	1.77419	2.39326	1.96214	2.2507	3.33525	6.90027	5.71611	8.33107
Braf	ENSMUSG00000002413	6.66388	6.43649	6.55798	6.50616	0.432285	4.01812	8.45064	9.38687
Ndufb2	ENSMUSG00000002416	0.489688	0.522078	0.48776	0.47152	0.532368	1.08948	2.03833	3.22518
Hltf	ENSMUSG00000002428	16.5154	15.5811	15.493	14.4968	1.51551	10.308	17.8388	20.9067
Prpf6	ENSMUSG00000002455	34.1939	31.9882	32.9095	32.0945	3.88205	39.3342	22.7116	24.7082
Rgs19	ENSMUSG00000002458	19.0441	18.2215	19.3201	19.4481	2.68715	21.5251	11.4938	11.3758
Rgs20	ENSMUSG00000002459	0	0.00845303	0.0272668	0	4.24086	1.38312	0.788675	1.46172
Abhd3	ENSMUSG00000002475	0	0.0182632	0.0147278	0.0193222	0	0.775592	2.3722	1.93203
Snrpd1	ENSMUSG00000002477	176.693	170.129	169.06	165.501	3.57965	142.584	36.1049	25.0828
Tchp	ENSMUSG00000002486	3.60411	3.63814	3.66921	3.97708	5.05715	8.55378	8.97074	10.6572
Tiam1	ENSMUSG00000002489	15.371	15.2173	17.5224	17.5035	8.1623	21.2492	16.8528	20.9033
Tsc2	ENSMUSG00000002496	9.05424	9.25878	9.23826	8.90115	1.74254	10.925	9.33512	11.0351
Rpl3l	ENSMUSG00000002500	0.104089	0.112327	0.126816	0.142609	0	1.86601	2.34264	2.60509
Slc9a3r2	ENSMUSG00000002504	0.279523	0.269894	0.140831	0.0503902	0	1.2592	0.697061	1.42112
Puf60	ENSMUSG00000002524	53.3667	50.6376	50.9306	55.5171	17.2374	82.3262	32.5364	27.1838
Golga2	ENSMUSG00000002546	15.9442	15.7988	14.7264	14.9573	8.98851	29.7141	25.9231	30.895
Uck1	ENSMUSG00000002550	12.1062	12.0353	13.1508	13.0364	0.54456	7.37803	6.14781	8.05548
Scin	ENSMUSG00000002565	0.298939	0.286755	0.404678	0.240178	0.499528	0.835728	2.42626	2.55224
Ikzf4	ENSMUSG00000002578	11.3045	11.9242	11.6885	12.2868	1.49933	12.4004	17.714	22.3494
1810046J19Rik	ENSMUSG00000002580	3.68938	2.97404	2.82384	3.60325	0	6.29104	1.66734	0.585517
Pon1	ENSMUSG00000002588	0	0	0	0	0.516937	0.20077	0.63336	0.578546
Axl	ENSMUSG00000002602	55.0878	54.4997	58.9287	58.1873	15.4779	33.9029	25.0723	30.3145
Tgfb1	ENSMUSG00000002603	74.7294	78.5006	78.0349	83.6159	8.7847	59.0509	29.855	25.3629
Ccdc97	ENSMUSG00000002608	13.6223	13.4178	12.8157	13.0795	4.94417	15.0778	9.43601	13.4542
Zfp40	ENSMUSG00000002617	2.35587	2.4304	2.61108	2.38525	0.668489	1.31812	3.52482	4.16367
Akap8l	ENSMUSG00000002625	14.978	15.11	16.0982	14.141	27.4348	37.5952	45.6816	59.1606
Shh	ENSMUSG00000002633	0	0	0	0	0	0.365764	0.949687	0.56866
Pdcd2l	ENSMUSG00000002635	10.4032	10.4636	7.77884	9.0235	6.83537	10.4658	8.92315	10.1446
Gtf2f1	ENSMUSG00000002658	72.5198	69.4526	74.5708	76.2179	50.6051	126.788	56.3135	55.1502
Clpp	ENSMUSG00000002660	24.5388	22.7403	23.3179	23.3994	2.48233	17.3352	10.1561	9.48202
Alkbh7	ENSMUSG00000002661	6.32465	6.79039	5.3355	4.82628	0	4.91492	2.67562	3.04622
Pspn	ENSMUSG00000002664	0.210154	0.453574	0.30481	0.399897	0	2.59662	2.90424	2.15307
Dennd1c	ENSMUSG00000002668	18.5523	17.2621	16.661	17.0897	1.18896	30.4591	40.5283	70.1777
Med6	ENSMUSG00000002679	11.3588	11.6387	11.8619	11.4228	0	10.0678	15.7653	19.2947
Prkd1	ENSMUSG00000002688	0	0	0	0	0	0.580481	1.09312	1.52431
Lcp2	ENSMUSG00000002699	124.805	121.705	144.778	148.682	3.35969	47.8276	53.5272	57.1371
Cse1l	ENSMUSG00000002718	37.7446	38.2651	36.6008	34.6965	0.56821	20.74	14.943	15.995
Naa20	ENSMUSG00000002728	21.8674	22.2538	29.8631	29.9496	0.404341	10.6908	8.35112	8.69646
Prkra	ENSMUSG00000002731	3.11087	3.97549	2.80695	2.72924	0.738701	3.60831	2.7152	2.51616
Fkbp7	ENSMUSG00000002732	0.961474	0.796275	0.856176	0.587162	0	1.03979	4.67919	5.39976
Plekha3	ENSMUSG00000002733	13.0757	13.2738	13.1631	13.7403	0	7.36631	7.21374	9.21121
Ykt6	ENSMUSG00000002741	34.1614	33.1305	36.5557	33.8321	1.50612	19.5134	9.09479	9.23425
Baz1b	ENSMUSG00000002748	42.7529	41.8011	44.1631	44.917	11.1031	45.7369	48.6271	51.2385
Pex6	ENSMUSG00000002763	4.82846	5.8525	5.22198	5.14325	1.57859	5.80676	4.6108	5.93391
Mrpl2	ENSMUSG00000002767	22.193	22.4795	21.5608	21.1908	5.12166	24.3864	10.4212	9.40805
Mea1	ENSMUSG00000002768	32.8882	34.51	34.8471	40.4376	19.6178	60.8472	14.6713	11.8891
Gnmt	ENSMUSG00000002769	0.137663	0.118847	0.0479203	0.0628694	1.24219	0.612337	1.35889	1.99469
Grin2d	ENSMUSG00000002771	0.0736365	0.0672392	0.142952	0.0452698	0.255559	2.98909	1.24128	1.72853
Kdelr1	ENSMUSG00000002778	33.3108	33.5175	31.6575	30.8666	0.799832	19.4629	9.34468	7.78396
Tmem143	ENSMUSG00000002781	1.60248	1.81832	1.52786	1.83632	1.06323	1.58426	1.86097	2.43162
Pdxk-ps	ENSMUSG00000002791	0.156809	0.0705084	0.0568594	0.0745971	0	1.96392	2.47661	2.84014
Ggct	ENSMUSG00000002797	1.87088	1.81706	1.8756	1.55503	0.337635	1.65932	1.21148	0.854324
Jag2	ENSMUSG00000002799	3.33355	3.33222	3.82048	4.20809	0.739065	4.66993	5.09352	6.79699
Btbd6	ENSMUSG00000002803	5.0729	4.59917	4.88519	4.46643	2.86989	4.64067	8.91618	10.6133
Nudt14	ENSMUSG00000002804	3.05665	3.97635	3.53456	3.25081	3.77827	7.76038	3.55456	4.59627
Epdr1	ENSMUSG00000002808	0.514905	0.525622	0.157438	0.0794431	0	0.356399	0.604426	0.611038
Flii	ENSMUSG00000002812	38.219	38.5843	34.8713	35.9692	4.45947	39.0807	20.5283	22.9005
Top3a	ENSMUSG00000002814	5.09726	5.54743	5.82443	5.68777	0.977224	5.89256	8.19588	10.0651
Atg4d	ENSMUSG00000002820	9.22562	9.1943	9.27946	9.17544	2.94783	7.46818	8.51335	9.40974
Qtrt1	ENSMUSG00000002825	9.01227	10.2689	9.35449	10.2895	0	6.6337	10.1386	10.2796
Plin4	ENSMUSG00000002831	0.00576966	0.0249052	0.0502102	0.0263494	0	0.571604	0.546748	0.950002
Hdgfrp2	ENSMUSG00000002833	37.0839	35.8801	34.9422	33.4472	16.638	68.6753	35.0916	44.5607
Chaf1a	ENSMUSG00000002835	33.6561	32.2036	34.3816	35.5953	7.69874	57.1359	24.9093	26.6201
Adprh	ENSMUSG00000002844	58.2703	57.789	52.8451	50.5549	4.73179	63.0772	21.0365	16.0714
Tmem39a	ENSMUSG00000002845	6.91015	8.11349	8.07449	7.73206	2.19553	3.64041	8.11804	11.3601
4930455C21Rik	ENSMUSG00000002846	15.5599	16.4098	14.2536	15.1513	0.839734	12.4434	8.74527	8.13143
Pla1a	ENSMUSG00000002847	0.875573	0.6178	0.410287	0.326812	0	0.953226	1.8283	3.06817
Mcm2	ENSMUSG00000002870	45.3432	47.975	47.0138	49.4633	2.66721	65.4278	22.5642	19.1003
Tpra1	ENSMUSG00000002871	4.27948	4.32215	4.35445	3.82109	2.47535	6.35255	7.19218	10.4792
Nab1	ENSMUSG00000002881	27.406	26.7317	26.3906	25.7656	2.20145	30.265	18.1583	19.7462
Cd97	ENSMUSG00000002885	14.0259	14.0964	10.86	10.6052	0.79749	6.80814	14.3249	13.5238
Il17ra	ENSMUSG00000002897	17.7564	18.5841	18.6987	18.5254	6.41497	29.7003	19.1375	21.3182
Lamb1	ENSMUSG00000002900	0.00334823	0	0.00291378	0.00382275	0.151062	0.674706	1.09067	1.20551
Kcnn1	ENSMUSG00000002908	0	0.0176775	0.0213833	0.0467566	0	1.97616	1.11572	1.70824
Arrdc2	ENSMUSG00000002910	4.14877	3.70786	3.41193	3.15783	1.92969	4.61206	5.60112	5.60263
Ppp1r17	ENSMUSG00000002930	0	0	0	0	0	0.605162	1.81043	1.97132
Cd36	ENSMUSG00000002944	0.0338217	0	0.0367914	0.0193075	0	0.165257	0.868028	0.965275
Map2k7	ENSMUSG00000002948	12.8319	12.5972	12.3154	13.2215	1.67727	21.0502	20.4646	28.0351
Timm44	ENSMUSG00000002949	21.0518	20.4687	19.6846	20.2278	6.95072	33.1885	29.6276	36.8861
Ap2a2	ENSMUSG00000002957	23.5272	25.173	22.4739	22.6938	2.90639	21.3506	17.6494	23.398
Pnkp	ENSMUSG00000002963	8.77538	8.40625	8.54059	7.29648	1.91265	10.9426	6.821	9.37677
Med25	ENSMUSG00000002968	16.7106	17.8772	14.2278	15.0519	4.56534	25.3008	17.1801	17.1055
Bcam	ENSMUSG00000002980	1.37011	1.29933	1.35492	1.42208	2.34149	3.96636	2.43851	3.14466
Clptm1	ENSMUSG00000002981	24.2641	23.4168	25.9224	27.4092	5.07825	23.3859	14.0312	11.8259
Relb	ENSMUSG00000002983	8.56392	8.96501	8.34524	8.83108	9.25458	21.013	17.7676	21.1279
Tomm40	ENSMUSG00000002984	18.8464	19.0531	18.0301	18.7092	0.353405	12.5484	6.68054	6.60353
Apoe	ENSMUSG00000002985	3.08566	3.1851	3.15229	3.3315	0.756608	2.84812	3.80736	5.52249
Apoc2	ENSMUSG00000002992	0	0	0.0310042	0	0	1.56071	1.40671	2.11182
Hbp1	ENSMUSG00000002996	12.1468	11.8938	11.2032	11.4216	0.728759	10.9913	14.4031	18.5345
Prkar2b	ENSMUSG00000002997	1.40019	1.48157	1.15521	1.05883	0	0.894634	1.79498	2.036
Cdkn1b	ENSMUSG00000003031	25.6692	27.8032	27.7406	27.1834	6.9112	33.8523	28.2977	25.5747
Klf4	ENSMUSG00000003032	1.29594	1.0577	1.46896	1.66611	1.47401	2.13579	2.21448	3.84926
Ap1m1	ENSMUSG00000003033	29.9683	30.4063	30.4279	30.617	2.37791	25.9018	16.8981	19.1383
Rab8a	ENSMUSG00000003037	34.2904	34.2468	35.2274	35.4466	0	40.8288	23.7941	27.7064
Hmgn2	ENSMUSG00000003038	17.9803	22.2606	14.2591	18.3109	1.95828	5.23619	3.04199	5.1933
Fam32a	ENSMUSG00000003039	39.1847	39.9221	38.2153	37.8507	20.3928	55.008	13.4881	12.9382
Elf3	ENSMUSG00000003051	0	0	0	0	0.749042	1.84619	1.96658	1.56728
Cyp2c29	ENSMUSG00000003053	0	0	0	0	0	0.321672	1.04936	0.928774
Stard3nl	ENSMUSG00000003062	13.0695	12.2048	12.5674	12.1443	0	7.95356	5.72246	6.76128
Stk11	ENSMUSG00000003068	18.3059	17.8536	17.4322	18.1522	6.54185	23.1648	12.7098	14.2292
Efna2	ENSMUSG00000003070	0.405122	0.269037	0.338995	0.266848	0	1.03962	0.738276	1.16307
Atp5d	ENSMUSG00000003072	70.2321	74.5826	71.1008	71.298	6.99313	106.017	32.6744	22.6101
Ppp5c	ENSMUSG00000003099	45.5714	46.2187	46.9191	46.6141	2.38853	40.1108	27.5506	28.3591
Cdk12	ENSMUSG00000003119	12.274	11.6997	12.9749	13.3607	2.55428	9.11341	17.6428	21.4775
Lipe	ENSMUSG00000003123	6.23961	6.30517	6.63238	6.91413	0.663163	9.07408	10.1275	13.3112
Pafah1b2	ENSMUSG00000003131	44.9955	45.8022	46.8154	45.4011	1.76619	30.5727	17.9146	17.9621
Tbc1d8	ENSMUSG00000003134	0.35929	0.436192	0.384324	0.435848	0.675421	1.89679	4.10813	4.56838
D1Bwg0212e	ENSMUSG00000003135	16.3461	16.8105	16.4542	16.2039	0	11.6558	7.0797	9.30997
Slc2a3	ENSMUSG00000003153	89.393	87.9661	123.265	123.27	21.7114	85.4168	119.651	110.397
Foxj2	ENSMUSG00000003154	4.1042	4.17129	4.16237	4.35576	0.850701	5.12964	6.10486	6.99578
Sri	ENSMUSG00000003161	31.7283	32.8192	30.4824	29.7982	5.61681	33.1896	18.8899	20.2643
Dgcr2	ENSMUSG00000003166	5.58742	5.55461	5.58069	5.95667	1.3541	2.99027	2.61698	2.96507
Mical3	ENSMUSG00000003178	3.25961	3.25749	3.25616	3.13189	1.03566	3.86763	10.6951	13.1028
Irf3	ENSMUSG00000003184	12.9713	13.5032	13.9538	12.9777	0.470061	13.1938	14.6656	20.563
Bcl2l12	ENSMUSG00000003190	2.99109	3.13715	3.43651	3.0121	0	2.70666	3.05205	3.39398
Zfp959	ENSMUSG00000003198	7.07131	6.87893	7.79477	7.25443	0.924744	2.62459	3.76322	4.40981
Mpnd	ENSMUSG00000003199	19.6778	18.0794	15.0184	15.2134	3.89957	26.3683	13.7647	19.7343
Sh3gl1	ENSMUSG00000003200	20.6406	21.9975	21.3233	19.9431	5.0611	24.9918	20.7858	29.9046
Ebi3	ENSMUSG00000003206	18.5888	21.5607	17.8809	19.3115	0	2.84986	11.4857	7.4766
Ccdc94	ENSMUSG00000003208	13.3983	13.5567	12.85	13.4175	10.2843	13.1947	15.3507	18.0713
Ranbp2	ENSMUSG00000003226	73.6579	70.7687	77.2693	75.9125	5.53265	97.0994	94.0787	102.996
Edar	ENSMUSG00000003227	0	0	0	0	0	1.2798	1.08143	1.22263
Grk5	ENSMUSG00000003228	6.46253	6.49851	5.17662	5.22239	3.3133	3.34434	4.55659	4.51431
Dvl3	ENSMUSG00000003233	3.52445	3.73025	3.48592	3.50548	3.36373	4.91049	7.25242	8.68988
Abcf3	ENSMUSG00000003234	12.2194	13.0052	12.7461	12.5763	2.94816	12.721	14.4301	17.0714
Eif2b5	ENSMUSG00000003235	31.5902	30.9639	30.0125	30.2549	3.26787	34.1146	20.4278	20.1949
Cyth2	ENSMUSG00000003269	11.2319	11.5601	11.1802	10.6666	1.70479	12.9303	10.4437	12.4225
Sult2b1	ENSMUSG00000003271	0.967289	0.626307	1.34685	1.26501	0.793477	3.18841	3.05543	3.2819
Car11	ENSMUSG00000003273	0.620643	0.502323	0.330068	0.255884	0.777822	5.11234	1.59968	1.93029
Dlgap1	ENSMUSG00000003279	0.00781648	0.00210878	0.00510169	0	0.440821	0.455675	1.25381	1.49294
Plag1	ENSMUSG00000003282	0.211269	0.232212	0.166832	0.15634	0.176515	0.442974	1.80739	2.26756
Hck	ENSMUSG00000003283	0.0158721	0	0.0276252	0.036243	0	1.27294	1.53541	1.56805
Mrpl4	ENSMUSG00000003299	24.2896	27.5784	23.0268	22.1561	8.16077	32.5658	14.3859	13.3881
Keap1	ENSMUSG00000003308	19.4324	19.2068	20.3306	20.4647	1.67571	21.0865	11.2188	13.0464
Ap1m2	ENSMUSG00000003309	0.745093	0.76283	0.748169	0.85069	1.72392	1.50647	2.18761	2.6424
Glg1	ENSMUSG00000003316	40.3839	41.3614	39.6881	41.1719	12.0438	61.4151	61.9469	57.5977
Atp8b3	ENSMUSG00000003341	0	0.00812341	0.0327544	0.0257834	2.37737	1.34441	0.832228	1.25599
Btbd2	ENSMUSG00000003344	3.23155	3.51729	3.49717	3.24552	0.417759	5.80358	4.25929	5.36664
Csnk1g2	ENSMUSG00000003345	28.7348	27.0848	25.927	26.5266	2.98304	58.3738	19.8669	20.9313
Fam108a	ENSMUSG00000003346	22.3842	23.6693	24.3252	22.2108	2.03406	32.2227	7.6545	7.12637
Mob3a	ENSMUSG00000003348	55.2695	57.2857	53.781	53.2091	1.1332	45.171	19.0411	18.9962
Cacnb3	ENSMUSG00000003352	2.78832	2.94009	2.80624	2.92832	1.44047	10.149	4.45423	5.65418
Ccdc65	ENSMUSG00000003354	0.0175685	0	0	0	0	0.722257	1.28331	1.31137
Fkbp11	ENSMUSG00000003355	1.27185	1.27448	1.344	1.08908	0	2.29598	3.58702	2.79222
Ddx23	ENSMUSG00000003360	29.9826	29.2798	29.0179	28.7803	19.2344	42.5644	34.5318	41.0613
Pld3	ENSMUSG00000003363	14.7966	16.2373	14.9421	15.8046	10.7592	17.9316	7.9587	8.55117
Grik5	ENSMUSG00000003378	3.69611	3.75511	3.23912	3.12295	2.3432	7.08213	8.04884	10.3188
Cd79a	ENSMUSG00000003379	0.592529	0.565645	0.575143	0.468349	1.0282	1.42839	6.74874	5.30341
Rabac1	ENSMUSG00000003380	38.7069	44.4321	36.4254	36.1339	8.56048	45.3445	14.0096	10.997
Etv3	ENSMUSG00000003382	4.14974	4.13638	6.13976	5.98136	2.1872	5.52374	8.41582	8.6988
Prkcsh	ENSMUSG00000003402	72.2315	72.448	73.783	77.8167	29.7682	102.241	66.1389	47.6926
Elavl3	ENSMUSG00000003410	0.0132104	0.021384	0.0229926	0.0452479	0	0.707802	0.691127	0.478535
Rab3b	ENSMUSG00000003411	0.0188447	0.0203362	0	0	0.425109	0.558818	0.595258	0.620575
St8sia6	ENSMUSG00000003418	2.24978	2.41333	2.33617	2.30255	0	0.507427	1.50411	1.31842
Fcgrt	ENSMUSG00000003420	0	0.061851	0.033252	0.0436251	3.44784	2.38202	2.79109	2.43269
Nosip	ENSMUSG00000003421	13.566	13.1181	12.6667	12.8661	3.07826	15.7643	9.63087	10.9096
Pih1d1	ENSMUSG00000003423	10.7291	12.1094	10.1935	9.90835	0.74016	10.2824	6.47755	7.67145
Rps11	ENSMUSG00000003429	1114.17	1208.36	1157.28	1159.28	47.2817	868.174	173.464	104.381
Supt5h	ENSMUSG00000003435	56.9556	55.7858	56.8037	57.9295	18.3578	112.822	59.2759	72.2736
Dll3	ENSMUSG00000003436	0.0116507	0.0377183	0	0.0133018	0	0.604602	1.15005	0.920802
Paf1	ENSMUSG00000003437	25.1689	23.1378	22.6848	23.3107	8.71486	34.9341	17.0079	21.3305
Timm50	ENSMUSG00000003438	15.2785	17.2487	17.484	17.9946	0.558154	14.8493	8.27958	8.09361
Med29	ENSMUSG00000003444	7.05043	7.66438	6.42884	6.33317	0	5.83473	3.4286	4.26796
Bicd1	ENSMUSG00000003452	0.140093	0.0964427	0.0588555	0.0689427	0.217951	0.345105	0.743888	0.864347
Ncstn	ENSMUSG00000003458	18.7615	18.7771	21.4521	21.9832	3.76877	15.0933	21.0923	26.5913
Pex19	ENSMUSG00000003464	14.2653	15.0186	14.323	14.2399	2.3561	8.30014	6.22021	6.61135
Phyhip	ENSMUSG00000003469	0	0.0492541	0.00992988	0	0	2.80688	1.39666	1.80363
Crhr2	ENSMUSG00000003476	0	0	0	0	0.586105	0.766074	0.487286	0.684477
Inmt	ENSMUSG00000003477	0	0	0	0	0	0.727289	1.18814	0.956771
Cyp4f18	ENSMUSG00000003484	0	0	0	0	0	0.868585	1.27218	1.65049
Impdh1	ENSMUSG00000003500	25.2208	22.8983	24.887	25.4806	8.64105	30.2791	17.2937	20.404
Psg18	ENSMUSG00000003505	0	0	0	0	0	0.59122	0.749618	0.891089
Dusp3	ENSMUSG00000003518	3.40413	3.53579	2.14776	2.07284	0	2.34679	1.3441	1.5881
Prodh	ENSMUSG00000003526	0.59482	0.331302	0.325612	0.350513	0.865695	2.59278	2.04557	2.56961
Dgcr14	ENSMUSG00000003527	7.91535	8.26216	8.01583	7.8268	1.59427	12.3123	14.3942	20.5321
Slc25a1	ENSMUSG00000003528	36.0579	36.03	28.0726	30.8195	0.688458	22.0285	10.1824	10.7536
Dgcr6	ENSMUSG00000003531	1.21249	1.28444	1.17133	1.10492	0	2.18908	1.86666	1.56295
Ddr1	ENSMUSG00000003534	3.59587	3.7904	4.38221	4.40724	11.6106	36.825	9.4608	11.9713
Ier3	ENSMUSG00000003541	62.0931	58.9286	54.5216	53.262	15.8948	15.8685	20.1701	17.9825
Fosb	ENSMUSG00000003545	1.15078	1.07946	1.0939	1.30376	1.59753	1.21108	1.52042	2.19604
Klc4	ENSMUSG00000003546	3.31758	3.34868	3.14844	3.37959	0.64517	8.59659	7.67888	8.91589
Ercc1	ENSMUSG00000003549	9.62725	9.6866	10.2357	9.62683	0.963089	6.87672	7.14317	7.94343
Cyp17a1	ENSMUSG00000003555	0	0.0165431	0.0400221	0.0525072	0.691637	1.32244	2.63301	4.87998
As3mt	ENSMUSG00000003559	5.08211	4.93181	3.08598	2.35992	0	2.19819	2.84524	3.8301
Homer3	ENSMUSG00000003573	1.38995	1.37496	1.2684	1.60898	2.17745	2.48501	1.63882	2.52172
Crtc1	ENSMUSG00000003575	1.01555	1.08952	1.1732	1.2917	0.267946	1.45492	1.5887	1.98833
Rnf215	ENSMUSG00000003581	4.16543	3.78873	3.81913	4.12732	0.671185	5.91536	7.92977	6.85857
Sec14l2	ENSMUSG00000003585	0.483145	0.449822	0.428699	0.46509	0	1.37269	1.45881	1.35187
Aven	ENSMUSG00000003604	6.71259	6.52019	7.00876	6.97409	0	7.32513	3.61779	3.36716
Cp	ENSMUSG00000003617	0.0277687	0.0149832	0.0271862	0.00396302	0.156605	0.198844	1.00049	1.21927
Crot	ENSMUSG00000003623	6.68227	6.21944	5.93172	5.21127	0.549151	6.00879	7.71351	7.09461
Rps6ka1	ENSMUSG00000003644	42.7883	43.7428	43.4457	42.8248	5.27742	26.078	15.8879	17.0515
Calb2	ENSMUSG00000003657	0	0	0	0	0	1.40841	2.10869	2.80372
Snrnp200	ENSMUSG00000003660	52.0637	52.3302	52.4407	52.6302	3.06553	49.2811	44.761	46.1397
Ciao1	ENSMUSG00000003662	12.8476	11.3538	11.2348	10.5774	2.34295	12.6695	8.05826	9.8047
Has1	ENSMUSG00000003665	0.0476618	0	0.0553033	0.0181389	0	1.46689	1.28596	1.29052
Taf6l	ENSMUSG00000003680	2.60477	2.63698	2.33973	2.2967	0.29089	2.05966	2.52028	3.0008
Insig2	ENSMUSG00000003721	17.6491	16.2293	16.4823	15.0964	1.29406	8.09298	8.73911	11.2924
Kpna6	ENSMUSG00000003731	14.8085	14.8782	14.9354	14.6931	1.11316	9.26519	8.45591	8.50409
Man1a	ENSMUSG00000003746	21.9909	21.4883	27.2307	27.447	2.15004	10.3985	24.5045	31.0886
Itpkc	ENSMUSG00000003752	3.92731	3.32364	3.29877	3.22507	0	3.04598	3.48991	3.80088
Adck4	ENSMUSG00000003762	3.35704	3.10359	3.15808	3.0567	0	4.74346	5.38875	6.75013
Brd8	ENSMUSG00000003778	10.786	10.6388	9.74522	10.0614	1.4089	15.3888	24.8451	31.1866
Kif20a	ENSMUSG00000003779	25.017	24.1557	21.9536	22.1709	1.18394	17.2434	8.42723	10.7156
Farsa	ENSMUSG00000003808	18.0802	18.4136	18.8607	18.6544	0.99036	17.1017	13.4052	14.8267
Gcdh	ENSMUSG00000003809	5.48584	5.63378	4.32285	4.48756	0	6.08613	4.64154	5.1086
Mast2	ENSMUSG00000003810	9.94612	9.42094	8.98439	9.15399	3.91912	9.53961	10.0323	12.7391
Dnase2a	ENSMUSG00000003812	0.862612	1.11706	0.691701	0.710509	0	1.98492	1.83679	1.69087
Rad23a	ENSMUSG00000003813	21.8013	21.594	19.634	20.3747	0.581329	26.6419	7.37691	8.76912
Calr	ENSMUSG00000003814	242.162	248.338	268.773	282.615	34.8513	294.513	200.164	129.038
Syce2	ENSMUSG00000003824	14.9993	14.7299	16.856	16.9903	0.761222	24.7774	11.525	10.5567
Nfat5	ENSMUSG00000003847	39.1161	38.7433	40.4446	39.6059	2.03788	26.008	52.4586	58.1215
Nob1	ENSMUSG00000003848	16.6308	18.0498	19.1728	18.6724	1.28923	20.356	11.64	11.4385
Nqo1	ENSMUSG00000003849	0.684186	0.553752	0.651229	0.414986	0	0.547565	1.47736	1.40818
Ppfia3	ENSMUSG00000003863	0.32621	0.203093	0.131023	0.207708	0.849094	3.3823	2.60081	3.64966
Gys1	ENSMUSG00000003865	17.4169	18.2491	19.3686	19.3945	6.25636	17.0511	28.0061	37.1258
Ruvbl2	ENSMUSG00000003868	53.1813	52.3629	55.1303	55.473	2.91116	45.9304	20.1015	19.577
Lin7b	ENSMUSG00000003872	0.113481	0.146954	0.0592535	0.129563	0	1.08602	1.47863	0.747404
Bax	ENSMUSG00000003873	73.0573	72.7368	80.7358	83.5857	15.5153	164.218	20.5182	23.4042
Il7r	ENSMUSG00000003882	24.0546	23.5681	22.4916	21.4131	4.66984	40.7591	44.7712	70.8517
Tfam	ENSMUSG00000003923	15.4276	14.6462	15.5093	15.2393	0.337559	14.0279	8.03531	8.40991
Zfp81	ENSMUSG00000003929	4.32122	4.05874	4.22188	4.04855	0	2.54151	5.48989	5.63279
Efnb3	ENSMUSG00000003934	0.385976	0.270178	0.490224	0.321576	3.29456	2.08103	1.23568	1.09929
Mmd	ENSMUSG00000003948	15.7823	15.7939	13.493	12.6274	0.278144	2.8627	4.04076	4.49345
Hlf	ENSMUSG00000003949	0.0546697	0.0643599	0.0605513	0.0453947	0	0.321554	0.784946	1.00382
Fam162a	ENSMUSG00000003955	244.301	240.274	262.293	262.267	75.494	671.555	153.92	144.646
Rpl8	ENSMUSG00000003970	1480.45	1479.1	1381.34	1354.74	290.232	2434.1	699.939	427.487
Grm3	ENSMUSG00000003974	0	0	0	0	0	0.265803	0.574699	0.98955
Ssbp2	ENSMUSG00000003992	2.25228	2.17848	2.68597	2.53338	0.188178	2.8953	5.98629	7.58178
Fancl	ENSMUSG00000004018	2.98367	2.9329	2.96501	3.1367	0	1.85821	3.77142	3.69672
Fam5b	ENSMUSG00000004031	0.00810061	0	0	0	0	0.447672	0.687673	0.889203
Gstm5	ENSMUSG00000004032	1.01328	0.925249	0.339154	0.385628	4.68884	1.59343	0.820692	1.59711
Gstm7	ENSMUSG00000004035	0	0.0223812	0.0180487	0.0236791	0.935718	0.936498	1.51496	1.54809
Gstm3	ENSMUSG00000004038	0	0	0	0	0	1.46189	1.22353	1.67459
Stat3	ENSMUSG00000004040	64.4815	65.8425	63.764	65.2874	12.7369	69.9671	80.6629	105.278
Stat5a	ENSMUSG00000004043	37.7803	40.8157	29.4185	28.8379	3.99041	23.7522	50.4903	54.6752
Ptrf	ENSMUSG00000004044	1.16637	1.44848	0.902243	0.69754	1.67057	1.69068	1.64476	1.99161
Map3k11	ENSMUSG00000004054	14.8507	15.0456	15.7594	15.7386	2.7589	11.7866	8.3989	9.22478
Akt2	ENSMUSG00000004056	22.397	21.9989	21.5737	21.7807	0.420161	14.3915	9.05476	10.5803
Dnaja3	ENSMUSG00000004069	16.3985	16.9361	15.9031	16.4161	0.382946	13.5115	11.0595	11.4227
Hmox2	ENSMUSG00000004070	23.9934	22.7407	19.8375	19.4425	6.08153	36.0755	11.0881	12.8893
5730403B10Rik	ENSMUSG00000004071	3.81972	4.18439	3.7616	3.84644	0	3.17017	6.75379	9.64177
B230120H23Rik	ENSMUSG00000004085	5.39103	4.91617	4.94426	4.6759	0.73616	3.70146	6.13974	7.02102
Cwc15	ENSMUSG00000004096	97.1924	95.338	98.3139	95.0997	20.2262	209.682	65.9068	51.638
Col5a3	ENSMUSG00000004098	2.40901	1.88398	0.99729	1.07456	0.440031	2.09682	2.25281	3.09402
Dnmt1	ENSMUSG00000004099	77.275	75.7289	73.2116	74.5035	17.3477	89.019	59.1057	66.5947
Ppan	ENSMUSG00000004100	25.1287	24.8852	25.8494	26.6159	2.99138	19.6881	17.383	19.738
Angptl2	ENSMUSG00000004105	3.26445	3.13519	2.349	2.56916	4.5281	8.11678	2.56538	2.43531
Cacna1e	ENSMUSG00000004110	0	0	0	0	0	0.979935	1.69342	1.99796
Cacna1b	ENSMUSG00000004113	0.116893	0.0684787	0.0435968	0.0343182	0.60273	1.28299	1.77366	2.06035
Rg9mtd2	ENSMUSG00000004127	3.11812	3.2436	3.15551	2.81855	1.69042	1.99484	2.26838	2.58648
Etv1	ENSMUSG00000004151	0.0225535	0.00608463	0.0147203	0	0.254387	0.436998	1.41369	1.22547
Kifc2	ENSMUSG00000004187	0.401453	0.444627	0.22065	0.241236	1.90657	2.0292	1.5434	2.20337
Psap	ENSMUSG00000004207	68.6717	70.2675	68.7543	69.6863	18.0163	85.1657	41.5916	36.289
Ikbkg	ENSMUSG00000004221	7.6972	7.68783	7.82792	7.59139	0.923603	5.80286	5.0761	5.75265
Pax2	ENSMUSG00000004231	0.00572589	0	0	0	0.51667	1.83687	0.847811	1.25706
Wars2	ENSMUSG00000004233	2.09412	2.02484	1.76894	1.60669	0.251948	1.33606	2.70105	3.33467
Atn1	ENSMUSG00000004263	16.6642	18.2227	18.4741	20.1442	8.54365	25.4147	18.8859	26.9224
Phb2	ENSMUSG00000004264	36.3837	36.8443	39.2559	39.3071	10.0732	36.9377	13.1705	9.7248
Ptpn6	ENSMUSG00000004266	88.5451	87.522	82.9341	85.643	4.27719	65.9524	53.8085	53.3328
Eno2	ENSMUSG00000004267	12.2302	12.3148	6.19682	6.32509	2.54722	7.90012	21.4283	109.384
Emg1	ENSMUSG00000004268	92.0216	90.6018	100.889	97.2327	9.60311	76.9208	30.0217	35.8773
Lpcat3	ENSMUSG00000004270	27.5857	27.7514	22.8214	24.1405	4.5841	14.3595	11.5339	13.3168
Atp6v1f	ENSMUSG00000004285	43.9185	48.6754	46.837	47.7533	1.4093	63.724	14.9853	11.7952
Il12b	ENSMUSG00000004296	0	0	0.0146904	0	0	0.773621	1.16642	1.92711
Clcn5	ENSMUSG00000004317	5.34367	5.25658	5.99013	5.54485	0.261628	2.61651	8.0882	7.8422
Clcn3	ENSMUSG00000004319	13.3432	12.8544	14.8483	14.3038	3.33473	13.4562	26.1697	35.6947
Hif3a	ENSMUSG00000004328	2.23572	2.31125	2.97009	2.6994	1.33897	2.61017	8.18311	14.7249
Gpx6	ENSMUSG00000004341	0	0	0	0	0	0.0701508	0.719231	0.914067
Gpx5	ENSMUSG00000004344	0	0	0	0	0.894913	0.387673	1.2531	1.17576
Pde1c	ENSMUSG00000004347	0.0181544	0.0055975	0.00451394	0.00888313	0.468042	0.410752	0.860179	1.00779
Utp20	ENSMUSG00000004356	17.5892	17.2528	19.3905	19.0946	0.678557	10.9572	13.1388	14.6933
Spic	ENSMUSG00000004359	0	0	0	0	0.390025	0.297132	0.972796	1.04382
9330159F19Rik	ENSMUSG00000004360	0	0	0	0	5.04316	0.249791	0.940782	1.03326
Cul3	ENSMUSG00000004364	48.1133	46.2299	48.7727	48.6461	3.38168	37.7163	22.8688	23.8452
Sst	ENSMUSG00000004366	0	0	0	0	0	1.0087	1.86043	2.55565
Il11	ENSMUSG00000004371	0.0748972	0.0538833	0.0869051	0.171024	0	0.588898	1.38006	1.37024
Large	ENSMUSG00000004383	0.134789	0.150002	0.0623153	0.0577093	0.9502	0.667114	1.35546	1.61829
Ddx56	ENSMUSG00000004393	24.5789	24.7559	23.5229	22.7042	0	10.2305	11.8011	12.8066
Tmed4	ENSMUSG00000004394	18.3707	18.6401	20.3519	20.1387	2.06348	15.9051	14.477	11.5135
Emid2	ENSMUSG00000004415	0	0	0.00494455	0.0129741	0.256346	1.38236	1.13293	1.14759
Bid	ENSMUSG00000004446	3.58233	3.74474	3.61403	3.54541	0.421996	1.98566	3.15761	2.66946
Ralb	ENSMUSG00000004451	10.0651	9.21166	8.31964	8.15222	0.949357	6.84958	3.97415	3.2337
Ppp1cc	ENSMUSG00000004455	83.6899	83.8147	83.6582	83.5265	2.62515	70.3368	32.3169	39.2587
Dnajb11	ENSMUSG00000004460	34.6307	34.9465	37.4862	38.8123	0.925887	28.3392	14.403	10.0244
Tbccd1	ENSMUSG00000004462	5.61599	5.45045	5.16534	5.09305	0	3.09749	4.12434	4.61338
Clec11a	ENSMUSG00000004473	0.0680418	0.183567	0.059213	0.135949	0	2.20113	1.64554	2.01661
Zfp324	ENSMUSG00000004500	2.43332	2.36332	2.66211	2.54005	0.313669	1.77113	3.00588	3.63263
Gab2	ENSMUSG00000004508	0.564757	0.454104	0.419201	0.436186	0.499611	3.04868	2.71087	4.32738
Coro1c	ENSMUSG00000004530	14.9152	15.8583	14.7589	15.4324	0.775085	10.5569	6.2948	6.56252
Tax1bp1	ENSMUSG00000004535	43.4385	42.2192	41.6934	41.5699	3.85345	77.3838	34.527	30.8948
Psg17	ENSMUSG00000004540	0	0	0	0	0	0.543469	0.905253	1.04138
Psg19	ENSMUSG00000004542	0	0	0	0	0	0.623811	0.900804	1.28793
Ctse	ENSMUSG00000004552	12.1267	11.8763	11.7937	12.5171	1.41864	3.00211	9.99432	12.9318
Ndrg2	ENSMUSG00000004558	37.6994	38.8226	31.1331	29.1049	2.77809	34.0185	23.5224	31.8015
Mettl17	ENSMUSG00000004561	5.47831	4.81977	3.69024	3.65733	2.64146	3.523	6.5883	7.95071
Arhgef40	ENSMUSG00000004562	2.25952	2.24786	1.47987	1.65265	1.85834	2.60939	3.15973	4.84429
Pnpla6	ENSMUSG00000004565	9.00271	9.37252	7.93096	7.79959	0.666408	10.323	15.907	21.9371
Mcoln1	ENSMUSG00000004567	5.10289	5.13304	4.77758	4.74459	0.91907	9.67201	10.8785	15.5409
Arhgef18	ENSMUSG00000004568	1.41994	1.36586	1.30798	1.48119	1.4276	3.0415	4.08387	6.09572
Pkn2	ENSMUSG00000004591	13.6442	12.8745	14.888	14.7247	0.605695	10.9357	15.2574	17.173
Cd33	ENSMUSG00000004609	0	0	0.0224784	0.0147453	0.582686	0.983558	2.24374	1.89968
Etfb	ENSMUSG00000004610	48.2178	45.9309	41.6061	42.0707	0	39.6873	15.0213	12.4161
Nkg7	ENSMUSG00000004612	9.56801	9.75391	4.54173	3.97237	1.70625	2.29388	0.895938	0.996312
Lim2	ENSMUSG00000004613	0	0	0	0	0	0	0	0
Stxbp2	ENSMUSG00000004626	22.5461	22.2972	20.7323	22.0862	5.04284	29.1954	25.3605	37.6666
Pcp2	ENSMUSG00000004630	0.163479	0.274427	0.0948445	0.186648	0	0.893656	1.03995	1.95402
Sgce	ENSMUSG00000004631	0.0968372	0.197392	0.0936356	0.110561	0	0.087018	0.870922	0.968493
Chn2	ENSMUSG00000004633	0.433478	0.542631	0.850029	0.78526	0	0.631028	1.79143	2.06826
Wwox	ENSMUSG00000004637	1.27621	1.4371	1.12766	1.22604	0.883565	2.02817	5.47079	8.12592
Slbp	ENSMUSG00000004642	25.772	26.4336	30.9766	29.9247	11.0547	21.9828	11.5949	13.2688
Tyr	ENSMUSG00000004651	0	0	0	0	0	0.0676689	0.713608	0.727425
Ghrhr	ENSMUSG00000004654	0	0	0	0	0.937475	1.77849	1.35372	2.32649
Aqp1	ENSMUSG00000004655	0.0126397	0	0.0109996	0	0	0.732592	0.548977	0.88797
Arid3b	ENSMUSG00000004661	2.31049	2.45292	2.86931	2.63318	1.69042	4.48067	6.46816	9.12124
Cnn2	ENSMUSG00000004665	94.0117	96.7765	88.0622	93.142	3.04489	56.2819	20.5452	14.6386
Polr2e	ENSMUSG00000004667	25.9044	27.1762	25.2488	27.1193	5.04972	25.3116	10.2626	10.6205
Abca13	ENSMUSG00000004668	0	0	0.00146405	0	0.531316	0.324271	0.966503	1.04523
Myo9b	ENSMUSG00000004677	28.7359	29.4192	30.0444	30.1588	9.85447	32.6609	54.1796	67.5921
Hdac9	ENSMUSG00000004698	1.62193	1.53151	0.803755	0.814444	0	0.374487	1.8975	2.27493
Ly9	ENSMUSG00000004707	34.4595	33.0152	36.76	39.0451	3.17103	35.8375	30.3283	26.8486
Cd244	ENSMUSG00000004709	0.0176619	0	0	0.0100825	0.398427	0.374952	1.06349	1.68671
Emr1	ENSMUSG00000004730	0.020465	0	0.0267143	0.0116827	0	0.896504	1.7979	2.24644
Mtfp1	ENSMUSG00000004748	1.85318	1.97923	1.19707	1.24332	0	2.13738	1.32011	1.97132
Rab23	ENSMUSG00000004768	1.53319	1.55059	1.36569	1.4572	0.181081	1.37682	2.8763	3.33953
Rab11a	ENSMUSG00000004771	22.5839	22.5509	23.0047	21.3625	3.50488	21.6975	12.335	10.7445
Eif2b2	ENSMUSG00000004788	28.6069	27.6014	27.1944	28.9405	0	28.6939	8.58968	8.73988
Dlst	ENSMUSG00000004789	54.3607	54.7651	56.9043	57.064	3.78988	43.1226	22.6959	21.4976
Pgf	ENSMUSG00000004791	0.545711	0.588901	0.730618	0.766831	9.46956	3.79098	1.65747	2.48826
Ulk2	ENSMUSG00000004798	5.40537	5.72527	5.9513	5.75916	1.25321	4.55649	5.68117	6.02493
Ccl24	ENSMUSG00000004814	0	0	0	0	0	0.295134	0.864544	1.01795
Dgkq	ENSMUSG00000004815	1.84751	1.64483	1.6721	1.63474	0.833543	2.11672	3.77505	5.93193
Tmed11	ENSMUSG00000004821	0	0	0	0	0	0.117316	2.57744	5.54131
Grap	ENSMUSG00000004837	48.3158	49.2021	53.7629	53.493	8.35519	56.9126	42.666	37.8917
Pou1f1	ENSMUSG00000004842	0.0180361	0.0194635	0.0235437	0.0102961	1.2206	0.303885	1.86938	1.94022
Chmp2b	ENSMUSG00000004843	22.329	21.7568	22.2772	21.7396	0	16.814	7.16872	7.01999
Plod3	ENSMUSG00000004846	10.2207	10.3636	10.7872	10.3941	1.65754	8.6363	8.55856	8.37208
Ap1s1	ENSMUSG00000004849	35.5459	35.6857	36.5078	37.4963	2.0447	26.5626	5.36829	5.10742
Mapk13	ENSMUSG00000004864	0.197645	0.142192	0.0764443	0.125364	0	1.56884	1.21394	2.94094
Srpk1	ENSMUSG00000004865	25.1434	24.9642	26.1672	25.7477	11.3362	28.1658	51.0655	63.9727
Pax3	ENSMUSG00000004872	0	0	0	0	2.66348	0.253187	0.911191	0.895452
Lbr	ENSMUSG00000004880	57.6098	57.9514	58.9474	56.2621	5.06252	50.9573	40.0036	33.1946
Crabp2	ENSMUSG00000004885	70.3019	71.5563	42.7101	41.1793	0	21.1424	4.2644	3.85989
Nes	ENSMUSG00000004891	0.191484	0.178715	0.0990821	0.0886305	0.233492	1.68812	1.34865	1.54519
Bcan	ENSMUSG00000004892	0	0	0	0	0	1.30145	1.38449	1.27185
Hapln2	ENSMUSG00000004894	0	0	0	0	0	0.962703	1.54827	1.47577
Prcc	ENSMUSG00000004895	31.1667	30.3604	30.6556	33.1128	2.85078	24.0283	14.595	13.8719
Rrnad1	ENSMUSG00000004896	3.52358	3.63861	3.47645	3.34748	0.708649	3.30979	6.95633	8.16095
Hdgf	ENSMUSG00000004897	187.542	179.723	179.3	188.469	9.38584	148.975	32.7878	21.0089
Slc25a18	ENSMUSG00000004902	0.63154	0.550461	0.7187	0.415986	4.38357	1.78436	9.01531	13.3849
Thop1	ENSMUSG00000004929	11.2366	11.5805	10.8981	12.0048	1.18449	8.46644	4.52222	3.87611
Apba3	ENSMUSG00000004931	8.46665	8.4902	8.27363	8.28049	0.711341	11.1466	15.0653	18.6915
Matk	ENSMUSG00000004933	0.614361	0.811181	0.459165	0.726186	1.63048	3.26368	4.79446	7.80697
Pias4	ENSMUSG00000004934	8.48589	9.20443	8.61455	8.19927	1.63475	10.3441	11.388	12.2343
Map2k1	ENSMUSG00000004936	54.1395	57.0507	56.9142	54.5456	7.95209	36.6919	23.4297	27.7743
Sgta	ENSMUSG00000004937	28.5669	30.7187	29.1014	29.5349	0.760835	31.368	15.5809	15.5493
Nmrk2	ENSMUSG00000004939	0.0902294	0.136319	0.10993	0.226637	0	1.33782	1.85258	2.29783
Tmem242	ENSMUSG00000004945	38.6416	35.3157	37.6749	35.4896	1.54283	22.7469	7.29114	7.43232
Dtx2	ENSMUSG00000004947	2.83786	2.97584	3.35722	3.08371	2.34342	2.86091	2.8712	3.87705
Zp3	ENSMUSG00000004948	0	0	0	0	0	2.82475	2.42788	2.75498
Hspb1	ENSMUSG00000004951	0.128824	0.0695099	0.0840813	0	0	0.564337	1.14447	1.97974
Rasa4	ENSMUSG00000004952	1.12094	1.40065	1.85296	1.91664	0.967911	2.18685	5.60126	7.64174
Syt5	ENSMUSG00000004961	0.285098	0.24613	0.330807	0.303803	0.857518	1.39623	1.4634	1.50217
Hnrnpa2b1	ENSMUSG00000004980	503.462	488.288	444.924	448.113	12.4657	446.549	138.903	147.578
Fxyd4	ENSMUSG00000004988	0.166161	0.149426	0.337401	0.158091	0	0.690567	10.2785	18.1786
Ccdc130	ENSMUSG00000004994	2.67459	2.93948	2.70296	3.0255	0.556082	5.73159	5.64523	5.81768
Mri1	ENSMUSG00000004996	7.47683	7.44455	6.66558	6.27783	0.45771	9.49002	6.1487	5.59032
Prkacb	ENSMUSG00000005034	27.3505	25.9721	26.0917	26.3793	2.19862	20.1982	12.9278	13.5068
Sgsh	ENSMUSG00000005043	1.91824	1.78594	1.68243	1.83797	0.339394	2.687	1.70788	2.75799
Chd5	ENSMUSG00000005045	0.0242545	0.0261741	0.054276	0.0553838	0.156327	1.22364	1.66909	2.4266
Cstb	ENSMUSG00000005054	42.8498	40.618	37.531	41.3911	0	44.8683	8.8644	6.20657
Sh2b2	ENSMUSG00000005057	0.967685	0.918456	0.578325	0.772048	2.10405	1.34363	2.00249	2.15005
Pex5	ENSMUSG00000005069	12.9432	13.0407	12.6562	12.2874	4.93916	7.78098	10.4406	12.7195
Jkamp	ENSMUSG00000005078	4.35407	4.64543	4.30434	4.42192	2.78248	2.30265	1.72892	2.11217
Cd44	ENSMUSG00000005087	80.1738	78.3225	79.3701	77.7339	10.17	13.5933	17.3169	13.8564
Slc1a2	ENSMUSG00000005089	0.0101133	0.0109137	0.0110013	0.0144332	0.570351	0.422582	0.963351	1.00467
Eif2ak4	ENSMUSG00000005102	5.81088	5.76143	4.77014	4.46362	2.81255	5.90288	14.2059	18.2218
Wdr1	ENSMUSG00000005103	199.598	196.106	192.872	191.776	9.65523	190.29	83.9423	82.7384
Slc2a9	ENSMUSG00000005107	1.20197	1.50153	1.32456	1.22315	0.589449	2.43461	2.45033	3.42757
Wisp1	ENSMUSG00000005124	8.68321	8.92887	5.5404	5.48249	0.271491	0.612377	2.2928	3.39516
Ndrg1	ENSMUSG00000005125	27.876	27.7452	32.1568	32.0624	4.99892	35.9245	43.6389	59.2086
4930550C14Rik	ENSMUSG00000005131	0.429483	0.434507	0.397115	0.551644	0	0.777897	3.33858	3.94833
Man2b1	ENSMUSG00000005142	15.4391	15.7994	14.3511	13.6915	3.1174	17.7473	12.2012	14.8828
Klf5	ENSMUSG00000005148	0.0771747	0.124924	0.0839511	0.11014	0	1.89843	1.75214	2.07551
Wdr83	ENSMUSG00000005150	3.60559	4.04354	3.34283	4.39909	0.531613	3.94674	3.67542	4.83737
Prdx2	ENSMUSG00000005161	45.539	45.231	45.7314	45.89	3.9294	66.0558	16.1195	11.3528
Polr2a	ENSMUSG00000005198	88.9194	92.8944	89.9303	94.0058	15.4748	70.3991	37.9941	36.5877
Shbg	ENSMUSG00000005202	0	0	0	0	0	1.32248	2.56814	3.09787
Senp3	ENSMUSG00000005204	29.1818	30.4161	31.9431	33.7664	2.47481	29.5992	16.5687	18.0837
Corin	ENSMUSG00000005220	0.0860855	0.0464494	0.0695643	0.0631837	0	0.489003	1.56598	1.79542
Plekha8	ENSMUSG00000005225	2.22311	2.24048	1.24164	1.30968	0.641578	1.01269	1.19782	1.27999
G6pc2	ENSMUSG00000005232	0	0	0	0	0	0.759541	1.09587	0.997069
Spc25	ENSMUSG00000005233	11.9048	11.6669	11.4025	11.951	2.34957	16.222	6.70333	7.91164
Dnahc2	ENSMUSG00000005237	0	0	0.00390222	0.00511954	0	1.47022	1.29689	1.77689
Ripk4	ENSMUSG00000005251	0.344392	0.344455	0.328945	0.287707	0	0.70197	0.713071	1.14333
Ufd1l	ENSMUSG00000005262	13.562	14.0569	14.288	14.7409	0	14.1257	12.8203	14.9459
Zfp287	ENSMUSG00000005267	1.9056	1.99538	2.04453	1.89253	0.58887	2.02318	2.99763	3.79193
Prlr	ENSMUSG00000005268	0.127718	0.116802	0.114913	0.126046	0.292995	0.446424	1.38465	2.04828
Letm1	ENSMUSG00000005299	7.15357	7.08107	6.80627	7.31098	2.17339	9.10894	4.3883	3.422
Ubqln1	ENSMUSG00000005312	47.8158	50.5406	45.6409	46.9404	10.9735	37.4102	20.612	18.9856
Fgfr4	ENSMUSG00000005320	0	0	0	0	0	0.94769	0.666262	0.88497
Cadm3	ENSMUSG00000005338	0	0	0	0	0.958467	0.640704	0.671046	0.816183
Fcer1a	ENSMUSG00000005339	0	0	0	0	0	0.370788	1.15005	1.20784
Txn2	ENSMUSG00000005354	22.9306	22.6422	22.6745	23.0002	0.356009	18.5066	8.05389	6.56556
Casp14	ENSMUSG00000005355	0	0	0	0	0	0.87437	2.27985	2.28487
Slc1a6	ENSMUSG00000005357	0	0	0	0	0	1.42474	1.60038	2.338
Slc1a3	ENSMUSG00000005360	0.00388947	0	0.00338479	0	0.701926	0.623872	1.19019	1.426
Crbn	ENSMUSG00000005362	10.1492	10.6757	11.0919	11.8071	0.578523	16.7998	12.6448	14.2584
Il5ra	ENSMUSG00000005364	0	0	0	0	0	0.157592	1.19257	1.41173
Msh6	ENSMUSG00000005370	41.2987	38.8395	39.0034	38.9262	5.28239	40.7793	25.6725	25.2928
Fbxo11	ENSMUSG00000005371	22.7719	23.2772	22.5087	21.91	1.08452	20.2181	37.8542	39.4916
Mlxipl	ENSMUSG00000005373	0.0247471	0.0267057	0.021536	0.0282543	0	1.12579	1.19698	1.29033
Tbl2	ENSMUSG00000005374	16.5799	16.7814	18.7524	18.8725	4.26733	9.27672	16.2125	18.6029
Wbscr22	ENSMUSG00000005378	5.77596	5.89446	5.81162	6.09072	0	7.65985	4.16239	4.67177
Nid1	ENSMUSG00000005397	1.93317	2.09803	0.454038	0.451461	0.991125	0.692145	1.61551	1.50713
Mcm5	ENSMUSG00000005410	75.5492	78.7642	83.876	83.4978	6.12893	59.5224	31.1481	29.8021
Hmox1	ENSMUSG00000005413	4.60959	4.32774	4.17193	4.24538	0.693237	4.84635	4.67151	3.74435
Mprip	ENSMUSG00000005417	4.38506	4.34495	4.47956	4.32382	1.46133	6.10205	5.83369	7.3132
Cic	ENSMUSG00000005442	19.6698	20.4433	20.3204	21.1684	5.96673	30.7063	32.4644	46.6174
Pafah1b3	ENSMUSG00000005447	9.84943	10.5609	8.35199	8.47447	2.13301	20.5407	8.68022	9.79108
Il27ra	ENSMUSG00000005465	20.2701	20.2425	19.5975	19.0764	1.12765	18.9502	16.16	22.1955
Prkaca	ENSMUSG00000005469	33.5954	36.5512	32.1598	32.9999	7.83995	20.4067	7.91894	8.10671
Asf1b	ENSMUSG00000005470	28.1769	28.6444	28.8342	28.3435	0	15.4101	3.44867	3.95975
Myl10	ENSMUSG00000005474	0.0403947	0.0435917	0.140613	0.092239	7.28995	1.52454	1.91395	2.03969
Ddx39	ENSMUSG00000005481	30.7632	31.9398	33.526	32.733	5.23095	29.0199	13.6446	15.9369
Dnajb1	ENSMUSG00000005483	29.9764	32.3489	33.6204	35.9502	5.29592	34.0567	18.539	21.8401
Msh4	ENSMUSG00000005493	0.0199606	0.0430807	0.0260559	0.125342	0	0.262322	1.99003	2.43209
Usp40	ENSMUSG00000005501	4.89287	4.86139	4.0863	3.79928	0.890128	3.45267	11.5811	16.156
Evx1	ENSMUSG00000005503	0	0	0	0	0	1.32231	0.569628	0.836147
Kbtbd4	ENSMUSG00000005505	9.45675	9.36048	9.11341	9.58927	0.477249	7.25025	6.265	6.66499
Celf1	ENSMUSG00000005506	37.5486	37.7203	41.4999	41.317	4.78905	19.4928	18.7515	19.3592
Ndufs3	ENSMUSG00000005510	29.2711	29.7781	29.4134	28.0062	1.37565	18.2477	12.8517	14.6597
Por	ENSMUSG00000005514	15.4007	16.8513	15.8529	16.4331	2.98052	11.7929	11.2977	12.0739
Igf1r	ENSMUSG00000005533	7.30068	7.48736	8.18794	8.32691	9.01053	11.9593	27.9209	40.5163
Insr	ENSMUSG00000005534	7.16964	6.82575	7.26224	6.8713	2.02171	4.28374	12.7594	15.9899
Fcer2a	ENSMUSG00000005540	0.192618	0.28781	0.232096	0.219917	0	1.12839	3.65645	4.16367
Cyp2a5	ENSMUSG00000005547	0	0	0	0	2.168	1.03632	1.80246	2.74286
Atp4a	ENSMUSG00000005553	0.0794364	0.142872	0.0998531	0.07054	0	1.01719	1.93417	2.07335
Trim28	ENSMUSG00000005566	69.1266	71.9837	72.2613	70.1302	6.66803	64.7881	37.1531	37.4579
Ube2m	ENSMUSG00000005575	69.6755	73.3255	71.8166	76.3012	15.721	58.4551	15.3348	15.7778
Adcy9	ENSMUSG00000005580	0.606969	0.613639	0.483731	0.634633	0	1.37791	3.65794	3.80124
Mef2c	ENSMUSG00000005583	0.156792	0.0709552	0.0924318	0.0866189	0.228193	0.726053	3.37499	3.65317
Ctr9	ENSMUSG00000005609	11.3151	11.4659	11.8825	11.65	10.3016	9.58183	9.7668	11.1061
Eif4g2	ENSMUSG00000005610	152.514	153.154	154.181	153.679	6.48652	102.176	53.9485	54.2083
Mrvi1	ENSMUSG00000005611	0.00486369	0.00524863	0	0	0	0.63591	1.16184	1.17455
Pcyt1a	ENSMUSG00000005615	8.45844	7.85683	9.52647	8.95844	0	5.12856	3.90969	4.18292
Zfp592	ENSMUSG00000005621	10.0169	10.5534	10.3428	11.1552	1.2127	9.85156	10.3476	12.0675
Psmd4	ENSMUSG00000005625	46.8149	46.3983	47.7071	49.0889	8.00259	102.311	36.1614	34.7091
Tmod4	ENSMUSG00000005628	0.290079	0.166953	0.185123	0.220793	0.872501	1.23816	4.04694	5.47681
Insrr	ENSMUSG00000005640	0.104599	0.100336	0.13654	0.112789	0	1.59396	2.22563	2.95976
Cabp5	ENSMUSG00000005649	0	0.0141854	0.0114394	0.030016	0.593066	0.49611	1.50517	1.64494
Snx6	ENSMUSG00000005656	54.1638	51.128	55.6337	58.2417	5.4391	49.7356	23.4603	20.5306
Mthfd2	ENSMUSG00000005667	50.136	49.5098	43.7155	43.7319	0.550362	35.8116	34.3899	25.2006
Kit	ENSMUSG00000005672	0.0626391	0.0983224	0.0198223	0.039009	0.256917	0.46821	2.2147	3.06289
Tomm40l	ENSMUSG00000005674	1.56887	1.36086	1.43443	1.46245	0	2.83742	1.56825	2.33252
Nr1i3	ENSMUSG00000005677	0	0.0324716	0.0130929	0.0601204	0.339394	0.425864	0.608895	0.693626
Apoa2	ENSMUSG00000005681	0	0.066727	0.37667	0.423578	0	1.70857	2.1973	2.71497
Pan2	ENSMUSG00000005682	6.30511	5.91838	5.74023	5.97193	1.68324	7.01516	24.0409	36.0389
Cs	ENSMUSG00000005683	148.668	147.663	138.901	140.179	1.5892	104.207	30.6902	21.1628
Ampd3	ENSMUSG00000005686	0.864914	0.875831	1.03108	0.845456	0.534553	0.806491	1.87127	2.60114
Bcas2	ENSMUSG00000005687	18.0393	16.9939	16.7254	15.9154	0	15.6851	11.6323	11.8561
Sh2d1a	ENSMUSG00000005696	19.5334	20.1081	18.5971	17.872	2.74374	9.63161	20.05	22.4565
Ctcf	ENSMUSG00000005698	38.8751	38.5456	40.6149	39.3923	3.69897	36.2562	18.9914	20.0241
Pard6a	ENSMUSG00000005699	5.03871	4.71083	4.12222	4.77192	0	4.67906	2.84215	3.05861
Agrp	ENSMUSG00000005705	2.1666	2.44682	1.92932	2.41613	0	2.0035	7.55996	6.85827
Pvalb	ENSMUSG00000005716	0	0	0	0	0	1.3543	2.26696	2.4509
Tfap4	ENSMUSG00000005718	8.48575	8.61469	9.01204	8.66571	3.54492	10.4848	10.7652	9.07329
Ranbp1	ENSMUSG00000005732	138.677	152.922	149.839	159.287	4.49605	113.744	26.6775	20.8277
Cd247	ENSMUSG00000005763	15.7001	15.0891	13.5446	13.4598	0.557531	18.1973	16.6505	19.9944
Rfx5	ENSMUSG00000005774	3.59407	3.47438	3.94776	4.31033	0.272528	6.29372	7.23859	10.8079
Psmb4	ENSMUSG00000005779	120.846	121.918	130.22	125.893	11.9067	75.1866	17.4776	17.4341
Mmp8	ENSMUSG00000005800	0	0	0	0	0	0.875784	2.51201	3.15005
Slc30a4	ENSMUSG00000005802	15.6755	15.6481	14.6167	13.3813	0.273273	11.0054	6.69638	5.62484
Sqrdl	ENSMUSG00000005803	1.68299	1.63193	1.33725	1.24387	1.83409	2.29041	2.11875	2.35612
Pldn	ENSMUSG00000005804	14.4008	13.8771	15.9265	15.6347	0.384223	8.11558	5.11107	4.84234
Metap1	ENSMUSG00000005813	37.9591	37.8426	34.2013	34.2367	2.35086	23.0541	26.6943	24.3657
Gpr108	ENSMUSG00000005823	15.9762	15.9578	15.5031	15.3993	2.14523	17.817	24.2811	32.4643
Tnfsf14	ENSMUSG00000005824	21.6659	21.1833	21.8546	20.923	0.805855	25.9413	7.65194	5.29374
Gata6	ENSMUSG00000005836	0	0	0	0	0	0.483435	0.820949	0.798807
Rsl1d1	ENSMUSG00000005846	154.214	145.424	158.301	155.905	3.98074	112.892	38.902	25.0199
Cnga2	ENSMUSG00000005864	0	0	0	0	0	0.70858	0.91075	0.376849
Apc	ENSMUSG00000005871	7.34152	7.09915	7.46933	7.3977	1.33138	5.71208	11.1731	13.3133
Reep5	ENSMUSG00000005873	36.2334	37.2067	33.7186	33.8494	7.24713	24.1334	9.30967	7.78339
Ergic3	ENSMUSG00000005881	28.8523	28.6862	24.8497	26.4889	4.23786	25.8915	15.3606	13.0259
Uqcc	ENSMUSG00000005882	5.33446	5.12823	5.216	5.56987	1.23932	4.65409	6.3991	6.69387
Spo11	ENSMUSG00000005883	0.143962	0.146217	0.103174	0.290055	0	1.11862	1.20372	1.65463
Ncoa2	ENSMUSG00000005886	10.5396	10.5993	10.6506	10.3999	1.0444	6.17333	11.8776	13.1269
Prl4a1	ENSMUSG00000005891	0	0	0	0	0	0.439801	2.19772	2.44394
Trh	ENSMUSG00000005892	0	0	0	0	2.16486	0.630597	0.568377	1.15876
Nr2c2	ENSMUSG00000005893	7.9528	8.03018	7.56814	7.53897	0.491068	8.34778	14.9413	17.4914
Nr2c1	ENSMUSG00000005897	3.65414	3.87335	3.75077	3.34913	0.975527	2.51128	4.45366	5.61719
Smpd4	ENSMUSG00000005899	7.61477	7.6193	7.94752	8.08661	0.167834	4.74338	3.92905	4.4509
Pex1	ENSMUSG00000005907	3.08449	3.34713	2.51626	2.73796	0.193551	3.28733	7.39374	9.04147
Otx1	ENSMUSG00000005917	0.012248	0.0264348	0.00532939	0.0139839	4.14446	1.14326	1.39037	1.43858
Kctd20	ENSMUSG00000005936	14.1568	14.8681	14.5437	13.9209	1.71053	10.563	7.60466	7.97387
Itgae	ENSMUSG00000005947	0.405904	0.438029	0.548777	0.46343	2.61617	2.91634	4.65066	5.28307
Ctns	ENSMUSG00000005949	2.72215	2.58889	2.70127	2.78374	0	3.10826	3.53765	4.14895
P2rx5	ENSMUSG00000005950	0.166369	0.179536	0.132716	0.28492	0	2.09298	2.87392	3.16546
Shpk	ENSMUSG00000005951	0.901024	1.02035	1.05516	0.927118	0	1.34194	1.69098	2.39326
Trpv1	ENSMUSG00000005952	0	0	0	0	1.62791	1.12468	1.37125	1.80212
Ephb3	ENSMUSG00000005958	0.00527976	0.00569763	0.00459468	0	0	0.843316	0.625404	0.637514
Tuft1	ENSMUSG00000005968	1.25702	1.13808	1.04756	1.02164	0.480617	1.95279	3.11255	3.43787
Rcn1	ENSMUSG00000005973	9.22576	8.43115	8.73388	8.52861	1.40621	4.87333	4.59444	4.58456
Dnase1	ENSMUSG00000005980	0.570819	0.650864	0.796677	0.786978	0.485918	1.11056	1.74354	1.93887
Trap1	ENSMUSG00000005981	42.1862	45.1769	41.1933	41.0633	2.32893	42.4862	27.7701	29.1247
Nat15	ENSMUSG00000005982	7.63746	8.14675	8.19678	8.07543	0.397898	6.43111	4.10902	4.62745
1700037C18Rik	ENSMUSG00000005983	0.483609	0.743963	0.761127	0.728365	0	1.43547	2.4986	3.13996
Ankrd13d	ENSMUSG00000005986	1.7952	2.1849	1.38607	1.20203	0	2.68355	2.74469	3.14108
Tyrp1	ENSMUSG00000005994	0	0	0	0	0.529733	0.28487	1.0431	1.05685
Tpr	ENSMUSG00000006005	71.1193	68.6981	69.663	70.9769	6.70827	69.3069	62.0428	58.6314
Pdc	ENSMUSG00000006007	0.0266488	0	0.046382	0	0	0	0.631327	0.585047
BC003331	ENSMUSG00000006010	10.7158	10.5549	9.90557	10.0345	0.366818	8.83289	9.64672	9.29952
Prg4	ENSMUSG00000006014	0.155161	0.192557	0.19579	0.159436	2.10012	0.815651	2.69563	3.32123
Dhx34	ENSMUSG00000006019	4.86218	5.08327	4.77827	5.10584	1.62977	4.38701	8.08713	10.0082
Kptn	ENSMUSG00000006021	2.56412	2.48821	2.39574	2.29209	0	2.31082	2.92349	3.8183
Napa	ENSMUSG00000006024	23.1273	24.7874	23.6373	25.3436	5.93536	26.1669	18.0244	23.1437
Sra1	ENSMUSG00000006050	20.9587	22.402	22.7583	22.9599	2.25276	23.6905	15.7721	16.6073
Calcoco2	ENSMUSG00000006056	0	0	0	0	0.924173	1.28388	1.77935	1.25917
Atp5g1	ENSMUSG00000006057	7.36824	8.30885	8.73585	9.46984	1.21994	3.87699	2.52229	2.03316
Snf8	ENSMUSG00000006058	16.0378	15.3931	15.6623	14.6996	4.47691	15.8829	9.25624	12.5534
Tbcb	ENSMUSG00000006095	16.8555	16.1768	16.532	14.6173	1.03889	19.5537	4.9551	4.60028
Inpp5k	ENSMUSG00000006127	6.16206	5.84278	6.33612	6.63164	1.30769	8.31366	9.63608	13.2227
Crkl	ENSMUSG00000006134	22.8125	23.7646	27.0109	26.1633	1.93902	13.6597	9.01075	10.0957
2310043J07Rik	ENSMUSG00000006143	0.611593	0.302499	0.377	0.581891	0	1.42547	1.45896	1.51053
Eps8l1	ENSMUSG00000006154	0.328491	0.296614	0.285868	0.252582	0	2.15061	1.99848	2.73749
Clint1	ENSMUSG00000006169	28.0464	27.9034	27.9932	28.5718	6.47028	39.2567	22.8576	25.3239
Prss16	ENSMUSG00000006179	1.14123	1.17291	0.886742	0.682508	0	1.87705	1.7166	2.26684
Cdkal1	ENSMUSG00000006191	1.69408	1.69097	1.57811	1.72683	0.936376	1.8306	7.86695	10.1266
Rhox6	ENSMUSG00000006200	0	0	0	0	0	0.177252	0.713941	0.505226
5430419D17Rik	ENSMUSG00000006204	0	0	0	0	0	0.725546	2.12536	2.71104
Htra1	ENSMUSG00000006205	0	0	0	0	0	0.753969	1.04739	0.886207
Zbtb17	ENSMUSG00000006215	7.34831	8.42897	8.33265	8.97642	5.02324	15.342	13.2222	14.7599
Clcnkb	ENSMUSG00000006216	0.100658	0.176514	0.0875967	0.114923	0.567671	1.467	1.41588	1.07729
Fam131c	ENSMUSG00000006218	0	0	0	0	1.04542	0.515337	0.960648	1.06827
Fblim1	ENSMUSG00000006219	0	0	0	0.00850577	0	0.858573	1.00013	1.01405
Hspb7	ENSMUSG00000006221	0.311778	0.349395	0.448727	0.328583	0.54102	0.848574	1.089	1.50058
Epor	ENSMUSG00000006235	1.65205	1.5673	1.15331	1.05709	1.63815	2.20233	3.6916	4.10518
Ccdc159	ENSMUSG00000006241	0.171932	0.347887	0.26184	0.147224	0	2.18712	2.03659	3.30277
Mob1b	ENSMUSG00000006262	7.77008	7.28977	8.30094	8.0976	1.09679	2.6132	3.05957	3.389
Atp6v1b1	ENSMUSG00000006269	0.0344802	0.0372091	0.0150031	0	0.777822	1.12704	3.13129	3.93628
Vax1	ENSMUSG00000006270	0	0	0	0	0	0.33613	0.358049	0.530883
Atp6v1b2	ENSMUSG00000006273	17.031	17.8115	19.4782	18.2512	2.82391	12.444	10.9975	11.5151
Eps15l1	ENSMUSG00000006276	17.1572	18.15	17.6264	17.7421	2.86167	24.5297	39.987	50.8259
Tep1	ENSMUSG00000006281	8.26858	8.61153	7.34781	7.04551	0.917045	6.33152	13.499	17.8226
Ttc5	ENSMUSG00000006288	20.1102	18.3541	18.4426	16.3502	2.4412	17.2242	21.5423	22.8075
Osgep	ENSMUSG00000006289	3.04245	3.16702	3.21587	3.09706	0.607373	4.56363	2.55142	2.98503
Aamp	ENSMUSG00000006299	60.0416	60.0684	60.5545	61.1563	12.3469	90.4223	33.6768	32.1227
Tmbim1	ENSMUSG00000006301	2.95348	2.8504	2.4584	2.48263	1.06507	1.7218	4.87283	6.10977
Arpc2	ENSMUSG00000006304	319.347	314.142	316.921	321.751	12.5258	304.762	139.546	131.084
Wbp7	ENSMUSG00000006307	14.315	14.7422	13.6229	13.76	7.18131	18.3834	24.859	30.1812
Zbtb32	ENSMUSG00000006310	80.6373	79.9653	50.8162	53.2705	1.27118	11.8204	12.5432	10.7938
Etv2	ENSMUSG00000006311	0	0	0.055145	0.0723478	0	0.661948	1.00081	1.59983
Upk1a	ENSMUSG00000006313	0.685412	0.520501	0.508109	0.318817	4.5813	1.7793	2.25526	2.89804
Tmem147	ENSMUSG00000006315	26.5865	27.0394	28.4299	29.9176	0	17.5312	7.55216	5.87878
Rps9	ENSMUSG00000006333	511.711	499.44	469.588	458.39	59.8997	704.255	135.829	79.3611
Tfpt	ENSMUSG00000006335	16.1722	15.8956	17.3569	17.9575	1.25153	23.1633	9.30992	9.25674
Susd2	ENSMUSG00000006342	0.122413	0.110084	0.177548	0.116468	0.460241	1.4575	1.20835	1.4333
Ggt5	ENSMUSG00000006344	0.176577	0.216536	0.13271	0.0824733	1.08636	1.20086	1.28348	1.60348
Ggt1	ENSMUSG00000006345	0.00973451	0.0105049	0.0254142	0.0111141	0.439192	1.10874	1.13387	1.47461
Crip2	ENSMUSG00000006356	7.55591	6.98195	6.31408	7.59787	1.04251	2.94326	1.77909	1.52185
Crip1	ENSMUSG00000006360	100.583	93.5668	88.3762	92.1772	0	125.871	18.7083	9.50116
Cbfa2t3	ENSMUSG00000006362	0.0069538	0	0.00605151	0	0.313735	1.25599	1.24928	1.00758
Fbln1	ENSMUSG00000006369	0.646148	0.656271	0.317538	0.451312	0	1.69065	2.31116	2.48664
Pgrmc1	ENSMUSG00000006373	33.5441	30.4102	34.5911	33.3986	6.45378	16.2805	11.1196	8.04731
Gcat	ENSMUSG00000006378	8.10495	8.42075	7.19585	6.87129	0.778024	8.17606	3.83001	4.12659
Tek	ENSMUSG00000006386	0	0.00760449	0	0.00804546	0.635859	0.579399	1.7529	2.01116
Mpl	ENSMUSG00000006389	0	0	0	0.0128162	0	1.36932	1.81722	2.04545
Elovl1	ENSMUSG00000006390	33.5942	33.7687	35.15	36.5891	0	15.0556	8.60891	8.9316
Med8	ENSMUSG00000006392	17.7584	16.3341	17.9288	17.1929	0.99839	16.9271	11.5334	12.9956
Hyi	ENSMUSG00000006395	3.1566	3.58486	3.03479	2.86601	0	5.32861	6.91435	6.89698
Cdc20	ENSMUSG00000006398	53.2906	55.0146	53.0275	53.3544	4.00986	32.8724	15.16	16.8584
Adamts4	ENSMUSG00000006403	0.103548	0.0819451	0.0901121	0.0630523	1.24581	1.59113	0.926734	1.42459
Pvrl4	ENSMUSG00000006411	0.0797757	0.095655	0.0539967	0.0708413	0.399916	1.02751	1.36495	1.75139
Pfdn2	ENSMUSG00000006412	27.976	28.3218	29.5225	31.1972	2.32021	27.9929	5.584	4.21499
Rnf114	ENSMUSG00000006418	27.2383	27.8566	37.6095	37.3341	0.89278	30.5265	15.8022	12.5767
C330007P06Rik	ENSMUSG00000006423	7.92093	8.17136	8.66022	8.31839	3.22863	7.26445	7.75261	9.08265
Neurl1a	ENSMUSG00000006435	0.0526935	0.0243702	0.0458562	0.0343779	0	0.847233	0.579587	1.0742
Srm	ENSMUSG00000006442	42.196	45.5356	49.5514	50.6892	0.936888	27.4023	9.59309	7.70454
Epha2	ENSMUSG00000006445	0.795656	0.804963	1.08808	0.900307	1.92309	2.39868	3.11355	2.77613
Rbm14	ENSMUSG00000006456	13.3072	13.6181	13.1177	14.4078	3.83142	7.6864	7.46061	10.2354
Actn3	ENSMUSG00000006457	0.0917883	0.061908	0.109833	0.0785976	0	1.67024	1.83475	1.96474
A530013C23Rik	ENSMUSG00000006462	0	0	0.00969013	0	0	0.799218	0.835347	0.745591
Zdhhc24	ENSMUSG00000006463	3.63244	3.55129	3.0422	3.22419	0.513746	2.91622	2.31548	2.94987
Bbs1	ENSMUSG00000006464	0.559257	0.545736	0.528111	0.489077	0	1.239	1.99677	1.98536
Slc34a3	ENSMUSG00000006469	0	0.0151961	0.0122544	0	0	1.02495	1.05641	1.2675
Ndor1	ENSMUSG00000006471	6.07183	6.27604	6.12584	6.21117	2.05393	6.53894	9.65036	15.1915
Nelf	ENSMUSG00000006476	2.82129	2.5835	2.40209	2.54748	1.22393	2.96638	5.24851	7.44453
Prl7a1	ENSMUSG00000006488	0	0	0	0	0	0.0242187	1.70267	1.42007
Prl8a9	ENSMUSG00000006490	0	0	0	0	0	0.193331	1.48662	1.10211
Pdk1	ENSMUSG00000006494	35.885	35.1737	32.0422	31.6089	5.19968	26.5954	24.6234	31.7957
Ptbp1	ENSMUSG00000006498	85.68	86.1867	90.6748	94.5516	4.10867	66.8605	35.003	34.6337
Mvd	ENSMUSG00000006517	35.0711	36.3614	27.6817	27.9214	4.25351	26.6098	7.44495	6.62322
Cyba	ENSMUSG00000006519	95.0137	100.879	93.4735	97.6263	7.90546	139.435	46.7864	29.3318
Itih3	ENSMUSG00000006522	0.00912961	0	0	0	0	1.33518	1.36981	1.38298
Tmem110	ENSMUSG00000006526	3.88667	4.60046	3.28978	3.33513	0.738336	3.65064	8.04467	8.7663
Sfmbt1	ENSMUSG00000006527	4.06349	4.05704	5.14026	5.19294	0.694442	2.4222	6.6472	7.65379
Itih1	ENSMUSG00000006529	0.0100833	0.0108814	0	0	0.90986	1.03294	1.71198	1.81523
Ihh	ENSMUSG00000006538	0.040775	0.0293347	0	0.0310358	1.83965	0.732808	0.456159	0.716137
Prkag3	ENSMUSG00000006542	0	0	0	0	1.44742	1.009	1.54118	1.99557
Cryba2	ENSMUSG00000006546	0	0	0	0	0	0.506887	0.714921	1.03964
Atp7b	ENSMUSG00000006567	2.62368	2.42371	3.01175	2.92559	1.61208	3.12709	2.98288	4.43769
Defb2	ENSMUSG00000006570	0	0	0	0	0	0.146742	1.93434	4.0631
Slc4a1	ENSMUSG00000006574	0	0	0	0.00775102	0	1.1896	1.30007	1.68418
Rundc3a	ENSMUSG00000006575	0.575799	0.29241	0.383183	0.451159	4.07503	1.11853	1.18133	1.48718
Slc4a3	ENSMUSG00000006576	0.0115843	0.00416704	0	0.0176347	0.348432	1.05137	1.28071	1.44115
Cdt1	ENSMUSG00000006585	18.8244	20.0851	19.2464	20.5224	0.684369	24.3512	12.7871	13.6203
Runx1t1	ENSMUSG00000006586	0	0	0	0	0.564676	0.846314	1.1119	1.40133
Snai3	ENSMUSG00000006587	1.7762	2.54818	1.23658	1.33604	0	1.90122	0.90759	1.28453
Aprt	ENSMUSG00000006589	96.2008	101.373	100.335	103.706	20.7587	121.064	27.6291	22.5593
Gtf2h1	ENSMUSG00000006599	36.7207	35.7843	41.4459	41.9884	2.5102	34.9846	26.5375	28.1913
Hfe	ENSMUSG00000006611	0.0929575	0.110346	0.137523	0.169811	0.419397	0.764314	1.39474	1.91834
Abhd1	ENSMUSG00000006638	0.132213	0.0815299	0.0493105	0.150951	0	0.140022	0.596612	1.11958
Slc5a6	ENSMUSG00000006641	1.61405	1.79566	1.87523	1.8143	0	2.669	2.11884	2.59367
Tcf23	ENSMUSG00000006642	0	0.00873747	0	0	0	0.900363	0.831198	1.1554
Nphs1	ENSMUSG00000006649	0	0	0	0	0.851184	1.09348	0.955978	1.27017
Aplp1	ENSMUSG00000006651	4.73555	4.67574	3.85521	3.9797	5.63896	8.66672	6.36062	7.86591
Qrich1	ENSMUSG00000006673	39.2389	39.211	40.6709	41.2479	1.33678	38.9054	37.7484	38.6167
P4htm	ENSMUSG00000006675	2.51326	2.21725	1.86786	1.54992	0	2.03999	5.39633	6.36337
Usp19	ENSMUSG00000006676	26.3622	26.0768	26.6007	26.6724	8.04804	28.5394	28.0222	35.7771
Pola1	ENSMUSG00000006678	14.2192	14.0638	14.1939	13.9674	1.86984	12.5082	16.3789	18.0319
Cdc42	ENSMUSG00000006699	202.081	209.099	194.575	193.232	5.05086	95.9105	29.7485	27.92
Pknox1	ENSMUSG00000006705	5.29304	5.43104	5.91511	5.79001	0.434984	5.43534	4.48249	4.69892
D130043K22Rik	ENSMUSG00000006711	0.0377609	0.0271663	0.00547687	0.00718541	0.283943	0.894955	1.54066	1.93434
Gmnn	ENSMUSG00000006715	43.4717	41.8493	41.7759	39.1265	1.02258	43.0607	17.7641	17.1171
Acot13	ENSMUSG00000006717	17.1779	14.2137	12.6244	12.3563	0	47.5186	11.5467	9.40278
Zfp184	ENSMUSG00000006720	0.264652	0.234599	0.205636	0.215828	0	0.76441	1.34352	1.22428
Cyp27b1	ENSMUSG00000006724	0.154799	0.111367	0.112261	0.16201	0	1.18237	1.93551	1.78419
Cdk4	ENSMUSG00000006728	60.5937	60.0074	63.1193	64.0705	5.072	49.3503	15.1928	15.1896
B4galnt1	ENSMUSG00000006731	59.215	61.8594	54.7084	56.5129	9.08297	33.4858	25.1983	30.9384
Mettl1	ENSMUSG00000006732	7.53867	7.79018	8.84672	8.50274	0.515337	7.07447	5.81789	5.46663
Tspan31	ENSMUSG00000006736	25.9765	26.8979	25.5413	24.6066	3.95273	23.7657	10.0318	9.9055
Kif5b	ENSMUSG00000006740	54.8019	53.2955	55.717	53.6331	9.31871	43.9573	32.0451	33.7129
Saal1	ENSMUSG00000006763	3.12059	3.08473	3.18255	3.04385	0.369532	4.24489	6.36286	7.49827
Tph2	ENSMUSG00000006764	0	0	0	0	0	0.365325	1.50277	1.89901
Krt23	ENSMUSG00000006777	0	0	0	0.0242238	0	1.84459	2.30377	2.09607
Cnp	ENSMUSG00000006782	24.4083	23.4747	26.6091	27.3362	2.05837	29.9789	9.4213	9.7957
Ttc25	ENSMUSG00000006784	0.113436	0.139902	0.145726	0.104844	0.48742	0.928326	1.67428	1.70769
Sulf2	ENSMUSG00000006800	0.570719	0.554299	0.556265	0.684182	0.257491	1.38854	1.83656	2.59361
Sod2	ENSMUSG00000006818	20.0668	19.9496	18.8836	18.2017	1.17528	14.4662	6.89127	4.97544
Tmco6	ENSMUSG00000006850	6.06707	6.80362	5.42296	5.82111	0.824482	7.08168	7.54019	8.38494
Stambp	ENSMUSG00000006906	10.0214	10.4324	9.60519	9.45559	0	8.93257	10.3025	10.747
Ezh1	ENSMUSG00000006920	7.35496	7.5903	5.55393	6.09417	3.42304	10.1995	17.1371	21.6437
Hap1	ENSMUSG00000006930	0.670084	0.694573	1.23533	1.26837	4.7735	4.10602	1.51436	2.3615
Leprel4	ENSMUSG00000006931	0.304907	0.246779	0.0928704	0.156654	0	1.01719	1.50488	1.47266
Ctnnb1	ENSMUSG00000006932	51.2295	53.3796	50.6458	50.3859	7.63879	42.7374	34.9812	37.1275
Eif1b	ENSMUSG00000006941	43.1983	41.8109	47.4562	44.6076	3.26736	36.6542	20.2306	17.0119
Klk4	ENSMUSG00000006948	0	0	0	0.0306469	6.05531	1.21207	1.37783	0.883955
Chrd	ENSMUSG00000006958	0	0	0	0	0	0.912297	0.651261	1.07385
Psmd2	ENSMUSG00000006998	111.38	110.559	109.501	107.6	10.0169	79.6202	27.4516	25.7432
Syngr3	ENSMUSG00000007021	1.28264	1.26304	1.21388	1.20815	0	4.13849	1.45603	2.11193
Vars	ENSMUSG00000007029	45.1346	44.1662	42.744	43.0924	5.87379	45.8331	38.3667	39.3391
D17H6S56E-3	ENSMUSG00000007030	0.0615894	0.049848	0.0602976	0.00878976	0.694683	1.19855	1.07912	1.75777
Hspa1l	ENSMUSG00000007033	0.134376	0.116009	0.163716	0.138079	0	0.235464	0.23876	0.118004
Slc44a4	ENSMUSG00000007034	0	0.0115143	0	0	0	1.37346	1.03216	1.21807
Msh5	ENSMUSG00000007035	0.366534	0.376091	0.324204	0.41162	0	1.46191	2.46742	4.16855
Abhd16a	ENSMUSG00000007036	2.95769	3.1028	2.8878	3.32979	0.464955	6.83429	8.44333	11.1992
Neu1	ENSMUSG00000007038	8.75252	8.81171	8.23608	7.96186	4.41439	8.97403	8.72749	8.35785
Ddah2	ENSMUSG00000007039	1.18811	1.19216	1.36045	0.856728	0	3.821	1.93407	3.6151
Clic1	ENSMUSG00000007041	180.659	176.314	184.234	180.764	22.4838	259.096	47.8801	37.3601
Ly6g6c	ENSMUSG00000007044	0	0	0	0	0	0	0	0
Lsm2	ENSMUSG00000007050	12.7045	13.5736	12.2019	11.7628	0	7.36234	4.09705	4.13976
Pole	ENSMUSG00000007080	15.2796	14.7738	13.8755	13.6619	2.3432	12.2578	16.4668	18.7449
Atp1a2	ENSMUSG00000007097	0.00979192	0.00528345	0	0	0	0.960193	1.11156	1.09635
Atp1a4	ENSMUSG00000007107	0	0	0	0	1.29517	3.21161	4.13719	3.99147
Casq1	ENSMUSG00000007122	0.102115	0.0550985	0.0740542	0.0582935	0	1.31906	2.38557	3.1012
Stx1a	ENSMUSG00000007207	2.91442	2.67466	2.44954	2.37472	0	5.40567	6.04876	7.73811
Ceacam9	ENSMUSG00000007209	0	0	0	0	0	0.700334	0.85877	1.00803
Zfp775	ENSMUSG00000007216	2.02496	2.0097	1.75513	1.9034	0.733816	3.80916	2.34404	2.3924
Scube2	ENSMUSG00000007279	0	0	0	0	0.360724	0.678941	1.13648	1.36912
Mrpl49	ENSMUSG00000007338	23.891	24.0963	24.4156	24.3929	4.34984	16.959	6.12892	7.02722
Dennd2c	ENSMUSG00000007379	1.90763	2.01159	2.49016	2.3991	0.65533	2.24499	3.98593	5.59109
Mark3	ENSMUSG00000007411	21.6103	21.0785	20.3415	20.3314	1.32652	15.6541	17.5298	20.8277
Gatad1	ENSMUSG00000007415	18.6186	19.128	19.0818	19.6674	1.81586	14.4685	6.27718	7.05111
Pcdhac1	ENSMUSG00000007440	0	0.00145247	0.0011713	0	0.182175	0.537002	0.446407	0.525968
2310003L06Rik	ENSMUSG00000007457	0	0	0	0	0	0.0418804	0.940558	0.591178
M6pr	ENSMUSG00000007458	66.9981	65.6755	69.4473	69.9475	3.95178	37.2808	21.1907	16.9743
Lrrc8a	ENSMUSG00000007476	4.51435	4.75205	5.431	5.25403	3.94718	6.4426	8.50931	9.91079
Mc5r	ENSMUSG00000007480	0	0.0308368	0.0248674	0	0	1.57918	1.2411	1.38015
Ppp2r1a	ENSMUSG00000007564	73.8564	72.9282	70.3349	70.1817	6.21428	39.3126	27.134	24.7525
Fance	ENSMUSG00000007570	6.11303	5.41482	5.41969	5.49061	0.941304	7.49452	3.78942	5.58807
Tinf2	ENSMUSG00000007589	21.2883	21.1981	18.6426	18.7149	0.862952	31.7367	29.4157	36.6164
Tssk4	ENSMUSG00000007591	0.334405	0.424554	0.359488	0.426715	0	1.2064	1.08737	1.64104
Hapln4	ENSMUSG00000007594	0.27856	0.240486	0.129288	0.159019	0.418927	0.663333	0.916566	1.2231
Dus3l	ENSMUSG00000007603	13.077	13.0384	11.4429	11.6546	1.30099	10.6984	14.4028	18.2321
Gtpbp3	ENSMUSG00000007610	3.59214	3.61562	2.93747	3.30192	0	7.17852	5.9399	6.03814
Tgfbr1	ENSMUSG00000007613	4.43132	4.22815	4.25877	4.20645	0.458551	3.81873	6.18006	6.12494
Homer1	ENSMUSG00000007617	3.26606	3.09465	3.44484	3.26688	0.855885	2.32475	4.00732	5.22675
Rad51c	ENSMUSG00000007646	1.30273	1.08707	0.777765	0.752324	0.683433	1.4803	1.3607	1.5464
Gabrb2	ENSMUSG00000007653	0	0	0	0	0	0.204219	0.62971	0.630232
Cav1	ENSMUSG00000007655	0.106054	0.114447	0.0587316	0.0770533	0.434984	0.240415	0.532949	0.444493
Arpp19	ENSMUSG00000007656	15.2391	14.732	16.4912	17.2535	5.13767	27.6916	7.51139	7.17645
Bcl2l1	ENSMUSG00000007659	47.9096	47.279	48.9076	47.7143	2.93998	26.5844	46.9276	53.2818
Khsrp	ENSMUSG00000007670	68.947	70.9014	62.5717	65.9391	7.13374	56.2818	43.554	42.8611
Dio2	ENSMUSG00000007682	0.0114242	0.0308209	0.0198837	0.00652163	0.257713	0.246379	0.405969	0.438911
Ccdc124	ENSMUSG00000007721	53.251	50.9756	45.707	52.2254	19.7333	85.2137	15.5427	13.5231
Cct4	ENSMUSG00000007739	114.852	119.217	114.132	111.664	4.63583	61.2428	29.0392	23.2173
0610009B22Rik	ENSMUSG00000007777	9.78166	10.5199	8.68616	8.12905	0	4.48459	1.83916	2.19129
Cpt1c	ENSMUSG00000007783	0.451761	0.474686	0.320721	0.257893	0	3.89394	3.00421	4.35867
Twist2	ENSMUSG00000007805	0.0249845	0	0	0	0	0.572503	0.295949	0.438807
Zfp655	ENSMUSG00000007812	12.6742	11.9309	13.9551	13.7397	1.3275	13.7273	35.463	44.0869
Rhoa	ENSMUSG00000007815	214.236	224.517	219.982	227.551	6.34184	118.248	46.1583	30.0708
Zmiz1	ENSMUSG00000007817	26.642	27.0281	24.911	25.3441	1.91403	16.1649	25.0894	29.3846
Ankrd26	ENSMUSG00000007827	6.6304	6.62748	6.52489	6.33388	1.83846	8.47026	10.1018	9.15044
Aldh16a1	ENSMUSG00000007833	3.91137	3.778	3.62447	3.4113	0.544659	4.16157	3.65837	4.14774
Hnrnpa0	ENSMUSG00000007836	125.254	134.338	127.626	128.892	24.0544	115.793	20.7086	17.1762
Prrg2	ENSMUSG00000007837	1.27037	1.74792	1.06408	1.01529	0	1.72304	4.92195	4.56695
Hnrnph1	ENSMUSG00000007850	124.281	119.01	113.897	114.191	3.33364	103.195	85.6046	106.163
1700019E19Rik	ENSMUSG00000007867	6.89795	7.53636	6.52489	6.75047	0	10.4816	6.34382	7.90107
Id3	ENSMUSG00000007872	20.616	21.7675	20.1029	19.6642	1.6729	3.26113	3.87973	5.49474
Tcap	ENSMUSG00000007877	0.0350257	0.0377979	0.0914429	0.0799794	1.58026	2.47859	1.38297	1.6148
Arid1a	ENSMUSG00000007880	25.3113	25.2569	26.237	27.217	4.30784	28.3646	31.8225	35.8323
Crlf1	ENSMUSG00000007888	0.0201973	0	0	0	0	0.353912	0.917101	1.01985
Ctsd	ENSMUSG00000007891	49.4046	49.1184	49.0738	49.4082	11.8943	44.1166	13.8184	9.43405
Rplp1	ENSMUSG00000007892	1441.54	1535.72	1547.25	1543.14	832.269	4179.92	981.835	486.862
4931407G18Rik	ENSMUSG00000007907	0	0	0	0	0	0.179985	0.834787	0.781735
Hmgcll1	ENSMUSG00000007908	0.00509505	0	0	0	0.229873	0.202595	0.543172	0.69351
Ttc9b	ENSMUSG00000007944	0	0	0	0	0	1.3466	0.788928	1.19634
Phox2a	ENSMUSG00000007946	0.0324104	0.0699509	0.0423074	0.0370036	0	0.535153	0.959777	0.675959
Abhd8	ENSMUSG00000007950	15.2389	16.1381	14.266	15.7179	1.50941	17.7221	3.89684	5.14134
Rabl5	ENSMUSG00000007987	5.64949	4.99529	5.26534	4.74398	6.57776	4.64266	2.08675	2.96068
Fzd3	ENSMUSG00000007989	0.109974	0.0847702	0.0683604	0.0807173	0	0.487056	1.28717	1.25892
1700008O03Rik	ENSMUSG00000008028	0.00903521	0.0390012	0.0157257	0.0103157	0.407642	1.61975	1.78375	2.08277
Mid1ip1	ENSMUSG00000008035	8.53516	7.91411	7.5363	7.42884	0	5.95207	3.01888	2.02111
Ap2s1	ENSMUSG00000008036	62.8717	61.1543	63.4064	59.5813	3.37153	65.6067	12.7368	12.5232
Fgfrl1	ENSMUSG00000008090	0.250033	0.107929	0.174072	0.385383	0	1.34808	0.913198	0.850829
4930432K21Rik	ENSMUSG00000008129	0.579628	0.491466	0.588488	0.661774	0	2.57637	2.86078	4.21141
Fhl2	ENSMUSG00000008136	13.5962	13.2967	9.9093	10.8419	5.7508	3.59367	4.7812	3.91768
2310044H10Rik	ENSMUSG00000008140	12.0774	12.7262	12.1646	12.5414	2.56785	14.3843	9.10143	7.54708
Clstn3	ENSMUSG00000008153	0.153724	0.223592	0.104695	0.114463	0.603094	2.45493	2.05842	2.37707
Fbxw9	ENSMUSG00000008167	3.17027	3.47414	3.15182	3.56354	0.442827	2.07046	2.32525	2.82279
Spib	ENSMUSG00000008193	0.175375	0.100936	0.13227	0.347065	0	1.39469	2.10046	2.02776
Fnbp4	ENSMUSG00000008200	23.8126	22.7524	25.1693	25.7131	11.8336	35.034	59.4685	74.4582
Lass4	ENSMUSG00000008206	3.45042	3.31792	2.55298	2.64615	0.706533	4.99207	6.52333	7.97613
Scrn3	ENSMUSG00000008226	1.84124	1.39906	1.21225	1.35422	1.86677	1.26414	1.89239	2.14981
Phax	ENSMUSG00000008301	25.0041	24.7909	24.5284	24.3526	2.02171	27.7839	13.2108	10.0672
Tle1	ENSMUSG00000008305	1.32269	1.40269	1.4861	1.44921	0.343952	2.11168	3.02517	3.69882
1700109H08Rik	ENSMUSG00000008307	7.92378	7.37007	7.15832	6.16041	0	8.95125	30.3927	43.2411
Relt	ENSMUSG00000008318	3.71638	3.91217	3.5426	3.35284	0.913745	5.13216	7.11705	8.47017
Snrpb2	ENSMUSG00000008333	29.4156	29.4109	29.2398	28.7279	0	29.3492	9.36141	6.71049
Ubc	ENSMUSG00000008348	54.851	56.4177	67.92	66.0448	4.14265	52.8551	26.2392	25.8276
Prpf31	ENSMUSG00000008373	17.8995	18.598	20.4115	21.893	4.40694	28.2329	9.437	11.4056
Sertad1	ENSMUSG00000008384	27.0774	24.9813	34.2279	32.6355	6.68788	20.3301	12.2424	8.94939
Carhsp1	ENSMUSG00000008393	16.4915	18.2243	22.1106	19.9864	3.15497	15.0732	7.1098	8.95538
Elk3	ENSMUSG00000008398	39.3855	40.3449	35.4055	35.0024	6.25574	29.6473	14.2055	17.1588
Herpud2	ENSMUSG00000008429	11.2053	11.7787	11.3415	11.6604	0	10.6671	7.31019	7.30562
Rdh13	ENSMUSG00000008435	2.42677	2.3037	2.57194	2.39705	0.454309	1.83572	2.37561	2.80755
Adam21	ENSMUSG00000008438	0.0570327	0.0369279	0.0198529	0.0520924	0	0.322872	0.878241	0.95159
Nutf2	ENSMUSG00000008450	25.7562	28.4691	26.6031	26.4755	0	13.6705	3.90116	3.70788
Fut1	ENSMUSG00000008461	0	0.027777	0	0	0.580653	1.27503	1.39744	2.31688
Arpc5	ENSMUSG00000008475	210.066	205.044	204.747	196.863	9.87314	59.888	20.1324	17.6477
Rnf151	ENSMUSG00000008482	0.0558527	0	0.145816	0.0956524	1.25995	0.959869	1.26805	1.71666
Elavl2	ENSMUSG00000008489	0	0	0	0	0	0.242275	1.08032	0.833056
Pou2f2	ENSMUSG00000008496	15.8265	15.5102	12.2869	12.3879	0.440225	5.06352	11.6543	16.473
Mgst1	ENSMUSG00000008540	0	0	0	0	0	0.355738	0.586165	0.8329
Nfib	ENSMUSG00000008575	0	0.00239569	0.00193194	0.00253461	0.100159	0.303721	0.552226	0.589725
Htr3b	ENSMUSG00000008590	0	0	0	0	0	1.03955	1.22351	1.66293
Rab25	ENSMUSG00000008601	0.0595417	0.10709	0.0863597	0.15862	0	1.29748	2.2726	1.7429
Ubqln4	ENSMUSG00000008604	21.0039	21.6142	22.1433	22.5528	7.55262	17.1088	9.27304	8.23656
Rbfox1	ENSMUSG00000008658	0.00799914	0	0	0.00913279	0.721795	0.905691	1.32653	1.35222
Rps18	ENSMUSG00000008668	246.534	236.557	233.128	217.676	39.0909	403.453	106.106	44.774
Rpl10	ENSMUSG00000008682	479.434	445.889	457.085	424.768	5.83764	295.81	130.914	73.678
Rps15a	ENSMUSG00000008683	84.5859	87.3664	84.9205	82.9763	7.89473	150.74	35.3725	24.4697
Ncaph2	ENSMUSG00000008690	37.9264	36.2848	36.3437	36.059	7.13714	53.3919	33.9788	45.6864
Hipk1	ENSMUSG00000008730	24.3767	23.8201	24.0559	23.529	3.31319	23.0007	16.8556	19.4058
Gprc5b	ENSMUSG00000008734	0.0733799	0.134619	0.108559	0.100535	0	0.959415	0.608446	0.579953
Man1a2	ENSMUSG00000008763	13.0253	13.1848	14.0896	14.2412	2.19687	10.3864	10.0536	11.1443
Ceacam5	ENSMUSG00000008789	0	0	0	0	0	0.165356	0.847665	1.2344
Tppp2	ENSMUSG00000008813	0.0448103	0.0483568	0	0	0	1.1174	0.884653	0.491881
Acyp1	ENSMUSG00000008822	4.49944	4.69975	5.71637	4.64263	0	3.11348	1.56757	1.74318
Cldn13	ENSMUSG00000008843	0	0	0	0	0	1.88756	0.860112	0.751514
Cd163	ENSMUSG00000008845	0.0221757	0	0.0192983	0	0	0.538031	1.92631	1.93115
Hdac5	ENSMUSG00000008855	5.13193	4.92185	5.4073	5.7988	3.75374	12.5858	9.81799	15.3266
Rala	ENSMUSG00000008859	15.8352	16.6479	15.7184	16.9636	0.558154	26.0383	8.03535	7.11586
Clec3a	ENSMUSG00000008874	0	0	0	0	0	0.795162	0.776429	1.72683
Vdac3	ENSMUSG00000008892	78.9859	78.7406	79.0324	73.849	0	34.6601	22.7569	17.776
Slc1a7	ENSMUSG00000008932	0	0	0	0.0112828	0.445859	0.965722	0.936468	1.04138
Vps72	ENSMUSG00000008958	8.57712	9.62029	7.5436	8.35504	4.9401	14.5252	13.0781	12.7805
Gabpa	ENSMUSG00000008976	24.4581	23.0229	22.3058	22.8448	0.263423	12.8044	13.0368	11.5748
Bmp7	ENSMUSG00000008999	0.0413093	0.115905	0.0934679	0.10376	0	1.08578	1.23961	0.961317
Dynll1	ENSMUSG00000009013	30.549	33.1872	34.3473	33.7901	4.09593	40.3969	9.63353	8.96885
Pdcl	ENSMUSG00000009030	13.0215	13.1159	13.7431	12.886	0.798766	10.6969	7.25257	7.13227
Tmem184b	ENSMUSG00000009035	18.3137	18.2918	21.8024	22.7307	3.05375	23.3361	21.2464	21.0581
Gm5965	ENSMUSG00000009047	0	0	0	0	0	0.799218	0.445937	0.371923
Rtdr1	ENSMUSG00000009070	0	0	0	0	0.497372	0.809832	1.10996	1.76676
Nf2	ENSMUSG00000009073	25.6829	25.5631	23.2777	23.2516	4.38999	24.4405	18.1723	19.3537
Cabp7	ENSMUSG00000009075	0.0252697	0	0.0439817	0.057702	1.14009	0.63013	0.947871	1.16502
Zmat5	ENSMUSG00000009076	5.50746	4.22064	4.74653	5.19443	1.20039	6.24005	3.51926	2.86213
Ewsr1	ENSMUSG00000009079	60.0231	59.9147	58.8143	60.5396	6.34029	70.8394	64.5207	76.0561
Ap1b1	ENSMUSG00000009090	20.1223	21.3028	21.0031	22.2093	1.8133	22.9921	10.7381	11.6617
Derl3	ENSMUSG00000009092	0.173975	0.187744	0.389317	0.681022	0	1.57451	5.34824	6.82044
Gstt4	ENSMUSG00000009093	0.134295	0.39854	0.496695	0.268323	0	1.1766	2.51871	2.72718
Tbx1	ENSMUSG00000009097	0	0	0	0	0	0.994863	0.442675	0.820448
Gnat2	ENSMUSG00000009108	0.0665197	0.215353	0.115777	0.253157	0	0.597746	1.29136	1.58207
Bcl2l13	ENSMUSG00000009112	8.9752	8.89478	9.35274	8.67238	0.864321	8.602	5.36109	5.33084
2610028H24Rik	ENSMUSG00000009114	0.0389495	0	0	0	0.878642	1.22062	0.999632	1.49642
1700027D21Rik	ENSMUSG00000009115	0.0747847	0.0807035	0	0.113845	0	0.520812	0.639779	0.437819
Dqx1	ENSMUSG00000009145	1.08608	1.20617	0.688217	1.10757	0	1.1015	2.37314	3.37978
Ccl8	ENSMUSG00000009185	0	0	0	0	2.93167	1.40137	4.87477	2.56779
Lnp	ENSMUSG00000009207	6.40946	6.13386	6.43009	6.37773	0	2.49352	6.15139	5.39121
2310007L24Rik	ENSMUSG00000009210	1.29908	1.93461	0.700919	0.504283	1.17221	6.95157	4.46251	6.21733
Tmem8c	ENSMUSG00000009214	0	0	0	0	0	0.977469	1.08459	1.15786
Fam163b	ENSMUSG00000009216	0	0	0	0	3.03768	1.68649	0.863994	1.1086
Trpm5	ENSMUSG00000009246	0.0155694	0.0392039	0.0361312	0.0237013	0.234149	1.56346	1.20901	1.50397
Ascl2	ENSMUSG00000009248	0	0.0889141	0.125479	0.18814	0.929333	0.721875	1.50462	0.633099
Rarres2	ENSMUSG00000009281	0	0	0	0	0	2.68664	1.48142	2.77996
Pttg1ip	ENSMUSG00000009291	14.0435	13.6699	16.4132	16.1224	0.874539	16.8652	10.3897	7.9578
Trpm2	ENSMUSG00000009292	0.016167	0.00872329	0.018759	0.0153819	0.364705	1.3311	1.52671	2.04085
Ube2g2	ENSMUSG00000009293	14.7241	14.5924	15.4167	15.6569	0.616242	11.1292	3.96391	4.6179
Mpo	ENSMUSG00000009350	0	0	0	0	0.437525	1.5751	1.26358	1.78836
Lpo	ENSMUSG00000009356	0.021183	0	0	0	0.477858	1.40622	1.86099	2.37176
Met	ENSMUSG00000009376	0.0345924	0.0186651	0.0677337	0.0543056	0	0.393417	0.947566	0.987273
Slc16a12	ENSMUSG00000009378	0	0.00884532	0.0213991	0.00935824	0.369806	0.546886	0.954731	1.0437
Syn2	ENSMUSG00000009394	0.0176432	0	0	0	0	1.54182	1.56742	1.82048
Elk1	ENSMUSG00000009406	5.35615	4.82116	5.25186	5.44594	3.34083	3.32282	3.76432	5.13434
Nav1	ENSMUSG00000009418	0.0597763	0.0617026	0.0339261	0.0474768	0.703546	1.42753	1.36996	1.44356
Tnpo1	ENSMUSG00000009470	51.8367	52.577	53.4132	51.8344	1.04773	32.1364	27.8135	27.6751
Myod1	ENSMUSG00000009471	0	0	0	0	0	1.31565	1.4143	1.61207
Otog	ENSMUSG00000009487	0	0	0	0	0	1.42607	0.939918	1.07425
Rnmt	ENSMUSG00000009535	14.9214	14.911	14.5878	14.6393	0.408253	11.9651	13.3535	14.6608
Kcnq1	ENSMUSG00000009545	0.142508	0.141957	0.104937	0.0750945	0	1.43326	2.25074	2.4307
Srp14	ENSMUSG00000009549	50.9042	49.9854	58.2997	56.6909	41.3697	108.033	26.276	21.0455
6330409D20Rik	ENSMUSG00000009551	0.440869	0.500802	0.504821	0.476858	4.18752	0.641162	3.34406	5.29788
Cdk9	ENSMUSG00000009555	22.2587	22.4739	22.4913	21.3106	1.62447	20.927	8.87116	11.3669
Tor2a	ENSMUSG00000009563	7.7731	7.91837	7.73085	8.17866	0.491175	9.1787	3.67525	4.34991
Fpgs	ENSMUSG00000009566	5.46989	5.50613	5.04194	5.6056	0	4.55348	4.54412	4.53444
Mkl2	ENSMUSG00000009569	3.31675	3.31619	3.32352	3.36511	1.16647	2.44442	4.29484	5.05169
Cbx5	ENSMUSG00000009575	44.42	43.7978	42.545	40.6969	1.1644	24.2566	15.2054	12.8051
Odam	ENSMUSG00000009580	0	0	0	0	0	0.471632	1.6674	2.27803
Apobec3	ENSMUSG00000009585	22.593	23.2913	22.0461	21.7752	0.985096	39.0982	28.7299	31.1217
St6galnac1	ENSMUSG00000009588	0	0	0	0	1.25258	1.64655	1.0688	1.64566
Taf7l	ENSMUSG00000009596	0.0147904	0	0.0257425	0.033773	0.667298	0.19936	1.69357	0.811769
Sardh	ENSMUSG00000009614	0	0.00659653	0	0	0.551578	1.35538	0.989567	1.36883
Vav2	ENSMUSG00000009621	7.40437	7.3582	6.40182	6.31015	1.94978	5.86718	16.1062	24.6468
Tex15	ENSMUSG00000009628	4.83814	4.69597	6.03926	5.56321	0.311387	6.88182	5.15729	5.19718
Ppp2cb	ENSMUSG00000009630	46.8244	45.1535	45.955	48.8307	4.92251	52.2565	17.3036	18.2042
G0s2	ENSMUSG00000009633	0.197176	0.127669	0.102955	0.045024	1.7792	0.664433	2.10205	2.16439
Dmap1	ENSMUSG00000009640	6.27306	6.11706	5.91951	5.9828	0.568317	7.44522	7.88324	9.92791
Pla2g12b	ENSMUSG00000009646	0	0	0	0	0	0.889824	2.38475	4.56376
Ccdc109a	ENSMUSG00000009647	5.8596	6.11155	5.90751	6.09428	1.29592	2.59078	5.79352	5.26547
Oit3	ENSMUSG00000009654	0.107188	0.205638	0.124373	0.0271953	0	0.746472	1.24616	1.25504
Tex11	ENSMUSG00000009670	0	0	0	0	0.413379	0.160549	1.66414	0.764371
Bcr	ENSMUSG00000009681	7.6649	7.47124	5.72438	5.67175	2.06253	6.86372	6.94938	7.22612
Fxyd5	ENSMUSG00000009687	94.8686	96.5976	101.05	107.082	15.7505	129.157	45.9574	42.8846
Kcnd1	ENSMUSG00000009731	0.546394	0.562528	0.300601	0.3155	1.41676	0.854999	1.17789	0.951368
Tfcp2	ENSMUSG00000009733	2.54397	2.17199	1.6893	1.5514	0	2.89883	3.42891	3.54391
Pou6f2	ENSMUSG00000009734	0.0102293	0	0	0	0	0.761794	1.24199	1.38113
Pou6f1	ENSMUSG00000009739	1.24039	1.0657	0.925833	0.985884	2.15242	4.85181	1.90254	2.82789
Ubp1	ENSMUSG00000009741	18.7152	18.5677	18.561	19.0536	7.00403	18.4431	45.7848	61.9339
Nuak2	ENSMUSG00000009772	0.0423526	0.0639864	0.0589713	0.0773678	0.382164	0.536618	1.67226	1.41331
Ick	ENSMUSG00000009828	1.37151	1.41165	1.3114	1.28626	0.779982	1.13211	1.99093	1.91035
Sdhb	ENSMUSG00000009863	33.7531	36.0404	35.2198	34.5408	0	42.7073	11.8282	11.3627
Cox4i2	ENSMUSG00000009876	1.47482	1.50059	1.28345	1.29895	0	4.0326	5.65684	5.92055
Snap47	ENSMUSG00000009894	8.83029	8.62356	8.74182	9.15222	1.1302	16.9503	7.39354	9.32177
Wnt3a	ENSMUSG00000009900	0	0	0	0	0	1.01313	0.854727	1.32012
Kdsr	ENSMUSG00000009905	5.38337	5.41145	6.18607	5.69129	0.268378	5.72883	5.97749	6.86917
Vps4b	ENSMUSG00000009907	17.4775	17.2024	18.122	18.2542	0.714735	13.6393	14.7775	17.3026
Rps25	ENSMUSG00000009927	941.099	950.738	922.428	911.677	513.253	1166.18	196.178	112.28
Nxf2	ENSMUSG00000009941	0.193951	0.153488	0.157532	0.162388	0	0.714566	2.45057	1.2774
Taz	ENSMUSG00000009995	4.15984	3.93461	3.92175	3.63271	0	5.65294	11.0599	15.6421
Kif19a	ENSMUSG00000010021	0.0163247	0.00880835	0.0284129	0	0.368261	1.30374	1.07966	1.34397
Aldh3a2	ENSMUSG00000010025	6.20477	6.15381	5.30711	5.5796	0	3.73964	4.54985	4.73524
Zmynd10	ENSMUSG00000010044	0.303064	0.306609	0.313191	0.237885	3.41833	1.94037	1.53318	2.37029
Tmem115	ENSMUSG00000010045	11.9426	12.5586	13.0211	13.461	6.19328	9.72425	5.11896	4.98926
Hyal2	ENSMUSG00000010047	5.50776	5.18651	6.15165	5.90783	0	4.52764	2.90884	1.7714
Ifrd2	ENSMUSG00000010048	19.5369	20.7755	20.6504	20.3911	3.02643	12.1497	9.86603	8.2101
Hyal1	ENSMUSG00000010051	0.158242	0.142305	0.260117	0.14052	0	0.331791	0.32976	0.733407
Tusc2	ENSMUSG00000010054	7.0367	7.5289	7.65456	8.30784	0	6.37258	2.9994	3.99375
Nprl2	ENSMUSG00000010057	9.30453	10.0409	8.63306	9.16511	0	11.2505	11.7959	16.9225
Slc38a3	ENSMUSG00000010064	0.0376681	0.0203247	0.0491707	0.0322549	0.424868	1.38356	0.985337	1.81932
Cacna2d2	ENSMUSG00000010066	0.120664	0.124295	0.0906877	0.15655	0.989815	1.20873	0.909553	1.01145
Rassf1	ENSMUSG00000010067	13.5817	14.0423	15.3508	14.9125	0.276145	9.24	16.7598	18.6777
Epn3	ENSMUSG00000010080	0	0	0	0	0	1.34808	0.967093	1.25468
Rnf112	ENSMUSG00000010086	0	0	0	0	0	1.15228	0.802073	0.836186
Slc3a2	ENSMUSG00000010095	35.7076	36.9953	42.621	41.691	7.09033	42.7514	58.8601	42.1412
Nxf1	ENSMUSG00000010097	76.1243	75.8397	76.8154	75.9035	12.4676	78.7008	64.0884	89.0535
Stx5a	ENSMUSG00000010110	7.36351	7.68101	7.61205	7.26482	1.03174	10.9771	13.3182	19.1655
Slc47a1	ENSMUSG00000010122	0	0	0	0	0	1.31636	2.2865	2.43492
1700027A23Rik	ENSMUSG00000010136	0.0589253	0.063589	0.0256397	0.0672764	0	1.13181	2.90829	5.17457
Tnfrsf13b	ENSMUSG00000010142	26.6595	26.5079	25.014	23.8075	4.22591	37.623	15.0938	14.0344
Spire2	ENSMUSG00000010154	0.327769	0.307574	0.322444	0.292869	0.642955	1.95929	1.40671	2.00232
Prox1	ENSMUSG00000010175	0.0159579	0.00430522	0.0173591	0.00455488	0.719973	0.241984	0.661592	0.770746
Raver1	ENSMUSG00000010205	44.5364	46.2279	42.7391	45.4812	6.09686	37.672	27.536	32.189
2610507B11Rik	ENSMUSG00000010277	42.8472	42.8661	42.825	42.5424	6.3002	37.6063	28.0153	33.5567
AI597479	ENSMUSG00000010290	12.7229	11.5642	11.8408	11.6537	1.29967	5.74014	5.27	4.84855
Tmem86a	ENSMUSG00000010307	0.500569	0.5802	0.258144	0.465676	0	0.937107	1.02483	1.38386
Optc	ENSMUSG00000010311	0.0257898	0.0695774	0.0561087	0.117779	0	1.69465	2.24025	2.0949
Tex14	ENSMUSG00000010342	0.317872	0.314444	0.386125	0.378044	0.597561	0.959572	2.11798	2.61696
Ifi35	ENSMUSG00000010358	10.9976	12.9262	17.4012	18.1978	0	16.6119	4.70674	5.40289
Rdm1	ENSMUSG00000010362	2.93042	2.54808	2.66026	2.8884	0	7.62987	6.2015	8.19221
Nedd8	ENSMUSG00000010376	119.239	123.218	115.01	119.128	34.7238	324.52	42.6527	25.9484
Gosr1	ENSMUSG00000010392	13.3003	13.6596	14.0269	14.0716	1.39714	11.6508	10.8669	11.6934
Mrpl52	ENSMUSG00000010406	58.8331	66.5334	61.8598	60.73	10.9084	208.736	56.1654	44.5874
Spaca7	ENSMUSG00000010435	0	0	0	0	1.96857	0.352874	2.49807	2.1074
Kansl3	ENSMUSG00000010453	15.3596	14.7233	15.4674	15.9348	5.14033	17.5982	26.8087	31.1097
Eya4	ENSMUSG00000010461	0	0	0	0	0.357368	0.416387	1.39175	1.11293
Ebf3	ENSMUSG00000010476	0	0.0071365	0	0	0	0.396664	0.848622	0.725919
Gm16119	ENSMUSG00000010492	0.618797	0.440446	0.263524	0.435922	0.594007	1.5528	5.1205	6.01211
Myt1	ENSMUSG00000010505	0	0	0	0	0.433913	1.32551	1.79428	1.73137
Faf1	ENSMUSG00000010517	13.0262	12.0801	13.3388	12.602	0.588292	18.1072	15.4583	16.3456
Gm266	ENSMUSG00000010529	0	0	0.0238219	0.0937598	0	0.0184486	0.486377	0.300482
1700021C14Rik	ENSMUSG00000010538	0.358321	0.161117	0.363798	0.579563	0	1.18733	2.47591	2.68774
Mettl16	ENSMUSG00000010554	6.14006	6.15662	6.91813	6.73862	1.51793	3.99071	4.5024	4.83798
Dazl	ENSMUSG00000010592	0.033859	0.0487184	0.0196438	0.0128859	0	0.0684579	0.77986	0.693783
Apol7a	ENSMUSG00000010601	0	0	0	0	0	0.850176	1.40764	1.78208
Pigyl	ENSMUSG00000010607	8.97416	8.2087	8.29318	7.90406	0	20.7653	6.24312	3.28364
Rbm25	ENSMUSG00000010608	102.86	98.2857	94.9944	98.1432	59.6551	135.93	127.692	146.206
Psen2	ENSMUSG00000010609	4.6098	4.32943	5.42176	5.35215	1.9547	8.47355	6.10708	5.4977
Acaa1b	ENSMUSG00000010651	0.186161	0.237421	0.176734	0.115933	0	1.68805	1.2028	1.00317
Plcd1	ENSMUSG00000010660	0.563636	0.594728	0.588601	0.729318	0.565102	2.91228	14.7129	15.1513
Fads1	ENSMUSG00000010663	16.8712	17.9058	13.6704	14.1615	0.866947	8.13279	7.37848	6.07474
Lmbr1	ENSMUSG00000010721	1.18299	1.10253	0.766269	0.721369	0	0.915057	1.8445	2.08066
Tnfrsf22	ENSMUSG00000010751	3.88818	3.895	3.84875	3.80252	0	2.54736	2.37011	2.63564
Cars	ENSMUSG00000010755	17.2213	17.2249	16.8492	16.5975	2.58346	24.9686	64.6202	73.1797
Phlda2	ENSMUSG00000010760	0	0.0473347	0.0381717	0	0	0.384301	1.21234	0.96297
Asz1	ENSMUSG00000010796	0	0	0	0	0	0.363872	1.52933	1.41722
Wnt2	ENSMUSG00000010797	0	0	0	0	0	0.496189	1.04652	0.905149
Gabra1	ENSMUSG00000010803	0	0	0	0	0	0.412	1.00362	1.04542
Grid2ip	ENSMUSG00000010825	0	0	0	0	0	1.87497	1.30119	1.23373
Kdelr3	ENSMUSG00000010830	1.71423	2.00195	1.83921	1.79631	0	1.67757	5.14594	8.30013
1700006E09Rik	ENSMUSG00000010841	0	0.134708	0	0.0475065	1.8773	1.87886	3.03941	3.74533
Apip	ENSMUSG00000010911	7.03933	6.87982	6.55938	8.26443	0	6.82533	3.27764	5.97754
Pdhx	ENSMUSG00000010914	4.51174	5.31559	4.86011	4.88106	0.381192	3.84926	4.1033	5.00818
Vac14	ENSMUSG00000010936	14.76	15.0643	14.0472	14.8486	1.97898	12.2089	8.78944	10.713
Mcoln2	ENSMUSG00000011008	0.848288	0.991711	0.544875	0.530374	1.82249	1.50413	2.89086	2.83783
Slc5a1	ENSMUSG00000011034	0	0.00872683	0	0	0	0.724864	2.09143	2.45001
1700049J03Rik	ENSMUSG00000011052	0	0	0	0.0906943	0	0.107072	1.41142	1.04637
Akt1s1	ENSMUSG00000011096	7.16784	6.86199	6.99605	6.56116	2.34003	5.92136	5.24258	5.82992
Tbrg1	ENSMUSG00000011114	32.1554	31.4382	29.0287	31.1055	7.74426	23.2971	11.7475	13.3986
Panx3	ENSMUSG00000011118	0	0	0	0	0	0.833183	0.961474	1.28851
Adssl1	ENSMUSG00000011148	0.892112	1.00123	0.434759	0.407418	0	2.72963	2.43049	3.56454
1700026D08Rik	ENSMUSG00000011154	0	0	0	0	0	0.304313	0.717493	1.01548
Brf1	ENSMUSG00000011158	11.257	11.4455	11.9989	11.1873	4.35016	16.9196	15.49	17.0666
Vipr2	ENSMUSG00000011171	0.111599	0.120431	0.0647456	0.00849434	0	0.887503	1.16036	1.15969
Odc1	ENSMUSG00000011179	236.733	241.415	248.14	249.222	8.82264	154.02	99.8091	86.4344
Thg1l	ENSMUSG00000011254	11.2003	11.3499	7.94519	8.72627	0	10.5693	4.04405	4.15862
Adam19	ENSMUSG00000011256	23.4508	23.247	17.634	18.4569	7.36936	43.0987	49.0057	61.7907
Pabpc4	ENSMUSG00000011257	67.7693	69.289	59.6217	61.6241	2.97608	32.3808	24.8244	17.1969
Exoc3l2	ENSMUSG00000011263	0	0.01628	0	0.0172241	0	0.427024	0.893495	0.695517
Zfp296	ENSMUSG00000011267	3.73278	3.068	3.58839	3.86536	0.97914	4.03684	5.01286	4.04982
Plin5	ENSMUSG00000011305	0.0636405	0.0343386	0.0415371	0.0363299	0	1.09371	1.16217	1.25744
Sugp1	ENSMUSG00000011306	25.2626	23.2668	24.8023	26.7046	3.93026	21.791	20.5229	25.2764
Dmrtc2	ENSMUSG00000011349	0	0	0	0	3.70126	0.843153	0.566855	1.48585
Gm5893	ENSMUSG00000011350	0	0	0	0	0.717817	1.06154	1.85319	2.27038
Dhdh	ENSMUSG00000011382	3.08752	3.13704	2.72618	2.65928	0.814619	2.22686	4.99042	6.04501
Zfp790	ENSMUSG00000011427	4.9825	4.78293	4.54672	4.52409	0	3.0909	6.28727	7.5716
Cpb1	ENSMUSG00000011463	0	0	0	0	0	0.293014	1.31744	1.30966
Slc25a41	ENSMUSG00000011486	0	0.0538428	0	0	1.12553	1.56361	1.47752	2.51935
Fsd1	ENSMUSG00000011589	0	0	0	0.0867511	0	1.1778	0.750032	1.3345
2310033E01Rik	ENSMUSG00000011632	0	0	0	0	1.98422	1.09668	0.955074	1.25518
Fuz	ENSMUSG00000011658	2.24991	2.82906	2.43736	2.15959	0.299437	3.67676	4.57284	5.98853
Spnb4	ENSMUSG00000011751	0.0136349	0.014714	0.0177986	0.00778364	0.615167	1.40596	1.52088	2.12532
Pgam1	ENSMUSG00000011752	308.215	319.262	316.009	301.543	15.5454	169.92	78.9068	51.3184
Evi5	ENSMUSG00000011831	2.39764	2.31177	2.33032	2.29061	0.371733	1.59645	18.2425	18.586
Evi5l	ENSMUSG00000011832	1.6127	1.65206	1.66108	1.63222	0.351498	2.87734	5.5986	7.61979
Snapc2	ENSMUSG00000011837	8.82232	8.5022	9.32004	8.09319	0	5.99018	3.63941	3.22808
Git1	ENSMUSG00000011877	14.8658	14.6351	14.5615	15.6875	0.928949	15.3381	10.0538	13.2293
Gltp	ENSMUSG00000011884	50.1751	54.2482	48.3189	49.9716	7.67374	37.8658	8.20809	6.67979
Bnip2	ENSMUSG00000011958	39.5954	39.5453	37.9202	37.7566	1.3008	33.7842	15.4632	15.7398
Ccnt1	ENSMUSG00000011960	19.5085	18.6342	19.5427	19.3339	0.818	11.2196	13.7019	12.586
Scarf2	ENSMUSG00000012017	0.100558	0.0651103	0.0875105	0.045924	0.45369	0.630274	0.575721	0.949292
4930579F01Rik	ENSMUSG00000012042	0	0	0	0	0	1.33094	1.6436	1.95525
Brms1l	ENSMUSG00000012076	5.66778	4.85957	5.55172	5.56982	2.33528	6.75878	6.1823	6.61924
Med15	ENSMUSG00000012114	18.2266	19.1607	17.6809	18.6582	2.21414	33.1471	31.4684	32.6883
Dhdds	ENSMUSG00000012117	13.6626	12.9447	12.6076	12.423	1.9795	8.97135	7.69171	10.9808
Aim1l	ENSMUSG00000012123	0.770082	0.784575	0.711785	0.55156	1.079	1.34423	3.15394	3.60179
Ubxn11	ENSMUSG00000012126	1.82057	1.76064	2.62635	2.45433	0	2.01979	5.03189	7.20974
Mogat1	ENSMUSG00000012187	0	0	0	0	0	0.416537	2.56657	2.62017
Tex22	ENSMUSG00000012211	0.0784356	0	0.0682582	0.0895517	0	3.33029	2.73567	2.81255
Wnt8a	ENSMUSG00000012282	0.0380348	0.0205226	0.0165498	0.0217126	0	1.55083	0.976158	0.835015
Tjap1	ENSMUSG00000012296	10.4028	10.1491	9.99945	10.7376	4.04108	14.1599	16.8997	17.8941
Ehf	ENSMUSG00000012350	0	0	0	0	0.268667	0.666207	1.23441	1.25504
Nanog	ENSMUSG00000012396	0.0296203	0.0319647	0	0.0169091	0.668191	0.509047	2.10517	3.12136
Rpl15	ENSMUSG00000012405	244.261	249.272	269.238	263.142	2.49993	73.3614	30.0553	13.959
Tmem167	ENSMUSG00000012422	8.22813	8.06038	8.45729	7.77358	0.138622	2.99424	3.95488	4.80268
Steap4	ENSMUSG00000012428	0.0422986	0.0342348	0.0368101	0.03622	0	0.584397	1.23172	1.13756
2810021B07Rik	ENSMUSG00000012429	6.95901	6.97337	6.932	6.98048	0	5.71178	7.72797	9.27579
Kif11	ENSMUSG00000012443	53.207	52.1834	54.2361	54.58	5.59567	54.2852	45.1347	51.9611
Rpa3	ENSMUSG00000012483	41.0378	43.2133	37.4172	37.4764	0	16.6851	3.63541	4.29937
Mlkl	ENSMUSG00000012519	9.90509	9.75549	12.0578	11.8686	1.30099	4.88762	6.17671	8.26143
Phox2b	ENSMUSG00000012520	0.00910458	0	0	0.0103949	0	0.435658	0.701003	0.619633
Tnpo3	ENSMUSG00000012535	15.8017	15.9333	16.1655	16.1579	1.90075	12.9953	13.378	16.8831
Ttll5	ENSMUSG00000012609	2.33414	2.30841	2.02215	2.05438	0.473089	2.18227	7.58496	9.4154
Zfp715	ENSMUSG00000012640	5.68866	5.5019	5.78597	5.80614	0.292652	5.16284	7.40174	8.23098
Retn	ENSMUSG00000012705	0	0	0	0	0.948755	0.765306	1.16243	2.35449
Acpt	ENSMUSG00000012777	0.0568569	0	0.0824656	0.086553	3.42028	0.97074	2.20754	2.70451
Cdh23	ENSMUSG00000012819	1.22907	1.2798	1.48582	1.29807	2.38788	2.43479	2.91793	4.45842
Rps5	ENSMUSG00000012848	359.963	375.703	366.632	353.282	72.5716	659.948	136.776	83.2386
Podnl1	ENSMUSG00000012889	5.51068	6.23962	6.05765	7.10349	2.9548	8.65741	9.17998	15.7953
Lphn1	ENSMUSG00000013033	7.19616	6.88105	6.45759	6.80327	0.17446	6.10857	4.05363	5.26331
Amotl1	ENSMUSG00000013076	0.101667	0.109713	0.129763	0.14316	0.305794	1.39321	1.49196	1.48055
2200002J24Rik	ENSMUSG00000013083	0	0	0	0	4.49875	1.94885	2.16541	4.37819
Etv5	ENSMUSG00000013089	2.20931	2.1571	2.02828	1.75553	0	1.3308	2.04503	1.9188
Tmem190	ENSMUSG00000013091	0.226651	0.428032	0.246553	0.258773	2.55646	1.37476	1.34238	1.24397
Gfod2	ENSMUSG00000013150	1.08087	1.16642	0.971978	1.01193	0.65021	1.792	1.56485	1.91417
E130303B06Rik	ENSMUSG00000013155	12.53	12.5357	11.6765	11.9215	2.35548	11.7872	8.70945	10.8314
4933405L10Rik	ENSMUSG00000013158	0.0547928	0.177388	0.143049	0.0312791	1.23604	2.04948	1.51442	2.2254
Atp6v0d1	ENSMUSG00000013160	25.6672	25.4204	27.6873	26.5139	10.8617	31.1022	12.5037	12.2376
Ptprs	ENSMUSG00000013236	20.6753	22.214	13.6022	13.3039	3.43893	13.292	30.4722	34.5868
Slc41a1	ENSMUSG00000013275	16.4738	17.887	16.3952	16.0841	1.82991	11.3622	9.39519	11.7834
Fer1l4	ENSMUSG00000013338	0.00481502	0	0.0125707	0.00549742	1.0862	1.94056	1.34033	1.93447
4931406B18Rik	ENSMUSG00000013353	0	0	0	0	0.797844	1.24742	1.72232	1.82469
Iglon5	ENSMUSG00000013367	0.0126783	0.0273634	0.0441328	0.0723754	2.86003	1.65764	1.10131	1.33602
Igf2bp1	ENSMUSG00000013415	0.048013	0.0592148	0.101473	0.125297	0.928373	0.943015	1.14423	1.29501
B4galnt2	ENSMUSG00000013418	0.694169	0.624257	0.385951	0.440305	0	1.35152	1.37044	2.41296
Zfp651	ENSMUSG00000013419	0.0679454	0.0902437	0.0500324	0.0895094	0	2.48685	0.866745	1.29661
Cobra1	ENSMUSG00000013465	23.2876	24.7131	22.7328	22.766	1.30951	24.9472	14.9939	17.2259
Card14	ENSMUSG00000013483	0.0216315	0.0622495	0.00627491	0.0246972	0	1.18572	0.797167	1.25056
Tmem175	ENSMUSG00000013495	2.69063	2.9868	2.75164	2.68062	0.773205	2.22337	3.07887	3.76242
Bcas1	ENSMUSG00000013523	0.307855	0.246793	0.137782	0.180764	0	0.693573	1.56285	1.73794
D16H22S680E	ENSMUSG00000013539	1.62249	1.76108	1.60898	1.80397	1.70237	2.09795	2.82138	3.13746
4833413E03Rik	ENSMUSG00000013562	0.0967354	0.0521957	0.105229	0.0828337	0	1.2713	1.57556	1.5397
Aldh1a2	ENSMUSG00000013584	0	0.015827	0	0.0167448	0	0.751209	1.9689	2.54366
Ndufs2	ENSMUSG00000013593	60.7662	58.4158	53.1918	55.3433	9.09202	99.8971	34.3678	36.8908
Snx31	ENSMUSG00000013611	0.045253	0.0366259	0.0196906	0.0516664	0	0.594717	1.49643	1.56474
0610007C21Rik	ENSMUSG00000013622	4.50767	4.9672	4.44766	5.09215	2.86441	3.53001	4.98226	3.55424
Cad	ENSMUSG00000013629	35.4007	36.2011	33.7273	34.7294	1.28449	15.6186	12.2932	11.6971
2210415F13Rik	ENSMUSG00000013643	0	0	0	0	0	1.30713	1.68477	2.61157
Sh3bp5l	ENSMUSG00000013646	3.40303	3.16467	3.11614	2.90056	1.65091	3.73791	4.18993	4.48719
1810065E05Rik	ENSMUSG00000013653	0	0	0	0	0	0.773326	2.05295	1.88933
Atad1	ENSMUSG00000013662	49.541	48.8125	52.5017	52.4652	1.59767	22.1315	16.0794	11.791
Pten	ENSMUSG00000013663	8.11138	7.8939	8.50782	8.55591	0.520756	6.29512	6.48863	8.11513
4933402N03Rik	ENSMUSG00000013668	0	0	0	0	0	1.48289	0.897492	1.55694
Pea15a	ENSMUSG00000013698	9.89854	9.80959	9.08565	9.07253	1.16401	7.91725	8.77772	10.7806
Timm23	ENSMUSG00000013701	41.4404	47.8701	43.7484	55.804	0.838793	15.8376	12.1856	15.5916
Tnfaip8l2	ENSMUSG00000013707	13.5836	12.998	17.0749	17.1306	1.33519	21.2014	9.87382	10.915
Trnt1	ENSMUSG00000013736	14.4009	13.8273	14.5712	13.8354	1.54881	11.2556	14.1983	13.4903
Ly6g6e	ENSMUSG00000013766	0	0	0	0	0	0.562529	0.669431	0.286319
Ehmt2	ENSMUSG00000013787	22.1403	21.9081	19.9729	21.2308	16.9213	35.3753	19.4186	23.0284
Elof1	ENSMUSG00000013822	33.6909	34.8808	39.3218	36.7993	2.74374	37.3993	7.92396	6.07474
Med16	ENSMUSG00000013833	4.55021	5.05634	4.79637	4.67475	0	4.45355	3.03654	3.84573
St3gal1	ENSMUSG00000013846	29.2612	30.5635	29.4524	27.6208	0.601037	4.11201	16.8846	16.3195
ORF61	ENSMUSG00000013858	12.8317	13.3324	11.6129	12.5121	1.60635	18.2077	12.3289	13.2568
Rnf170	ENSMUSG00000013878	5.13375	4.7354	4.96721	4.47509	0	1.62321	3.79091	3.05668
Clip3	ENSMUSG00000013921	2.9369	2.79225	2.05624	2.00427	0.750731	5.28754	1.77392	2.99551
Thap8	ENSMUSG00000013928	0	0.0302638	0.0732161	0	0	0.926121	0.885848	1.29293
Myl2	ENSMUSG00000013936	0.493809	0.459389	0.340824	0.50547	0	1.09022	2.05063	2.76634
Dedd	ENSMUSG00000013973	0.787479	0.923168	0.828275	0.957296	0.511204	1.66089	3.43366	4.34073
1810033B17Rik	ENSMUSG00000013974	0	0	0.0255265	0	0	1.34427	1.91099	1.28793
Nit1	ENSMUSG00000013997	4.0664	3.8724	4.62851	4.21993	0.303748	4.56909	4.14689	4.19763
Pax5	ENSMUSG00000014030	0.145463	0.0418602	0.10971	0.243582	0.437525	1.28753	5.89669	7.68568
Prdm15	ENSMUSG00000014039	2.65396	2.65337	2.67672	2.61313	0.710195	2.72645	4.43151	5.72282
Rnf168	ENSMUSG00000014074	10.8945	10.6164	11.877	11.7673	1.00723	8.85696	9.04987	11.4197
Tctex1d2	ENSMUSG00000014075	2.03264	2.34375	1.52658	1.39878	0.628128	1.22915	1.45673	1.13089
1500003O03Rik	ENSMUSG00000014077	43.7949	44.8237	41.9772	40.5972	3.42517	23.4718	11.7841	10.6043
Sval2	ENSMUSG00000014104	0	0	0	0	0	0.333449	1.4109	1.50863
Trpv4	ENSMUSG00000014158	0.0325853	0	0.0283572	0.0279025	0.367538	1.42746	1.2062	1.32345
Klhl3	ENSMUSG00000014164	0.658303	0.602767	0.451364	0.569394	0	2.04354	3.34754	4.83935
Fam18b	ENSMUSG00000014177	25.0184	24.754	18.5787	18.5226	0	8.2003	11.1161	9.32818
Dnajc7	ENSMUSG00000014195	25.5844	24.3156	26.5251	25.7958	1.84835	37.6834	17.3621	21.8855
Zfp385c	ENSMUSG00000014198	0.0214153	0.0346653	0.0279548	0.0122252	0.966195	1.19071	2.28304	2.42127
Cacybp	ENSMUSG00000014226	91.4181	93.3844	95.8827	94.444	0	46.5655	16.7989	13.3386
Cluap1	ENSMUSG00000014232	3.77356	3.69487	3.91788	3.74278	0.657343	13.5899	10.3262	12.5706
Zswim7	ENSMUSG00000014243	9.88874	8.76229	8.803	9.42577	0	6.14481	7.07469	10.3569
Pigl	ENSMUSG00000014245	2.30772	2.5126	2.68966	2.78769	0	2.03437	1.93221	2.69151
Ndufa2	ENSMUSG00000014294	43.1309	40.3427	41.7274	41.2903	0	120.498	26.7024	17.8419
Pam16	ENSMUSG00000014301	6.4704	7.60968	8.46311	8.40483	0	13.8917	7.87857	9.35665
Glis2	ENSMUSG00000014303	0.326501	0.467058	0.336998	0.433458	0	1.39703	2.15861	2.93388
Cox6c	ENSMUSG00000014313	30.9703	29.5439	30.3784	27.4416	5.87978	52.6861	17.2565	12.1801
Bicc1	ENSMUSG00000014329	0.0133871	0	0	0.0101896	0.402657	0.529304	0.960254	1.05804
Ube2z	ENSMUSG00000014349	36.2366	36.5496	41.5547	40.8979	1.49921	34.0403	18.1718	20.3535
Gip	ENSMUSG00000014351	0	0	0	0	0	1.98699	2.76715	3.28938
Tmem87b	ENSMUSG00000014353	3.23936	3.01342	3.3078	3.23784	1.4276	1.6527	6.3952	7.90186
Anapc1	ENSMUSG00000014355	20.2139	20.7482	20.8447	20.8921	0.717044	11.3859	20.7789	26.0551
Mertk	ENSMUSG00000014361	0	0	0	0	0	0.645126	1.66301	1.95019
Tsg101	ENSMUSG00000014402	22.3795	22.8776	21.201	21.6213	4.93874	19.2714	18.8494	20.5606
Hps5	ENSMUSG00000014418	6.56712	6.41246	6.63778	6.36906	1.6178	7.48469	15.4123	19.8718
Map3k4	ENSMUSG00000014426	3.49257	3.47854	3.61131	3.55163	1.41196	7.24283	8.05663	12.5594
Fam38a	ENSMUSG00000014444	8.69472	9.23496	7.34253	7.65227	1.96065	10.0209	13.2452	15.9106
Blk	ENSMUSG00000014453	0.160991	0.144777	0.105076	0.122538	0.605287	1.33817	4.21127	5.8612
Rnf166	ENSMUSG00000014470	10.4548	10.0186	8.38492	8.82344	6.03762	17.4854	6.83598	7.34477
Ankrd28	ENSMUSG00000014496	15.9259	15.8159	16.0644	15.5005	4.87042	11.4951	13.0504	14.4009
Ankrd52	ENSMUSG00000014498	26.094	27.4341	27.0007	28.2623	1.24826	14.8078	14.9037	19.2806
Pkd2l2	ENSMUSG00000014503	2.3415	2.51337	2.83974	2.5738	0	1.28427	4.8931	5.52332
Srp19	ENSMUSG00000014504	14.9923	15.4089	14.9654	14.0675	0	18.5621	7.8555	5.78355
4930511M11Rik	ENSMUSG00000014529	0	0.0481618	0.0129462	0.0849243	0	0.380989	2.67263	2.67811
Clec4f	ENSMUSG00000014542	0	0	0	0	0	1.20449	1.08768	0.973531
Klra17	ENSMUSG00000014543	0.0282111	0.0913315	0	0.0322092	5.0912	0.152103	1.1139	1.7961
Wdfy2	ENSMUSG00000014547	4.60668	4.63273	3.90835	4.69401	2.23484	6.4319	7.82331	7.57605
Zfyve20	ENSMUSG00000014550	6.71932	6.61626	7.91539	7.0131	0.520439	7.19116	7.4924	8.54705
Mrps25	ENSMUSG00000014551	5.53407	5.30729	5.32132	5.30951	2.0503	6.1288	5.94122	7.19435
Dguok	ENSMUSG00000014554	3.75842	4.03952	3.52132	3.70278	2.73498	3.67692	2.84232	3.92598
Camta1	ENSMUSG00000014592	0.663177	0.742716	0.723886	0.624465	0.822559	1.30091	2.01113	2.88185
Csf1	ENSMUSG00000014599	0.448026	0.469866	0.417349	0.316999	5.97867	3.6021	4.2481	5.09807
Fam40a	ENSMUSG00000014601	17.7686	17.7221	16.259	16.3562	2.78196	15.7568	17.144	18.5908
Kif1a	ENSMUSG00000014602	0.0759095	0.103475	0.0660598	0.0410531	0.54076	1.94674	1.25411	2.27172
Alx3	ENSMUSG00000014603	0	0	0	0	0	0.695196	0.772448	1.01517
Slc25a11	ENSMUSG00000014606	29.3984	28.2941	28.7051	28.4863	6.35979	22.5892	7.7612	9.21526
Chrne	ENSMUSG00000014609	0.0589427	0.0636078	0.0512946	0.0448642	0	1.15201	2.63763	3.45074
2310061C15Rik	ENSMUSG00000014633	4.7133	3.78844	4.9645	4.95449	0	7.33888	2.66318	3.8179
Chfr	ENSMUSG00000014668	22.4122	22.3882	22.0207	20.2052	2.36366	20.7398	15.4108	19.0006
Ceacam16	ENSMUSG00000014686	0.284319	0.197242	0.10604	0.115933	0	0.752781	1.32308	1.69424
Hoxa2	ENSMUSG00000014704	0.0274077	0	0.0238514	0	0.618277	0.757328	1.29861	1.68478
Adam28	ENSMUSG00000014725	0	0	0	0	0.407088	0.340537	1.24693	1.44605
Ankrd53	ENSMUSG00000014747	0.763759	0.494524	0.564958	0.4142	0.861463	0.849313	2.33713	3.85653
Tex261	ENSMUSG00000014748	22.6449	23.6576	22.2847	22.8518	0.732381	17.92	8.68482	9.24797
Fam120b	ENSMUSG00000014763	10.1201	9.64413	9.65117	9.56566	0.331581	8.2172	9.46003	9.08387
Tbp	ENSMUSG00000014767	3.42973	3.50863	3.50875	3.57345	0.670834	2.82754	4.02642	4.48839
Psmb1	ENSMUSG00000014769	137.625	140.459	144.061	147.616	10.1222	219.612	44.4822	35.5337
Pdcd2	ENSMUSG00000014771	0	0	0	0	0	0	0	0
Dll1	ENSMUSG00000014773	0.00787021	0	0.00684901	0	0	1.00248	0.854563	1.31314
Nol3	ENSMUSG00000014776	0.023147	0.0374685	0.0402871	0.0396412	0	0.772197	0.594065	1.14338
Fhod1	ENSMUSG00000014778	4.17012	4.49249	3.57948	3.47741	1.60532	6.35469	4.98741	6.40542
Plekhg4	ENSMUSG00000014782	0.635312	0.631822	0.422788	0.405343	0	1.01165	0.873053	1.38109
Slc9a5	ENSMUSG00000014786	5.46836	5.33849	3.88452	4.05818	0.286879	4.1268	6.92936	8.94808
Elmo3	ENSMUSG00000014791	1.45405	1.51058	1.25594	1.22651	0.48957	2.10618	5.11997	7.55173
Stc1	ENSMUSG00000014813	1.1355	0.880732	0.9264	1.03309	0	0.424485	1.01578	1.28538
4931428F04Rik	ENSMUSG00000014837	0.486101	0.625452	0.658945	0.608357	0	1.36713	1.47641	2.29855
Tppp3	ENSMUSG00000014846	0.16171	0.0969491	0.140727	0.102571	0	0.908203	0.567557	0.631141
Msh3	ENSMUSG00000014850	7.04489	7.03931	7.21483	7.15922	1.89871	9.41072	11.5818	15.2631
Adamts13	ENSMUSG00000014852	0	0.0218268	0.0176016	0.00769751	0	1.96746	1.38426	1.90938
Tmem208	ENSMUSG00000014856	11.4437	11.3004	12.016	12.0818	0	10.0798	5.49544	7.03263
E2f4	ENSMUSG00000014859	68.7925	69.5062	69.4838	70.5298	19.5533	85.6255	40.9047	43.5844
Surf4	ENSMUSG00000014867	71.5296	70.0375	76.868	76.1902	11.8714	47.123	23.3361	14.5749
Surf2	ENSMUSG00000014873	7.75549	7.11811	8.20754	8.13157	0.879158	13.3034	8.23257	8.2779
Dnajb9	ENSMUSG00000014905	6.67649	7.2049	8.92443	8.92364	0	5.80751	7.06494	9.06813
Naf1	ENSMUSG00000014907	18.7344	18.3836	18.6519	19.3862	0	8.592	7.30069	5.85125
Yes1	ENSMUSG00000014932	1.16734	1.19752	1.0096	1.02015	0	1.06354	3.75563	4.42949
Ppp1cb	ENSMUSG00000014956	40.7849	40.5493	36.0457	35.0307	1.28334	24.6754	21.5639	21.8253
Gorasp2	ENSMUSG00000014959	28.7505	29.0463	27.0834	28.5356	0.722839	18.4694	13.8222	14.1925
Tsen15	ENSMUSG00000014980	3.51052	3.51117	4.08329	3.59746	0	2.90835	4.83448	4.06027
Oc90	ENSMUSG00000015001	0	0	0	0	0	1.79072	2.5028	2.78319
Efr3a	ENSMUSG00000015002	14.0799	14.1572	13.4697	12.6265	0.810433	8.55094	7.89045	8.93875
Trappc2l	ENSMUSG00000015013	17.7783	18.8312	16.8996	16.9253	0	17.8804	5.07575	4.20328
Acsf3	ENSMUSG00000015016	6.60777	5.47394	5.5015	5.75699	1.35819	4.84893	4.45735	5.94806
Ddx19a	ENSMUSG00000015023	36.5394	34.7054	35.3357	35.1923	12.159	48.1693	18.4665	18.7357
Galns	ENSMUSG00000015027	6.51243	6.32091	6.42753	6.37948	0	7.31509	6.39045	7.13458
Gata2	ENSMUSG00000015053	0.00990881	0	0	0	0	0.961638	0.802048	0.826643
C8g	ENSMUSG00000015083	0.911842	1.10401	0.890297	1.24421	0	1.61878	1.84408	2.29481
Entpd2	ENSMUSG00000015085	0.0780179	0.0505156	0.0678946	0.160335	1.40797	1.03057	1.10898	1.26747
B230208H17Rik	ENSMUSG00000015087	16.027	15.9361	14.3959	15.7251	10.5681	23.199	21.1795	26.1464
Ptgds	ENSMUSG00000015090	0	0.0217298	0	0.0459797	0	0.882097	0.834814	0.839927
Edf1	ENSMUSG00000015092	66.9131	65.4886	66.634	72.5677	9.09998	87.4395	18.0183	17.2141
Clic3	ENSMUSG00000015093	1.11556	0.885187	0.885153	0.674293	0	2.69776	2.46147	3.24146
Npdc1	ENSMUSG00000015094	0.280529	0.376121	0.236731	0.339697	0.383534	1.46094	0.805564	1.02645
Fbxw5	ENSMUSG00000015095	7.80064	9.32205	8.19918	8.18573	0	9.61262	6.89464	9.29124
Slc25a13	ENSMUSG00000015112	14.7047	14.375	12.6743	13.0112	0.487817	5.02797	4.16242	5.8156
Ube2i	ENSMUSG00000015120	42.5458	41.7172	42.531	42.1002	1.64204	32.9581	26.0702	28.7246
0610007P22Rik	ENSMUSG00000015126	17.1593	17.1947	17.163	17.0787	5.02713	18.3793	14.2984	15.1665
Unkl	ENSMUSG00000015127	2.47584	2.40651	2.3023	2.34558	0.792218	2.84411	7.71889	11.719
Lrrk1	ENSMUSG00000015133	0.154	0.132195	0.0578711	0.103896	0.157909	0.985986	2.16966	2.57409
Aldh1a3	ENSMUSG00000015134	0.0215847	0.0388216	0.0438292	0.0492874	0	1.26559	1.34941	1.35842
Actn1	ENSMUSG00000015143	55.1429	58.1134	41.3429	42.7823	3.93715	38.3869	25.3597	22.8749
Sirt2	ENSMUSG00000015149	34.0327	34.2255	34.2411	34.5527	2.09933	34.1128	14.2754	15.9973
Hnrnpl	ENSMUSG00000015165	102.742	107.178	101.449	101.465	9.56278	79.2726	50.5989	53.3777
Nolc1	ENSMUSG00000015176	74.084	73.0353	83.0461	87.0975	4.53465	61.3089	21.0873	14.6636
Casd1	ENSMUSG00000015189	7.25887	7.30409	6.90743	6.96234	0.737609	3.8013	6.63274	8.63205
Cnksr3	ENSMUSG00000015202	0.424033	0.513625	0.459383	0.474248	0.390431	1.73216	1.93054	1.99483
Mtmr1	ENSMUSG00000015214	13.3124	13.6627	13.4	13.5879	0.767068	6.22187	8.38011	8.58488
Hmgb3	ENSMUSG00000015217	23.9744	23.7065	20.8765	21.3309	0	19.4131	8.94969	6.3956
Mtap2	ENSMUSG00000015222	0.032298	0.0304975	0.0158103	0.00691414	0.0910745	0.559147	0.697412	0.837589
Cyp2j9	ENSMUSG00000015224	0	0	0	0.0113606	0.448932	0.342009	0.903634	1.20148
Nipsnap3a	ENSMUSG00000015242	0	0	0	0	0	0.154955	1.21044	1.72462
Abca1	ENSMUSG00000015243	8.06159	8.19826	9.7175	9.59553	2.16841	3.17219	6.32566	8.37086
Nipsnap3b	ENSMUSG00000015247	18.3244	19.095	15.5699	15.4832	0	8.56921	3.96348	5.40137
Lage3	ENSMUSG00000015289	7.73839	8.19127	6.77718	7.78463	0.741259	5.6582	1.94615	1.65921
Ubl4	ENSMUSG00000015290	8.4332	8.15409	8.5805	7.73407	0.476793	6.2106	2.14893	1.69366
Gdi1	ENSMUSG00000015291	32.5938	34.1225	33.0864	34.0098	3.13845	46.4023	40.7721	56.5901
Sash1	ENSMUSG00000015305	0.0924528	0.0548735	0.104593	0.0844443	0.20856	0.72901	1.11338	1.42079
Gadd45b	ENSMUSG00000015312	13.9532	14.8028	13.9687	14.643	10.6499	5.26752	12.9966	11.5737
Slamf6	ENSMUSG00000015314	10.1801	9.38711	16.3109	15.5645	1.22643	4.11288	6.17157	6.59443
Slamf1	ENSMUSG00000015316	31.9746	32.325	38.5874	39.9829	0	40.7963	45.6287	54.769
Zdhhc12	ENSMUSG00000015335	5.841	6.72484	5.34211	5.71308	0	7.08327	6.68381	5.96243
Endog	ENSMUSG00000015337	2.62387	3.13491	2.69116	2.56777	0	2.52622	2.28171	2.74306
Cybb	ENSMUSG00000015340	0.0800382	0.0740338	0.0845784	0.0913814	0.257935	0.500888	2.39277	1.80736
Golga7	ENSMUSG00000015341	54.6904	57.0641	58.471	55.4892	5.02924	38.3518	21.0715	23.2487
Xk	ENSMUSG00000015342	0.248575	0.303545	0.404179	0.395832	0.295131	0.449678	0.69737	0.516999
Pcolce2	ENSMUSG00000015354	0.00717933	0	0.00624777	0	0	0.687069	1.16223	1.3082
Cd48	ENSMUSG00000015355	65.0404	60.0923	75.3385	74.3219	0	45.4526	42.9484	37.7666
Clpx	ENSMUSG00000015357	19.9664	19.0135	19.1702	17.5229	0.857518	24.7863	18.9116	19.1318
Trabd	ENSMUSG00000015363	10.4584	10.6901	9.44765	9.91999	2.14357	12.9001	10.6929	11.591
Mov10l1	ENSMUSG00000015365	0	0	0	0	0.716273	0.893413	1.75518	2.14351
Fam116b	ENSMUSG00000015377	1.03066	1.33778	1.18544	1.34953	1.62588	2.40928	5.25048	7.24696
Cd83	ENSMUSG00000015396	5.68643	5.53454	3.89684	3.73264	0	2.30778	22.9114	15.9876
Tmem27	ENSMUSG00000015401	0	0	0	0	0	0.260885	1.44352	1.60524
Ace2	ENSMUSG00000015405	0	0.00952482	0	0	0	0.172505	1.55082	1.1045
Gzmb	ENSMUSG00000015437	207.352	207.666	108.737	111.298	0	27.728	16.9661	7.86545
Gzmf	ENSMUSG00000015441	0.439794	0.11865	0.127576	0.209218	0	0.666898	1.51944	3.54024
Gzmn	ENSMUSG00000015443	0	0	0	0	1.57197	1.73765	2.68264	3.59512
C4a	ENSMUSG00000015451	0.0680525	0.101684	0.0820002	0.0776971	0	1.4747	1.02313	1.6894
Ager	ENSMUSG00000015452	0.853783	1.07212	0.824055	0.868444	0	1.8413	2.72754	4.43038
Atf6b	ENSMUSG00000015461	16.8852	18.1696	17.8281	17.9444	5.43375	13.4821	10.3905	11.7396
Egfl8	ENSMUSG00000015467	0.113133	0.203477	0.131271	0.107638	0	1.41055	1.04229	1.90418
Notch4	ENSMUSG00000015468	0.0411914	0.0711224	0.0466006	0.0658409	0.743374	1.87664	1.48004	1.85385
Ppt2	ENSMUSG00000015474	2.27375	1.98764	2.07821	1.89986	1.1462	3.1504	1.95605	2.06364
Prrt1	ENSMUSG00000015476	0.17279	0.155388	0.0626539	0.0657593	3.24823	1.33919	0.426406	1.45414
Rnf5	ENSMUSG00000015478	8.9784	8.40841	9.39167	8.66592	0	15.0596	2.78478	3.24423
Fam163a	ENSMUSG00000015484	0.0171069	0	0.0148871	0.00976564	0.771811	1.17598	1.26648	1.76515
5930434B04Rik	ENSMUSG00000015488	8.83706	8.90274	8.85412	8.88584	1.27687	4.82562	7.23553	7.59568
Hivep2	ENSMUSG00000015501	10.6012	10.6661	11.6075	11.8474	1.22718	10.1992	31.6689	43.2783
2310057J18Rik	ENSMUSG00000015519	0	0.0192855	0.0155522	0	0	0.0240884	1.30541	1.29472
Arnt	ENSMUSG00000015522	11.0059	10.973	10.7327	10.8281	0.935484	10.6902	16.1364	19.5557
Itga2	ENSMUSG00000015533	0.567327	0.620732	0.761142	0.611745	0	0.88153	3.65565	3.39055
Mocs2	ENSMUSG00000015536	6.8814	6.40224	6.00013	5.26319	0	4.32253	4.59001	5.77894
Nat9	ENSMUSG00000015542	3.64831	3.7983	3.7064	4.03691	0.725114	5.40498	3.93444	4.09295
Lpl	ENSMUSG00000015568	0.0926408	0.0999728	0.0127295	0	1.53988	0.525771	0.798955	0.792124
Atp6v0e	ENSMUSG00000015575	19.326	21.295	19.6361	18.9493	1.83758	24.9652	11.4381	12.4513
Nkx2-5	ENSMUSG00000015579	0.0217734	0.0234966	0	0	0	0.337506	1.03165	0.908223
Zfp318	ENSMUSG00000015597	3.77095	3.71082	3.18414	3.22462	2.26613	5.312	5.1411	5.50501
Ttbk1	ENSMUSG00000015599	0.0715715	0.077236	0.0871986	0.0599242	0.645819	1.54032	1.05502	1.6446
Srf	ENSMUSG00000015605	16.801	17.6054	16.9931	17.0332	1.83006	18.2776	9.80169	10.0627
Gata3	ENSMUSG00000015619	4.55747	5.48565	5.12834	4.80311	0.376592	1.41199	9.54124	8.39285
Gata5	ENSMUSG00000015627	0	0	0	0	0	0.409731	0.46009	0.645105
Lama5	ENSMUSG00000015647	4.65935	4.77639	4.4227	4.40422	3.28874	21.4447	22.3978	32.5885
Steap1	ENSMUSG00000015652	0	0	0	0	0	0.796316	0.666477	0.794083
Steap2	ENSMUSG00000015653	0	0	0	0.00312224	0.246761	0.331746	0.755838	0.648399
Hspa8	ENSMUSG00000015656	390.224	398.726	413.916	423.507	15.4999	625.435	207.242	135.989
Serac1	ENSMUSG00000015659	1.5746	1.26854	1.09875	1.19298	0	1.53067	4.41221	4.57198
Awat1	ENSMUSG00000015665	0	0	0	0	0	0.51518	2.21653	1.41598
Pdzd11	ENSMUSG00000015668	12.1765	11.961	12.1589	12.5476	2.11295	6.32311	3.54423	3.76993
Psma2	ENSMUSG00000015671	223.215	217.348	230.372	236.738	6.34782	157.002	37.429	26.9502
Mrpl32	ENSMUSG00000015672	44.532	42.7376	41.5003	44.1792	0	39.8902	15.7907	9.39686
Setdb1	ENSMUSG00000015697	19.0176	18.1646	17.2583	17.2817	0.874411	12.6373	16.4336	19.0087
Anxa9	ENSMUSG00000015702	1.48963	1.67667	1.63089	1.73732	0	3.0442	4.71171	5.9077
Arnt2	ENSMUSG00000015709	0	0	0	0	0	1.16599	1.40126	1.63129
Prune	ENSMUSG00000015711	7.87435	8.07169	6.71683	6.7375	0.414064	5.24506	4.49339	4.43264
Lass2	ENSMUSG00000015714	37.7706	36.4581	39.5082	38.0344	1.22626	21.1264	16.1333	15.8324
Nlrp5	ENSMUSG00000015721	0	0	0	0	0.423068	0.600373	1.68464	2.12041
Capza2	ENSMUSG00000015733	50.4549	50.0376	52.1648	51.0275	1.01738	38.02	27.6791	27.5127
Plekho1	ENSMUSG00000015745	6.26787	6.13704	5.8803	6.12638	5.51781	13.9297	7.54521	8.42408
Vps45	ENSMUSG00000015747	6.94705	6.73372	6.50177	6.64925	0.750731	5.65761	3.74493	5.38826
Prpf3	ENSMUSG00000015748	12.6518	12.7543	13.6696	13.5341	3.44022	12.9462	13.0851	13.9329
Anp32e	ENSMUSG00000015749	143.172	139.139	140.039	137.013	4.20102	149.361	28.6587	22.4046
Aph1a	ENSMUSG00000015750	16.376	15.0438	15.9569	15.1482	0	6.0342	4.12138	3.61556
Tab2	ENSMUSG00000015755	34.6224	34.6234	33.0549	34.1779	3.41861	31.3622	47.9545	49.394
Ppil4	ENSMUSG00000015757	16.1698	15.9051	18.1888	18.2145	2.55487	15.6855	15.2855	16.3198
Cnih	ENSMUSG00000015759	47.0149	45.9202	44.7795	45.9993	4.77097	33.5387	18.4967	12.3507
Eps8	ENSMUSG00000015766	0.31866	0.343881	0.236976	0.324132	1.0456	3.17066	2.44779	2.62027
Med22	ENSMUSG00000015776	13.4692	13.8114	16.6947	15.6403	0.414523	9.70916	4.77044	5.12335
Abo	ENSMUSG00000015787	0	0	0	0	0	1.38698	1.67296	1.29088
Surf1	ENSMUSG00000015790	12.9813	13.0942	12.135	12.0064	0.868959	17.4975	9.92417	12.5582
Med28	ENSMUSG00000015804	7.91339	7.66713	8.99178	7.76365	2.09313	8.54924	5.05057	5.16534
Qdpr	ENSMUSG00000015806	25.7794	25.1987	25.3028	25.5706	3.13079	13.6093	7.77455	6.70316
Gnrh1	ENSMUSG00000015812	4.14258	3.02615	2.2185	3.2744	0	2.31942	9.68822	11.753
Tnr	ENSMUSG00000015829	0	0	0.00653164	0	0	1.38599	1.46694	1.56537
Sqstm1	ENSMUSG00000015837	36.509	37.1457	37.1187	38.2039	5.35668	40.0619	21.1152	20.5918
Nfe2l2	ENSMUSG00000015839	9.2458	9.03361	9.79692	9.98689	5.91972	12.4329	14.4195	14.8828
Rxrg	ENSMUSG00000015843	0	0	0	0	1.30438	1.09114	1.68377	1.7772
Rxra	ENSMUSG00000015846	7.55033	7.09169	6.90921	6.93378	0	1.71257	3.81651	2.85608
Adamtsl4	ENSMUSG00000015850	0.735591	0.785274	0.564428	0.596016	1.78428	3.59287	10.6027	14.2911
Fcrls	ENSMUSG00000015852	0	0	0	0	0	1.06425	0.954925	1.40547
Cd5l	ENSMUSG00000015854	1.02694	1.1434	1.29088	1.3772	0	2.16421	2.83193	2.64819
Prpsap1	ENSMUSG00000015869	14.2388	14.5454	14.7745	15.3555	0	13.6226	10.5823	11.3828
Fam184b	ENSMUSG00000015879	0.281939	0.23471	0.343499	0.423064	1.45375	2.76333	2.36957	2.90031
Ncapg	ENSMUSG00000015880	23.7477	24.4397	22.1231	22.1577	1.06082	18.6669	21.2599	25.9026
Lcorl	ENSMUSG00000015882	1.66553	1.60746	1.82431	1.72492	0.136874	1.3985	5.04897	6.40719
Lta4h	ENSMUSG00000015889	60.4944	61.6227	56.7569	56.8103	9.42648	71.3912	34.934	39.0594
Amdhd1	ENSMUSG00000015890	0.0685758	0.0888039	0.0835488	0.0156589	3.71273	0.600817	1.67876	2.16794
Dstn	ENSMUSG00000015932	24.9685	24.3945	19.3698	18.1914	5.48749	13.1037	7.34081	7.28587
H2afy	ENSMUSG00000015937	43.1477	42.9789	43.2018	44.5413	16.5012	96.0889	67.8537	108.762
Gtf2ird2	ENSMUSG00000015942	1.54938	1.5241	1.72173	1.70093	1.3443	3.50612	6.0941	9.47188
Bola1	ENSMUSG00000015943	5.24765	5.79544	5.02074	5.22054	0	8.21082	6.24024	4.10971
Gatsl2	ENSMUSG00000015944	5.49454	5.77773	4.21208	4.63849	1.38712	9.22061	2.55795	3.36521
Fcgr1	ENSMUSG00000015947	0	0	0.0223221	0	0.578634	0.691483	1.26599	1.46413
Ncf1	ENSMUSG00000015950	5.37184	4.6376	5.43397	5.07427	0	7.61203	32.1963	33.9486
Wnt11	ENSMUSG00000015957	0.00913967	0.0394521	0.06363	0.0834797	0.412355	1.02251	1.19088	1.14372
Adss	ENSMUSG00000015961	40.2322	38.5686	37.2312	37.1321	3.3063	52.1893	30.9318	31.4369
1700016C15Rik	ENSMUSG00000015962	0.216175	0.233284	0.112875	0.197449	0	0.757593	4.52383	6.26457
Il17rb	ENSMUSG00000015966	0.14606	0.0656752	0.105924	0.0694835	0	1.18945	2.49908	4.24875
Cacna1d	ENSMUSG00000015968	0.0107783	0.0232627	0.0125064	0.0164078	0.162095	0.900742	1.3051	2.18485
Chdh	ENSMUSG00000015970	0.0377568	0.0407451	0.0234698	0.0307913	0.486707	0.516194	0.713456	0.710495
Actr8	ENSMUSG00000015971	18.1129	16.5224	15.7627	16.8371	4.23786	13.7371	13.7843	17.322
Lrrc27	ENSMUSG00000015980	0.374314	0.423644	0.166845	0.323128	0	1.64283	1.94658	2.42522
Stk32c	ENSMUSG00000015981	1.97611	1.82119	0.953993	1.02104	0.650775	2.3428	2.59136	3.99001
Fnta	ENSMUSG00000015994	27.0207	27.5913	27.0302	25.4893	1.59881	23.1185	11.7883	12.9534
Skiv2l2	ENSMUSG00000016018	44.8847	43.6507	43.4793	43.5355	8.14915	44.6616	34.7872	37.6931
Lbp	ENSMUSG00000016024	0.15121	0.185429	0.13159	0.109862	0.620197	1.77413	2.79525	3.00279
Celsr1	ENSMUSG00000016028	5.07532	5.44133	4.79333	4.98837	0.40672	5.29379	7.26123	7.85702
Fli1	ENSMUSG00000016087	13.4185	12.7973	13.2207	13.1734	1.92804	13.7955	12.9081	14.1666
Stard13	ENSMUSG00000016128	2.06392	1.97782	1.68835	1.64007	0.558709	1.41324	1.80914	1.80339
Odz1	ENSMUSG00000016150	0.00561296	0.00201907	0.00488465	0.0042723	0.675307	0.281192	1.29281	1.0885
Camk1g	ENSMUSG00000016179	0	0	0	0.0120964	0.47801	1.54233	1.757	1.8608
Diexf	ENSMUSG00000016181	7.95398	7.85367	8.76045	8.42525	1.89016	5.55419	10.0905	9.82819
Hsd11b1	ENSMUSG00000016194	1.66758	1.54815	1.15242	1.34394	0	1.56184	5.64025	5.59917
Syt14	ENSMUSG00000016200	0.748106	0.765914	0.651035	0.525618	0.865445	0.646393	2.31006	3.20055
H2-M3	ENSMUSG00000016206	8.47428	8.99547	8.94207	8.25167	2.08357	8.31009	14.0861	16.6274
Lonrf3	ENSMUSG00000016239	1.86405	1.31598	1.59185	1.99894	0.392992	1.33846	1.9088	2.77283
Atp5e	ENSMUSG00000016252	27.0779	30.0576	30.7554	28.6054	1.70625	37.3266	7.54081	4.94005
Th1l	ENSMUSG00000016253	14.0972	14.2186	12.6489	13.097	3.63739	12.3573	12.4603	14.2355
Tubb1	ENSMUSG00000016255	0.0236162	0	0.0205519	0	5.32747	1.94177	1.67845	2.33311
Ctsz	ENSMUSG00000016256	95.7651	94.7158	89.2145	91.2108	7.2773	55.5803	39.1679	23.3209
Slmo2	ENSMUSG00000016257	71.6037	64.6717	69.8164	66.9747	4.83253	41.7845	15.8595	10.1507
Sertad4	ENSMUSG00000016262	0.00850741	0.00918073	0.00740352	0	1.91915	0.90017	1.27646	1.49417
H2-M2	ENSMUSG00000016283	0.0214084	0	0	0.0733273	0.965883	1.32739	1.69059	2.16199
Ube2a	ENSMUSG00000016308	24.0342	25.0525	23.8713	25.9578	1.80275	23.1725	9.70276	7.71952
Slc25a5	ENSMUSG00000016319	395.286	382.401	392.255	373.39	0.910137	238.505	72.5621	45.3501
Atp1b4	ENSMUSG00000016327	0	0	0	0	0	0.346246	1.73205	1.02378
Ppdpf	ENSMUSG00000016344	15.3595	15.2878	14.7724	12.8259	0	12.5793	5.83891	4.36508
Kcnq2	ENSMUSG00000016346	0.516522	0.546386	0.767527	0.813494	0.921105	0.88885	0.967331	1.13845
Eef1a2	ENSMUSG00000016349	0.015933	0	0	0.0181911	0	1.49259	0.880748	1.67901
Col20a1	ENSMUSG00000016356	0.48306	0.410197	0.399706	0.443024	1.78641	1.46768	2.73593	3.51184
Pls3	ENSMUSG00000016382	0.391746	0.456571	0.238641	0.295195	1.41395	0.591399	1.2993	0.756833
Mpped2	ENSMUSG00000016386	0.00969472	0.010462	0.00843678	0.0110687	0	0.568437	0.727301	1.08547
Nkap	ENSMUSG00000016409	10.385	9.26042	9.63867	9.62215	0.692596	9.71995	8.27365	7.33012
Ndufa1	ENSMUSG00000016427	59.6728	53.1072	64.6883	57.2725	3.57538	86.0409	11.8902	5.5673
Wt1	ENSMUSG00000016458	0.0214395	0.0173522	0.023322	0.012239	0	0.411801	0.698383	0.894295
E2f3	ENSMUSG00000016477	10.9158	11.0696	10.958	11.4347	0.624983	6.06833	4.97731	6.44728
Cr1l	ENSMUSG00000016481	23.9687	25.2833	26.4604	27.1602	0	6.15701	9.11661	7.81194
Ppfibp1	ENSMUSG00000016487	8.26888	8.22058	7.92204	8.008	1.68324	8.56037	7.22487	7.51306
Cd46	ENSMUSG00000016493	0.467229	0.257706	0.216855	0.260796	0	0.139951	1.31188	1.59562
Cd34	ENSMUSG00000016494	0	0	0	0	0	0.776959	1.32556	1.78001
5033414D02Rik	ENSMUSG00000016495	13.6261	13.6105	13.9117	13.8509	0.394337	7.89331	6.62603	7.06134
Cd274	ENSMUSG00000016496	33.6444	33.4086	44.8597	43.96	2.48164	5.78297	15.2751	14.6116
Pdcd1lg2	ENSMUSG00000016498	22.0623	19.7568	25.8922	24.175	0	2.85678	4.62257	4.0769
Gtf3a	ENSMUSG00000016503	3.49246	3.71262	2.95991	3.40716	0.587945	5.48914	3.29308	2.57485
Mtif3	ENSMUSG00000016510	2.15016	2.11765	2.18115	2.32179	1.16878	4.39531	4.07867	4.4503
Lnx2	ENSMUSG00000016520	14.6676	14.9321	13.6332	13.294	5.91739	14.737	12.2992	12.7653
Il19	ENSMUSG00000016524	0.0307448	0.0331781	0.0802665	0	0	0.87026	1.69952	3.50985
Dyrk3	ENSMUSG00000016526	6.52229	6.93474	5.96886	5.74508	0.723014	8.6618	2.97392	2.53309
Mapkapk2	ENSMUSG00000016528	95.4352	93.7616	84.1776	81.078	7.58672	182.338	74.1076	68.9779
Il10	ENSMUSG00000016529	0.101388	0	0.264696	0.0578782	0	2.13532	3.45278	4.84124
Lamp2	ENSMUSG00000016534	7.65801	8.1178	8.40984	8.46947	1.41151	6.23176	6.50587	6.10526
Atxn10	ENSMUSG00000016541	31.6572	31.828	33.2095	34.2365	1.8533	26.8445	18.6521	18.0063
Foxred2	ENSMUSG00000016552	3.61732	3.48127	3.84858	3.97039	1.26123	3.04454	4.55856	5.59706
Eif3d	ENSMUSG00000016554	156.148	153.479	167.929	173.474	18.0398	180.466	80.6196	62.7447
H3f3b	ENSMUSG00000016559	152.332	148.23	175.512	162.481	13.0881	95.9492	46.7416	50.1901
Nup50	ENSMUSG00000016619	40.9785	41.4404	47.4489	46.7781	5.05576	38.2566	22.2196	21.4032
Phf21b	ENSMUSG00000016624	0.249189	0.19328	0.162641	0.213378	0	1.41175	0.891665	1.43605
Nlrp14	ENSMUSG00000016626	0	0	0	0	0	0.12021	0.59307	1.0511
Ift27	ENSMUSG00000016637	12.8946	14.34	13.5343	12.8865	1.48032	22.8646	4.59906	4.32195
Pacsin2	ENSMUSG00000016664	17.3501	17.3858	16.207	16.0033	6.94093	14.4522	12.1488	9.88845
Cmah	ENSMUSG00000016756	3.72268	3.46753	2.35294	2.2696	1.35206	1.77059	4.03624	4.94897
Ttll12	ENSMUSG00000016757	15.5589	16.7813	15.7595	14.9183	0.373587	12.8577	5.93408	7.25332
Bik	ENSMUSG00000016758	3.0634	2.69788	1.99177	2.93473	0	3.13246	2.64158	4.25167
Scube1	ENSMUSG00000016763	0	0	0.00346225	0	0.717989	0.930411	0.526244	0.986981
Tox4	ENSMUSG00000016831	22.9752	22.7024	26.327	27.0725	4.31725	18.7989	11.6276	12.7097
Mrps18c	ENSMUSG00000016833	35.5497	32.8352	34.5086	30.5466	2.78454	35.8341	10.4178	8.40075
Sulf1	ENSMUSG00000016918	0	0	0	0	0.308058	0.736274	1.84675	1.79881
Srsf6	ENSMUSG00000016921	79.4106	79.2939	85.6371	81.6244	5.92128	60.5595	37.8462	45.7934
Plcg1	ENSMUSG00000016933	19.2372	18.6254	16.3218	16.3761	5.91073	38.5586	50.9021	66.5229
Kctd2	ENSMUSG00000016940	4.91059	4.56092	4.78238	4.24584	0	6.1207	7.42888	9.23021
Tmprss6	ENSMUSG00000016942	0.228924	0.202126	0.190165	0.142564	0	1.25531	1.70507	2.37583
Kctd5	ENSMUSG00000016946	11.6354	13.7286	14.0331	14.3869	0	9.56622	7.3869	8.79744
Pom121l2	ENSMUSG00000016982	0	0.00721118	0.00581525	0	0.301486	0.468369	0.989426	0.718846
Etaa1	ENSMUSG00000016984	11.6949	11.1136	13.3812	12.2744	1.0739	8.79618	11.2936	12.0188
Matn4	ENSMUSG00000016995	0.00641755	0.00692547	0.00558484	0	0.289541	1.23266	1.02624	1.00032
Svs4	ENSMUSG00000016998	0	0	0	0	0	0.183678	2.15221	2.29361
Svs6	ENSMUSG00000017000	0	0	0	0	0	1.04571	1.34781	0.817534
Slpi	ENSMUSG00000017002	0.0281393	0.0303664	0	0	0	0.644793	0.777745	1.35909
Svs3a	ENSMUSG00000017003	0	0	0	0	0	0.111891	1.03792	0.728968
Svs5	ENSMUSG00000017004	0	0	0	0	0	1.45492	2.73982	3.94952
Rbpjl	ENSMUSG00000017007	0	0	0	0	0	0.81595	0.823413	1.09371
Sdc4	ENSMUSG00000017009	27.4943	28.5871	29.5994	29.5602	14.1162	28.6953	22.0311	15.9989
Ccdc70	ENSMUSG00000017049	0	0	0	0	8.06144	0.622172	1.58738	1.69984
Il13ra1	ENSMUSG00000017057	0.912406	0.849474	1.10539	0.970224	0	1.61566	0.688728	0.74625
Prl5a1	ENSMUSG00000017064	0	0	0	0	0	0.358556	2.40957	1.58023
Nbr1	ENSMUSG00000017119	16.8607	16.3439	16.4183	16.0392	4.14257	15.9751	22.1435	27.6904
Cyth1	ENSMUSG00000017132	13.7069	13.9567	12.5795	13.1933	8.05628	30.5672	29.2092	33.1723
Rnd3	ENSMUSG00000017144	1.67071	1.5038	1.7082	1.72786	0	0.57561	1.53824	1.46386
Brca1	ENSMUSG00000017146	12.9981	13.304	13.2036	12.6487	3.1814	13.7157	19.8066	22.8254
Gast	ENSMUSG00000017165	0	0.0778965	0	0.0824135	0	1.02161	1.99508	3.80331
Cntnap1	ENSMUSG00000017167	0.107384	0.0914869	0.103288	0.129056	1.27497	1.20366	1.66253	2.3327
Nt5c3l	ENSMUSG00000017176	11.5633	12.5413	11.4485	11.4728	1.31411	15.4029	5.82691	7.35363
Ccdc56	ENSMUSG00000017188	23.0482	24.4679	25.0475	24.3036	1.69084	20.1049	7.0288	5.51251
Zpbp2	ENSMUSG00000017195	0.157834	0.0851631	0.171693	0.180203	0	1.1701	2.92125	3.63834
Gsdma	ENSMUSG00000017204	0.0243613	0	0.0106001	0	0	0.968679	1.65926	1.97886
Med24	ENSMUSG00000017210	10.0203	10.0285	8.73341	9.06524	0.458972	9.04312	12.3213	14.4275
Gsdma2	ENSMUSG00000017211	0	0	0	0	0	0.936353	1.57344	2.05709
Psmd3	ENSMUSG00000017221	31.1922	33.7259	33.4511	34.4146	3.9209	25.2075	10.0566	10.7136
Exosc10	ENSMUSG00000017264	26.1367	27.8165	29.6035	31.0117	2.91781	26.8674	36.4973	44.8658
Glod4	ENSMUSG00000017286	8.29419	8.62841	8.80112	8.68684	0.498946	9.4357	3.01292	2.6221
Vps53	ENSMUSG00000017288	10.313	10.6884	11.4629	11.1625	0.863781	9.8794	6.82868	8.42033
Taok1	ENSMUSG00000017291	11.3212	11.1585	12.5811	12.532	3.49766	8.86765	16.2708	17.2837
Dnttip1	ENSMUSG00000017299	5.49234	5.55554	5.32437	5.73477	0	11.8429	7.93924	9.72187
Tnnc2	ENSMUSG00000017300	0	0	0.0361199	0.0473878	0	0.699316	0.901351	1.18457
Acot8	ENSMUSG00000017307	5.54517	5.08554	5.97048	5.77969	0	5.52158	5.9175	6.7998
Cd300lg	ENSMUSG00000017309	0	0	0	0	9.30487	1.7497	1.38913	1.7312
Spint4	ENSMUSG00000017310	0	0	0	0	0	0.953528	2.53133	3.49439
Pyy	ENSMUSG00000017311	0	0	0	0	0	1.0994	1.35053	1.03973
Mpp2	ENSMUSG00000017314	2.55578	2.7506	1.8214	1.76657	2.18153	10.4	3.73652	6.15688
Ppy	ENSMUSG00000017316	0	0	0	0	0	1.56647	3.01543	2.3327
Vtn	ENSMUSG00000017344	0	0.0176514	0	0	0	0.551185	1.03334	1.04138
Nlk	ENSMUSG00000017376	10.2106	11.3016	11.5541	11.8108	0.275029	8.24133	14.2851	22.5101
Traf4	ENSMUSG00000017386	24.2981	24.9912	24.709	24.7015	4.09561	38.6315	21.0279	21.9222
Aldoc	ENSMUSG00000017390	13.9005	15.2642	12.575	13.4307	4.59113	22.3164	12.5963	10.433
Stac2	ENSMUSG00000017400	0.571213	0.559346	0.220931	0.217389	0.954498	3.50037	3.84253	5.68962
Rpl19	ENSMUSG00000017404	955.423	950.014	964.82	982.81	65.9626	1137.19	381.322	203.569
Nek8	ENSMUSG00000017405	3.30645	3.32112	3.30904	3.05634	0.860638	2.91833	5.22213	6.77039
Cacnb4	ENSMUSG00000017412	0.0296369	0.00799562	0.0193435	0.00422964	0.167141	0.561762	1.02392	0.97597
Plxdc1	ENSMUSG00000017417	0	0.00740951	0.0119504	0	0	1.15222	1.26063	1.29635
Arl5b	ENSMUSG00000017418	7.81658	7.78103	8.31708	7.89665	0.207204	2.34924	7.51636	8.38868
Zfp207	ENSMUSG00000017421	43.9168	42.9902	43.9038	43.7067	1.35003	41.9027	40.1016	45.1417
Psmd11	ENSMUSG00000017428	23.3206	24.1165	24.2829	23.8401	1.87759	13.1681	9.02724	8.98791
C1qtnf1	ENSMUSG00000017446	0.0530252	0.0686663	0.018458	0.0363241	1.43541	0.986324	1.23526	1.97899
Pipox	ENSMUSG00000017453	0.161317	0.0725352	0.116988	0.0767413	0	0.797277	1.16774	1.53467
Timp2	ENSMUSG00000017466	2.68465	2.9799	2.08413	2.65644	1.92259	8.96044	2.30512	2.32012
Zc3h18	ENSMUSG00000017478	16.3421	16.0524	17.2715	17.9527	3.42326	22.4366	15.6285	18.2044
Top2b	ENSMUSG00000017485	63.9897	60.2751	59.9335	57.9302	1.17867	55.0773	48.8113	50.9303
Rarb	ENSMUSG00000017491	0.0766087	0.165344	0.123813	0.124951	0.493766	1.217	2.35506	3.48386
Igfbp4	ENSMUSG00000017493	35.0767	36.4004	44.6461	44.8209	14.9266	281.85	32.3014	28.855
Cdc6	ENSMUSG00000017499	15.183	15.4732	16.1638	16.8997	2.29196	9.05139	7.04545	8.04388
Suz12	ENSMUSG00000017548	90.7162	87.7223	92.2976	88.815	8.17963	68.9038	57.8243	55.1038
Atad5	ENSMUSG00000017550	14.3407	13.5537	15.0465	14.8631	0.99448	8.63691	20.2611	23.0053
Crlf3	ENSMUSG00000017561	30.3835	28.6424	28.6925	29.6093	0.351581	17.5779	13.2613	12.5401
Krt27	ENSMUSG00000017588	0	0	0	0	0	1.09725	1.77627	1.45794
Tns4	ENSMUSG00000017607	0.276329	0.298199	0.257251	0.410871	0.579866	2.33439	1.62391	1.9046
Tnfaip1	ENSMUSG00000017615	13.1904	13.3341	13.1297	12.2323	3.56592	6.24409	7.73249	7.96255
Abr	ENSMUSG00000017631	5.06768	4.91636	4.59128	4.72222	2.92535	6.60074	7.45806	9.64216
Rab11fip4	ENSMUSG00000017639	13.5919	13.5904	13.7053	13.2795	1.00529	5.11474	8.26998	6.91693
Cd40	ENSMUSG00000017652	0.155981	0.126244	0.212096	0.211478	4.83821	1.60313	3.00242	2.33287
Slc35c2	ENSMUSG00000017664	5.74333	5.83169	6.10551	6.15048	0.765501	6.65512	4.45504	5.01003
Zfp334	ENSMUSG00000017667	0.348029	0.310067	0.264131	0.203297	0	0.66548	0.559256	0.692986
Elmo2	ENSMUSG00000017670	11.5057	11.5006	10.7817	10.2298	1.57646	8.88127	10.7908	12.9421
Wsb1	ENSMUSG00000017677	38.7426	40.326	39.7093	38.8896	1.87871	26.1667	66.5393	44.5206
Ttpal	ENSMUSG00000017679	10.0322	8.91143	10.0658	10.1353	0.251737	5.74589	6.99479	9.77511
Rhot1	ENSMUSG00000017686	11.1244	10.2935	10.2322	10.1512	0.211684	5.44828	6.46543	7.66359
Hnf4g	ENSMUSG00000017688	0	0	0	0	0.34415	0.231338	0.978849	1.3732
Rhbdl3	ENSMUSG00000017692	0.231463	0.189229	0.427274	0.320323	1.58226	1.7443	1.17701	1.58605
Ada	ENSMUSG00000017697	2.85273	2.48786	3.24755	3.16234	0	2.67151	3.70003	5.13409
Serinc3	ENSMUSG00000017707	68.83	70.4703	66.0167	66.3923	6.63215	71.8606	46.0064	44.3646
Tha1	ENSMUSG00000017713	1.00412	0.972769	0.784461	0.53413	0	3.04527	2.18509	2.5802
Pgs1	ENSMUSG00000017715	13.6977	13.1894	12.7764	11.8927	1.40454	14.6068	18.0814	22.5812
Birc5	ENSMUSG00000017716	29.3979	27.5536	27.2991	25.8195	0.440354	31.3438	10.6172	9.19246
Afmid	ENSMUSG00000017718	0.666152	0.577125	0.775676	0.578455	0.423307	1.40377	2.019	3.13092
Trp53tg5	ENSMUSG00000017720	0.0355508	0.230187	0.154689	0.162356	0	1.03026	1.61425	2.73168
Pigt	ENSMUSG00000017721	13.4333	14.8868	14.0508	14.7177	1.16552	10.9685	7.15709	7.95891
Wfdc2	ENSMUSG00000017723	0	0	0.0253473	0	0	0.392599	0.632527	1.02311
Etv4	ENSMUSG00000017724	3.99009	3.64788	3.28617	3.16326	0.965261	1.49956	2.00629	2.84166
Spinlw1	ENSMUSG00000017733	0	0	0	0	0	0.747855	1.34813	2.81093
Dbndd2	ENSMUSG00000017734	0.060523	0.0244924	0.0855884	0.0604629	0.341327	0.892269	1.0455	1.16263
Mmp9	ENSMUSG00000017737	0	0.010125	0.01633	0	0	1.83375	1.05581	1.62725
Slc12a5	ENSMUSG00000017740	0.027759	0.044934	0.0442881	0.0264109	0	1.51536	1.67147	1.84857
Ghdc	ENSMUSG00000017747	3.26864	3.64713	3.43488	3.23899	0.556495	4.84638	3.57959	4.1431
Pltp	ENSMUSG00000017754	0.142564	0.0979027	0.124065	0.0295942	0.584733	1.86048	1.7143	1.99172
Slc12a7	ENSMUSG00000017756	10.4965	11.1946	8.95994	9.41291	2.91967	15.9931	20.6585	27.1498
Ctsa	ENSMUSG00000017760	9.324	9.68956	8.76991	9.51173	6.67228	16.4264	11.4978	17.285
Zswim1	ENSMUSG00000017764	2.44765	2.47386	2.05732	2.37195	0.538686	2.58302	2.00359	1.62517
Slc12a4	ENSMUSG00000017765	10.7951	10.0317	9.70372	10.5429	5.9268	9.88449	7.70402	8.51622
Spata25	ENSMUSG00000017767	0	0	0	0	0	0.84557	1.03686	1.47331
Myo1c	ENSMUSG00000017774	17.3208	17.4237	17.3112	17.1445	5.45999	13.4371	14.7432	17.8008
Crk	ENSMUSG00000017776	17.1919	17.1814	17.6247	17.1999	0	13.4647	9.65968	10.3874
Cox7c	ENSMUSG00000017778	99.6426	104.392	87.6332	87.6862	0	39.3744	22.1987	14.1798
Pitpna	ENSMUSG00000017781	51.6602	51.8177	55.9024	55.8416	4.35384	47.5962	15.4634	16.6132
Mlx	ENSMUSG00000017801	21.4276	21.2234	23.4463	22.0558	0.749417	14.9001	6.68973	6.60046
Fam134c	ENSMUSG00000017802	16.6993	16.6333	17.7289	18.897	3.33928	15.5319	10.8859	10.5415
Jph2	ENSMUSG00000017817	0	0	0	0	0	0.541703	0.415964	0.75381
Dhx58	ENSMUSG00000017830	2.92264	3.09919	10.2796	10.9258	0	3.72741	5.42934	8.2655
Rab5a	ENSMUSG00000017831	42.3191	41.2597	42.0628	42.5424	8.26266	19.188	17.3268	18.3093
Hspb9	ENSMUSG00000017832	0.228681	0.246779	0.278611	0.574397	0	0.369886	1.44469	0.90368
Nkiras2	ENSMUSG00000017837	8.4171	7.84146	8.26176	8.87892	1.25608	7.39891	5.31311	5.62312
Ppp2r5c	ENSMUSG00000017843	44.8857	44.6293	45.2731	44.5607	1.06398	54.9811	25.979	23.6086
Ift52	ENSMUSG00000017858	11.4118	11.4965	11.0345	10.9996	0.534648	8.06634	8.16485	9.80803
Mybl2	ENSMUSG00000017861	18.4732	18.3494	17.5235	17.9321	1.29368	14.0395	9.80744	11.8505
Sgk2	ENSMUSG00000017868	0	0	0	0	0.878127	0.570603	0.883771	1.17507
Eya2	ENSMUSG00000017897	0.425841	0.459544	0.341329	0.307069	0.505597	1.52561	2.10176	2.16501
BC034902	ENSMUSG00000017914	0	0	0	0	0	0	0	0
Prl3c1	ENSMUSG00000017922	0	0	0	0	0	0.601562	1.26876	2.74343
B4galt5	ENSMUSG00000017929	13.812	13.8156	15.5748	14.9159	0	4.9556	6.49746	6.95464
Gdap1l1	ENSMUSG00000017943	0.0128699	0.0138885	0.0112	0	0	0.919411	0.91469	0.98891
Hnf4a	ENSMUSG00000017950	0	0	0	0	0	0.950189	1.16768	1.10221
Ptgis	ENSMUSG00000017969	0	0	0	0	0	1.3861	1.35345	1.50508
Cadps2	ENSMUSG00000017978	0	0	0	0	0.313014	0.198719	0.999865	0.997648
Ddx27	ENSMUSG00000017999	27.3383	27.7018	29.7838	31.3387	4.04299	38.4242	18.9296	17.5546
Cyth3	ENSMUSG00000018001	3.43249	3.93375	2.93156	2.88254	0.319967	3.11152	4.27031	4.46847
Cyth4	ENSMUSG00000018008	53.7267	53.3185	49.5611	51.9687	6.97782	60.6959	32.976	37.689
Rac3	ENSMUSG00000018012	1.05289	0.997653	1.13975	0.996866	0	1.79994	1.16606	2.02961
Rrp7a	ENSMUSG00000018040	11.6286	12.3635	12.5228	12.7862	0.553718	12.8619	6.73579	7.05931
Cyb5r3	ENSMUSG00000018042	13.0253	14.6147	13.2647	14.6066	6.97108	24.9502	7.12265	8.09022
Ints2	ENSMUSG00000018068	8.17826	8.12975	8.41085	8.12234	0.706044	4.91479	11.116	14.8762
Med13l	ENSMUSG00000018076	12.6986	12.759	12.929	13.3316	6.44823	15.6572	37.2028	43.5906
Hist1h2bc	ENSMUSG00000018102	2.61665	3.79745	3.18013	4.17219	12.2126	11.3411	38.922	40.1131
Baiap2l2	ENSMUSG00000018126	0.14606	0.10508	0.0847389	0.0833803	0.549151	1.18125	0.985214	1.2292
Mafk	ENSMUSG00000018143	8.35005	8.48734	9.09619	8.93091	0.768052	7.01001	3.51206	4.48481
Med1	ENSMUSG00000018160	18.6564	17.8405	20.0618	20.2133	1.19806	15.3397	18.4833	20.2625
Erbb3	ENSMUSG00000018166	1.63373	1.72134	1.52741	1.48717	0.996067	2.19466	3.51954	3.29587
Stard3	ENSMUSG00000018167	5.15289	5.45998	5.03669	5.26501	0.84233	5.2029	5.39977	7.48028
Ikzf3	ENSMUSG00000018168	1.38826	1.49404	1.64384	1.81453	4.10715	18.1806	21.2668	21.4593
Mfng	ENSMUSG00000018169	11.8829	13.2399	12.0001	13.2733	0.52768	7.22027	7.29647	8.39636
Vmp1	ENSMUSG00000018171	29.6192	29.5696	27.2274	27.1517	4.26694	29.3604	31.3676	26.3689
Uchl5	ENSMUSG00000018189	69.3149	66.3605	68.4854	68.6931	4.04669	59.6992	19.2302	12.9174
Glrx2	ENSMUSG00000018196	3.68165	3.54979	3.59479	3.60396	0.570808	3.04827	2.84741	3.20807
Trove2	ENSMUSG00000018199	3.27833	2.72282	3.19215	3.05555	0.314031	1.2947	2.02684	2.26155
Stk4	ENSMUSG00000018209	51.7558	51.5534	59.4882	60.0612	9.20325	46.9635	48.5941	58.9892
Wfdc15b	ENSMUSG00000018211	0	0	0	0	0	0.430348	1.03142	1.14698
Pmp22	ENSMUSG00000018217	0.846332	0.624098	0.46646	0.660289	0	2.40512	1.00251	1.36256
Gdf9	ENSMUSG00000018238	0.114442	0.123499	0.199184	0.093329	0.737609	1.44339	1.29104	1.3639
Zcchc10	ENSMUSG00000018239	17.2825	20.5566	19.0701	19.0232	7.53889	15.1386	12.0172	9.11865
Prl8a2	ENSMUSG00000018259	0	0	0	0	0	0.0240884	1.05844	0.863149
Tbx5	ENSMUSG00000018263	0.00842538	0.0090922	0	0	0.760256	0.800638	1.31405	1.55375
Psmb6	ENSMUSG00000018286	52.0947	53.806	52.9605	57.2501	0.800259	52.4666	17.3687	12.3052
Spag7	ENSMUSG00000018287	27.3263	28.2543	27.1583	27.0495	9.10997	51.5453	18.8243	16.9436
Pfn1	ENSMUSG00000018293	313.82	321.136	297.911	304.653	22.4246	240.604	51.6518	43.3441
Tomm34	ENSMUSG00000018322	19.7807	20.6861	18.3166	19.1172	5.4207	13.979	17.2723	17.7926
Ywhab	ENSMUSG00000018326	80.0754	81.1685	86.8844	82.703	2.21479	50.9364	15.642	12.3075
Ksr1	ENSMUSG00000018334	13.8515	13.4649	11.6308	12.213	4.75151	13.4451	21.7519	28.1524
Gpx3	ENSMUSG00000018339	1.04393	0.849858	0.940354	0.752768	0	1.54289	9.25621	13.6707
Anxa6	ENSMUSG00000018340	123.423	124.728	102.487	103.742	6.1355	69.3416	37.1615	35.2791
Il12rb2	ENSMUSG00000018341	63.827	64.8553	69.1096	70.8843	3.15885	40.3561	68.8529	70.8602
Zkscan6	ENSMUSG00000018347	8.89279	8.85608	9.27449	9.16177	4.42286	10.2971	12.165	13.8046
Kpna2	ENSMUSG00000018362	99.567	100.101	100.668	101.024	0.521436	36.7802	17.8428	20.3999
Smurf2	ENSMUSG00000018363	9.95809	9.21686	10.0447	10.0097	1.94493	6.97637	15.2765	20.1939
Ccdc45	ENSMUSG00000018372	5.72517	5.58947	5.31262	5.77817	3.21095	6.75767	8.88296	12.0656
Vezf1	ENSMUSG00000018377	14.3325	14.8594	15.1106	15.0372	0.3256	13.9346	11.7969	10.4568
Cuedc1	ENSMUSG00000018378	5.47962	5.68094	5.04645	5.06939	0.334992	3.59291	5.20377	5.68895
Srsf1	ENSMUSG00000018379	109.58	110.152	113.995	111.175	2.62362	59.9389	39.4465	48.283
Abi3	ENSMUSG00000018381	0.487712	0.474544	0.556628	0.474677	1.80362	4.41312	3.17267	4.82702
Shroom1	ENSMUSG00000018387	0	0	0	0	0	0.574047	0.584275	0.522955
Kif3a	ENSMUSG00000018395	8.1761	8.23365	7.70344	8.0028	3.75983	14.0347	17.9329	14.4533
Sept8	ENSMUSG00000018398	6.06047	5.63946	5.00351	5.05719	0.246112	5.92265	4.14618	3.19754
Mtmr4	ENSMUSG00000018401	9.46113	9.7046	9.05314	8.74244	1.44047	7.02544	7.007	7.65183
Mrm1	ENSMUSG00000018405	4.08687	4.74766	4.44321	3.75401	0	2.39543	1.94281	2.59256
Mapt	ENSMUSG00000018411	0.0264542	0.0285479	0.0383693	0.0553728	0.596767	1.17076	2.07165	3.28137
Kansl1	ENSMUSG00000018412	14.3754	13.8346	14.9566	14.1901	6.97392	12.1755	22.1148	30.1598
4933439F18Rik	ENSMUSG00000018415	10.6767	10.5272	11.6083	11.5819	0.307994	5.84757	5.09436	5.68008
Myo1b	ENSMUSG00000018417	0.0369211	0.036523	0.0374855	0.0316153	0.416443	0.3297	1.01439	1.27664
Dhx40	ENSMUSG00000018425	8.35865	8.24924	8.14447	7.89381	1.43255	16.4987	12.7877	15.9805
Ypel2	ENSMUSG00000018427	1.84964	1.78164	1.6931	1.88495	2.16352	5.80806	6.36999	11.024
Akap1	ENSMUSG00000018428	9.22009	9.12542	9.06372	8.61832	1.02375	9.16534	8.42182	8.03692
Nol11	ENSMUSG00000018433	20.2003	19.6051	19.958	20.6217	0.27965	11.471	9.58145	7.62035
Derl2	ENSMUSG00000018442	7.47089	7.45673	7.5067	7.10728	0.372241	3.72552	5.71724	5.52454
C1qbp	ENSMUSG00000018446	59.8995	59.7587	64.4484	62.6337	1.06022	39.8942	16.9101	9.18304
Rpain	ENSMUSG00000018449	4.07753	3.71941	4.27034	3.93509	1.05425	6.378	6.08935	6.13031
6330403K07Rik	ENSMUSG00000018451	1.22238	1.27116	0.154731	0.203	0	1.39302	1.05306	1.61017
Slc13a3	ENSMUSG00000018459	2.93523	3.1538	2.05014	2.47889	0	0.918297	0.980464	0.950524
Kcnab3	ENSMUSG00000018470	0.208614	0.112562	0.211803	0.211715	0	2.54634	1.87621	2.39173
Chd3	ENSMUSG00000018474	14.5749	13.5554	11.6946	11.9348	14.1948	52.326	16.2737	21.2655
Kdm6b	ENSMUSG00000018476	6.94265	7.03353	4.81599	5.06996	1.72342	11.8874	19.5885	21.3533
1700125H20Rik	ENSMUSG00000018479	0	0	0.0290412	0.0381007	0	0.674717	0.856469	1.75832
Appbp2	ENSMUSG00000018481	18.7369	18.1574	18.1388	18.1603	0.927176	8.16111	6.8768	7.80514
Wnt9b	ENSMUSG00000018486	0.00734936	0	0	0	1.65791	0.970808	0.58037	0.67766
Adora2b	ENSMUSG00000018500	9.71836	9.61356	7.81522	7.68478	0	2.0013	2.41604	2.68671
Ncor1	ENSMUSG00000018501	29.2829	28.0679	29.523	29.7547	9.47193	44.6637	62.6259	74.5128
Trpv2	ENSMUSG00000018507	18.0496	18.4475	14.8249	15.4768	2.33815	10.4032	8.62344	8.85814
Cenpv	ENSMUSG00000018509	3.22693	3.50211	4.13255	4.3332	0.827214	3.06448	2.06323	1.81135
Pcgf2	ENSMUSG00000018537	3.42779	3.25195	3.13873	3.06421	0.424868	5.38192	7.08327	9.88221
Cwc25	ENSMUSG00000018541	7.89204	7.73662	8.35484	8.29779	8.30128	12.1877	8.86059	10.012
1700001P01Rik	ENSMUSG00000018543	0.212849	0.229695	0.138923	0.182261	0	0.896559	2.62631	2.92055
Pip4k2b	ENSMUSG00000018547	25.6945	26.0342	24.9758	26.6989	1.72723	14.2766	9.05697	8.46074
Trim37	ENSMUSG00000018548	8.28499	8.02677	7.32212	7.17845	18.4821	5.56196	5.36126	4.87057
Ybx2	ENSMUSG00000018554	0.0880754	0.0760369	0.153294	0.120669	0	2.24375	2.12134	1.89493
Ctdnep1	ENSMUSG00000018559	30.8305	29.4607	32.551	32.142	4.11939	22.6243	8.32178	7.51686
Rai12	ENSMUSG00000018565	20.1774	20.6809	19.6125	19.1865	1.30609	12.2426	7.00106	6.99098
Slc2a4	ENSMUSG00000018566	0.143205	0.133934	0.116315	0.1308	0	2.84391	1.90363	1.97018
Gabarap	ENSMUSG00000018567	55.2807	55.4586	58.4501	60.0108	8.1241	58.2996	16.5659	14.8245
Cldn7	ENSMUSG00000018569	0.238635	0.0919722	0.0148337	0.311378	0	0.838605	1.54796	1.5717
2810408A11Rik	ENSMUSG00000018570	1.94908	1.96715	2.51375	2.88169	2.53055	5.48113	2.38072	3.66331
Phf23	ENSMUSG00000018572	20.5841	20.3302	20.809	21.7987	8.69649	30.8015	7.39046	8.2407
Acadvl	ENSMUSG00000018574	17.072	17.3425	17.0622	15.4266	4.46191	23.5195	14.7896	17.8035
Dnahc11	ENSMUSG00000018581	0.0987543	0.0619594	0.0739487	0.0340872	0	0.572687	1.85895	2.48065
G3bp1	ENSMUSG00000018583	81.347	81.2265	80.3556	79.2927	4.24146	47.8481	29.2593	28.0174
Atox1	ENSMUSG00000018585	26.8213	28.1493	25.7446	22.634	2.7691	32.5124	8.60305	8.21942
Glra2	ENSMUSG00000018589	0	0	0	0	0.475582	0.0213125	1.10295	0.416553
Sparc	ENSMUSG00000018593	0	0	0.00858211	0	0.444932	0.724448	1.14868	1.25572
Glra4	ENSMUSG00000018595	0.132157	0.124789	0.201265	0.0754432	0	0.768204	2.54384	1.99469
Smcr7	ENSMUSG00000018599	2.10278	1.7151	1.96824	2.09372	0	2.18343	1.93086	2.06666
Tbx3	ENSMUSG00000018604	0	0.00667891	0	0	0.279233	0.542247	0.647586	0.652199
Mmp20	ENSMUSG00000018620	0.0202713	0	0	0	1.82916	0.334715	1.44072	1.22385
Mmp7	ENSMUSG00000018623	0	0	0.0270561	0.0354965	0	0.167626	1.53448	1.43336
Crhr1	ENSMUSG00000018634	0	0	0	0	0	1.692	1.27908	1.48164
Dusp14	ENSMUSG00000018648	5.29222	5.82161	4.9918	5.39904	0	3.99239	5.62844	5.28455
Tada2a	ENSMUSG00000018651	6.26351	6.40983	6.66531	6.3991	0.503727	6.08739	6.34808	7.72108
Ikzf1	ENSMUSG00000018654	103.803	103.813	99.3427	99.9433	5.18638	62.6409	54.9318	65.9819
Fam115e	ENSMUSG00000018656	0	0	0	0	0	0.38792	0.958789	0.947738
Pnpo	ENSMUSG00000018659	5.02891	4.82665	4.64311	5.13246	0.512166	3.48104	1.56878	2.24298
Cog1	ENSMUSG00000018661	6.61824	6.76842	6.42583	6.72	2.10279	5.8604	6.96671	8.4196
Cbx1	ENSMUSG00000018666	32.5983	30.9519	32.5815	32.445	6.66127	26.3269	12.8712	12.6414
Cdk5rap3	ENSMUSG00000018669	8.44047	8.3753	7.65606	7.9162	0.785984	11.8818	9.75037	11.7798
Copz2	ENSMUSG00000018672	0.210535	0.146056	0.117782	0.188864	0.67848	0.861476	1.69226	1.7828
Slc25a39	ENSMUSG00000018677	16.1926	17.1751	15.2972	16.2178	2.17429	13.9417	5.8988	4.49654
Sp2	ENSMUSG00000018678	9.60643	8.93973	8.95225	9.91327	1.31603	7.87002	6.39212	6.44651
Aatf	ENSMUSG00000018697	18.6912	17.1856	18.8342	19.4506	0.522163	17.2613	20.678	21.3939
Lhx1	ENSMUSG00000018698	0.0275784	0.0372014	0.03	0.0236152	0	1.05478	1.52448	1.22605
Dync1h1	ENSMUSG00000018707	36.1054	36.2534	35.056	35.6101	9.66321	32.6368	35.933	39.8609
Cpsf4l	ENSMUSG00000018727	0.517433	0.462662	0.411697	0.438854	0	0.866828	1.16746	1.94738
Pex12	ENSMUSG00000018733	2.61992	2.5638	2.65588	2.9805	1.69467	1.87961	3.28135	3.05111
Ndel1	ENSMUSG00000018736	22.1295	22.7463	19.871	20.1263	0.921048	20.1217	19.0029	20.7732
Slc25a35	ENSMUSG00000018740	0.460545	0.594445	0.432221	0.567055	0	2.08749	1.4084	1.38776
Zbtb4	ENSMUSG00000018750	3.58757	3.52276	4.3538	4.54904	1.84561	5.58557	5.78241	8.51376
BC096441	ENSMUSG00000018752	0.0297531	0.0160539	0	0	1.34237	0.661719	0.851716	0.685857
Mpdu1	ENSMUSG00000018761	12.2253	12.5265	13.6599	13.3469	0.619043	8.73856	7.6388	8.70545
[truncated: 35,317 more rows]

## Sheet: DEGs
Supplementary Data 3│ The information of DEGs betweeen WT and Nsun2cKO samples (mRNA-seq) in this study. The down-regulated genes targeted by RoRgt has been marked with red. P value was determined by conditional normal distribution. Then it has been adjusted using Benjamini–Hochbergand and Storey method, respectively.
GeneName	GeneID	value1	value2	log2.Fold_change.	log2.Fold_change..normalized	z.score	p.value	q.value.Benjamini.et.al..1995.	q.value.Storey.et.al..2003.	Signature.p.value...0.001.	DEGs	RoRgt argets
AC125484.1	ENSMUSG00000092884	6567	24616	-1.90629	-1.97809	-109.349	0	0	0	TRUE	Down-regulated	No
Gm13394	ENSMUSG00000083773	19407	44315	-1.19122	-1.26302	-106.053	0	0	0	TRUE	No change	No
Nsun2	ENSMUSG00000021595	4925	20745	-2.07457	-2.14637	-105.791	0	0	0	TRUE	Down-regulated	Yes
Rnf213	ENSMUSG00000070327	26701	9237	1.5314	1.4596	89.6773	0	0	0	TRUE	No change	Yes
Tpm3-rs7	ENSMUSG00000058126	5153	17292	-1.74662	-1.81842	-86.6129	0	0	0	TRUE	Down-regulated	No
Trim30a	ENSMUSG00000030921	19076	5458	1.80531	1.73351	85.8465	0	0	0	TRUE	Up-regulated	Yes
Gm10119	ENSMUSG00000062611	563	5971	-3.40677	-3.47857	-73.0169	0	0	0	TRUE	Down-regulated	No
Oas3	ENSMUSG00000032661	15507	5362	1.53208	1.46028	68.3612	0	0	0	TRUE	No change	No
Rgs8	ENSMUSG00000042671	232	4424	-4.25315	-4.32495	-67.4821	0	0	0	TRUE	No change	No
5730469M10Rik	ENSMUSG00000021792	4372	12089	-1.46733	-1.53913	-64.335	0	0	0	TRUE	No change	No
BC006779	ENSMUSG00000027580	20406	8907	1.19598	1.12418	63.9935	0	0	0	TRUE	Up-regulated	No
Gm10020	ENSMUSG00000057262	185	3775	-4.35088	-4.42268	-62.6741	0	0	0	TRUE	Down-regulated	No
Trim30d	ENSMUSG00000057596	4971	729	2.76955	2.69775	57.7003	0	0	0	TRUE	No change	No
Ifi27l2a	ENSMUSG00000079017	11114	3875	1.52011	1.44831	57.5173	0	0	0	TRUE	No change	No
mt-Co1	ENSMUSG00000064351	897645	922023	-0.0386577	-0.110458	-52.0454	0	0	0	TRUE	No change	Yes
Gzmb	ENSMUSG00000015437	9499	17073	-0.845869	-0.917669	-50.77	0	0	0	TRUE	No change	No
Slc2a3	ENSMUSG00000003153	54464	37291	0.546475	0.474675	49.416	0	0	0	TRUE	Up-regulated	No
Sp100	ENSMUSG00000026222	16397	8166	1.00573	0.93393	49.2524	0	0	0	TRUE	No change	No
mt-Rnr1	ENSMUSG00000064337	38913	51019	-0.390782	-0.462583	-47.8836	0	0	0	TRUE	Down-regulated	No
mt-Rnr2	ENSMUSG00000064339	160187	179445	-0.163785	-0.235585	-47.6195	0	0	0	TRUE	No change	No
Eif2ak2	ENSMUSG00000024079	12411	5716	1.11854	1.04674	47.0948	0	0	0	TRUE	Up-regulated	Yes
Parp14	ENSMUSG00000034422	13076	6199	1.07681	1.00501	46.75	0	0	0	TRUE	No change	No
Tpm3	ENSMUSG00000027940	51882	36107	0.522956	0.451155	46.0271	0	0	0	TRUE	Up-regulated	No
Tnfsf8	ENSMUSG00000028362	28772	18397	0.645195	0.573395	42.6427	0	0	0	TRUE	No change	No
Myh10	ENSMUSG00000020900	9892	16065	-0.699587	-0.771387	-42.4607	0	0	0	TRUE	Down-regulated	No
Furin	ENSMUSG00000030530	14673	21743	-0.567387	-0.639187	-41.8823	0	0	0	TRUE	Down-regulated	No
Shisa5	ENSMUSG00000025647	41438	28712	0.529301	0.4575	41.664	0	0	0	TRUE	Up-regulated	No
Scd1	ENSMUSG00000037071	20010	27849	-0.476904	-0.548705	-41.3349	0	0	0	TRUE	No change	No
Cd5	ENSMUSG00000024669	50980	36692	0.474466	0.402666	41.0651	0	0	0	TRUE	Up-regulated	Yes
mt-Cytb	ENSMUSG00000064370	328444	281428	0.222882	0.151081	40.941	0	0	0	TRUE	No change	No
Trbv19	ENSMUSG00000076475	1567	54	4.8589	4.7871	40.0237	0	0	0	TRUE	Up-regulated	No
Isg15	ENSMUSG00000035692	2180	278	2.97117	2.89937	39.6561	0	0	0	TRUE	No change	No
Slfn1	ENSMUSG00000078763	6640	2672	1.31326	1.24146	39.4983	0	0	0	TRUE	Up-regulated	Yes
Irgm1	ENSMUSG00000046879	5994	2285	1.39132	1.31952	39.3513	0	0	0	TRUE	Up-regulated	No
Il17f	ENSMUSG00000041872	2230	5416	-1.28018	-1.35198	-39.0713	0	0	0	TRUE	Down-regulated	Yes
Usp18	ENSMUSG00000030107	2022	267	2.92087	2.84907	37.8579	0	0	0	TRUE	No change	No
Dclk1	ENSMUSG00000027797	5054	9003	-0.83298	-0.90478	-36.4293	1.46e-290	7.67e-288	6.27e-288	TRUE	No change	No
Stat1	ENSMUSG00000026104	22070	14294	0.626677	0.554877	36.2559	8.04e-288	4.1e-285	3.35e-285	TRUE	Up-regulated	Yes
Egln3	ENSMUSG00000035105	64564	49657	0.378733	0.306933	35.8196	5.48e-281	2.73e-278	2.23e-278	TRUE	Up-regulated	Yes
Ahnak	ENSMUSG00000069833	65792	75673	-0.201866	-0.273667	-35.6563	1.88e-278	9.14e-276	7.47e-276	TRUE	Down-regulated	Yes
Lars2	ENSMUSG00000035202	58020	44171	0.393451	0.321651	35.4916	6.62e-276	3.13e-273	2.56e-273	TRUE	Up-regulated	Yes
Ogfr	ENSMUSG00000049401	7572	3663	1.04765	0.975849	34.7169	4.38e-264	2.02e-261	1.65e-261	TRUE	Up-regulated	No
Gpr171	ENSMUSG00000050075	12719	7392	0.782949	0.711148	34.3303	2.78e-258	1.25e-255	1.02e-255	TRUE	Up-regulated	Yes
Lgals3bp	ENSMUSG00000033880	8850	4634	0.933419	0.861619	33.8019	1.85e-250	8.15e-248	6.66e-248	TRUE	Up-regulated	No
B2m	ENSMUSG00000060802	47946	36107	0.409132	0.337332	33.7422	1.39e-249	6.01e-247	4.91e-247	TRUE	Up-regulated	Yes
Slamf7	ENSMUSG00000038179	3815	1331	1.51917	1.44737	33.6809	1.1e-248	4.64e-246	3.79e-246	TRUE	Up-regulated	Yes
Zbp1	ENSMUSG00000027514	5034	2074	1.27929	1.20749	33.6475	3.39e-248	1.4e-245	1.14e-245	TRUE	Up-regulated	No
Cd6	ENSMUSG00000024670	35447	25655	0.466424	0.394623	33.6015	1.6e-247	6.45e-245	5.27e-245	TRUE	Up-regulated	No
Rgs16	ENSMUSG00000026475	13082	18212	-0.477306	-0.549106	-33.4463	2.91e-245	1.15e-242	9.42e-243	TRUE	Down-regulated	Yes
Eef1a1	ENSMUSG00000037742	680830	685418	-0.00968947	-0.0814896	-33.2075	8.38e-242	3.25e-239	2.66e-239	TRUE	No change	No
Adar	ENSMUSG00000027951	11745	6809	0.786532	0.714732	33.135	9.3e-241	3.54e-238	2.89e-238	TRUE	Up-regulated	No
Gm13736	ENSMUSG00000082908	208	1450	-2.8014	-2.8732	-33.0068	6.49e-239	2.42e-236	1.98e-236	TRUE	Down-regulated	No
Rps8	ENSMUSG00000047675	46856	54581	-0.220165	-0.291965	-32.1992	1.81e-227	6.63e-225	5.42e-225	TRUE	Down-regulated	No
Rpl29	ENSMUSG00000048758	17930	11720	0.613403	0.541603	31.9697	2.88e-224	1.03e-221	8.45e-222	TRUE	Up-regulated	Yes
Bst2	ENSMUSG00000046718	4935	2145	1.20207	1.13027	31.6047	3.19e-219	1.12e-216	9.18e-217	TRUE	Up-regulated	No
Eif4a1	ENSMUSG00000059796	69795	55554	0.329233	0.257433	31.5068	7.02e-218	2.43e-215	1.99e-215	TRUE	No change	No
Irf7	ENSMUSG00000025498	1503	229	2.71443	2.64263	31.3772	4.14e-216	1.41e-213	1.15e-213	TRUE	No change	No
Ifih1	ENSMUSG00000026896	9180	5123	0.841505	0.769705	31.2478	2.39e-214	8.01e-212	6.55e-212	TRUE	No change	No
Cd28	ENSMUSG00000026012	52003	40490	0.361029	0.289229	30.383	9.2e-203	3.03e-200	2.47e-200	TRUE	Up-regulated	Yes
Pabpc1	ENSMUSG00000022283	181445	190591	-0.0709477	-0.142748	-30.2231	1.18e-200	3.81e-198	3.11e-198	TRUE	No change	No
Il17a	ENSMUSG00000025929	1101	2869	-1.38173	-1.45353	-30.0392	3.02e-198	9.6e-196	7.85e-196	TRUE	Down-regulated	Yes
Slc39a10	ENSMUSG00000025986	18681	23770	-0.34757	-0.41937	-29.8476	9.43e-196	2.95e-193	2.41e-193	TRUE	No change	No
Dhx58	ENSMUSG00000017830	2107	571	1.88363	1.81183	29.4153	3.5e-190	1.08e-187	8.8e-188	TRUE	No change	No
Zbtb32	ENSMUSG00000006310	7457	10984	-0.558736	-0.630536	-29.4071	4.46e-190	1.35e-187	1.1e-187	TRUE	Down-regulated	Yes
Txnip	ENSMUSG00000038393	6236	3196	0.964354	0.892553	29.2352	6.92e-188	2.07e-185	1.69e-185	TRUE	Up-regulated	No
F5	ENSMUSG00000026579	6	802	-7.0625	-7.1343	-29.128	1.59e-186	4.67e-184	3.81e-184	TRUE	No change	No
Dtx3l	ENSMUSG00000049502	11004	6767	0.70144	0.62964	28.674	8.06e-181	2.33e-178	1.91e-178	TRUE	Up-regulated	No
Xaf1	ENSMUSG00000040483	2645	905	1.54728	1.47548	28.4502	4.85e-178	1.38e-175	1.13e-175	TRUE	No change	No
Abcd3	ENSMUSG00000028127	9541	13247	-0.473453	-0.545253	-28.3429	1.02e-176	2.88e-174	2.35e-174	TRUE	No change	No
Tapbp	ENSMUSG00000024308	10479	6420	0.706856	0.635056	28.1957	6.6e-175	1.83e-172	1.49e-172	TRUE	Up-regulated	No
Gm10800	ENSMUSG00000075014	913	73	3.64465	3.57285	28.1411	3.08e-174	8.41e-172	6.87e-172	TRUE	Up-regulated	Yes
Ifit1	ENSMUSG00000034459	1135	155	2.87235	2.80055	28.1161	6.23e-174	1.68e-171	1.37e-171	TRUE	No change	No
Mx2	ENSMUSG00000023341	1013	112	3.17706	3.10526	27.9373	9.41e-172	2.5e-169	2.04e-169	TRUE	No change	No
Soat1	ENSMUSG00000026600	3932	6507	-0.726729	-0.798529	-27.8411	1.38e-170	3.62e-168	2.96e-168	TRUE	No change	No
Hspa5	ENSMUSG00000026864	49678	39283	0.338702	0.266902	27.5095	1.35e-166	3.5e-164	2.86e-164	TRUE	Up-regulated	No
Ptprs	ENSMUSG00000013236	5727	8661	-0.596754	-0.668554	-27.5051	1.52e-166	3.89e-164	3.18e-164	TRUE	Down-regulated	Yes
Trim12c	ENSMUSG00000057143	4785	2334	1.03571	0.963914	27.3164	2.71e-164	6.82e-162	5.57e-162	TRUE	No change	No
Rpl34-ps1	ENSMUSG00000068396	2598	4734	-0.865658	-0.937458	-27.2151	4.31e-163	1.07e-160	8.76e-161	TRUE	Down-regulated	Yes
Samd9l	ENSMUSG00000047735	3091	1231	1.32824	1.25644	27.203	5.99e-163	1.47e-160	1.2e-160	TRUE	No change	No
Trim25	ENSMUSG00000000275	12360	8003	0.627066	0.555266	27.1477	2.7e-162	6.54e-160	5.35e-160	TRUE	No change	No
mmu-mir-689-2	ENSMUSG00000076258	61544	49769	0.306371	0.234571	27.0639	2.62e-161	6.29e-159	5.14e-159	TRUE	No change	Yes
Ddx58	ENSMUSG00000040296	3518	1509	1.22116	1.14936	27.0451	4.36e-161	1.03e-158	8.42e-159	TRUE	Up-regulated	Yes
Laptm5	ENSMUSG00000028581	41756	32639	0.355387	0.283586	26.7185	2.87e-157	6.71e-155	5.48e-155	TRUE	Up-regulated	Yes
Malat1	ENSMUSG00000092341	68960	75477	-0.130277	-0.202077	-26.6233	3.65e-156	8.42e-154	6.88e-154	TRUE	No change	Yes
mt-Co3	ENSMUSG00000064358	2563	4595	-0.842231	-0.914032	-26.2488	7.37e-152	1.68e-149	1.37e-149	TRUE	Down-regulated	No
Mtmr9	ENSMUSG00000035078	2784	4871	-0.807059	-0.878859	-26.1446	1.13e-150	2.56e-148	2.09e-148	TRUE	No change	No
Slfn2	ENSMUSG00000072620	20564	14817	0.472868	0.401067	25.9792	8.51e-149	1.9e-146	1.55e-146	TRUE	Up-regulated	Yes
Slfn8	ENSMUSG00000035208	4462	2210	1.01364	0.941844	25.8731	1.34e-147	2.95e-145	2.41e-145	TRUE	No change	No
Ddx24	ENSMUSG00000041645	15069	10337	0.543766	0.471966	25.8496	2.46e-147	5.36e-145	4.38e-145	TRUE	Up-regulated	No
Farp1	ENSMUSG00000025555	2726	4764	-0.805388	-0.877188	-25.8142	6.15e-147	1.33e-144	1.08e-144	TRUE	Down-regulated	Yes
Lsp1	ENSMUSG00000018819	7115	10063	-0.500125	-0.571925	-25.7913	1.11e-146	2.37e-144	1.93e-144	TRUE	Down-regulated	Yes
Anxa2	ENSMUSG00000032231	29964	34897	-0.219873	-0.291673	-25.7181	7.33e-146	1.55e-143	1.26e-143	TRUE	Down-regulated	Yes
Sdc3	ENSMUSG00000025743	5926	3261	0.861744	0.789944	25.6755	2.2e-145	4.59e-143	3.75e-143	TRUE	Up-regulated	Yes
Parp9	ENSMUSG00000022906	9245	5776	0.678603	0.606802	25.4293	1.19e-142	2.47e-140	2.02e-140	TRUE	No change	No
Hnrnpa2b1	ENSMUSG00000004980	111212	117634	-0.0809926	-0.152793	-25.3554	7.84e-142	1.6e-139	1.31e-139	TRUE	No change	Yes
Kctd11	ENSMUSG00000046731	4267	2120	1.00916	0.937358	25.2005	3.96e-140	8e-138	6.54e-138	TRUE	Up-regulated	No
Stat5a	ENSMUSG00000004043	12688	16241	-0.356176	-0.427976	-25.1392	1.86e-139	3.71e-137	3.03e-137	TRUE	Down-regulated	Yes
Pml	ENSMUSG00000036986	15129	10494	0.527752	0.455952	25.0917	6.12e-139	1.21e-136	9.91e-137	TRUE	Up-regulated	Yes
Rpl15-ps3	ENSMUSG00000061167	256	1123	-2.13314	-2.20494	-25.0283	3.01e-138	5.89e-136	4.82e-136	TRUE	No change	No
AC162391.1	ENSMUSG00000096403	1547	3071	-0.989235	-1.06104	-24.2833	2.94e-130	5.71e-128	4.66e-128	TRUE	No change	No
Crabp2	ENSMUSG00000004885	3390	5439	-0.682056	-0.753856	-24.2165	1.49e-129	2.86e-127	2.34e-127	TRUE	No change	No
Tap1	ENSMUSG00000037321	10311	6745	0.612294	0.540494	24.1974	2.37e-129	4.5e-127	3.68e-127	TRUE	Up-regulated	No
Cpm	ENSMUSG00000020183	1325	2757	-1.05711	-1.12891	-24.1939	2.58e-129	4.86e-127	3.97e-127	TRUE	No change	No
Malt1	ENSMUSG00000032688	50890	41273	0.302184	0.230384	24.1864	3.09e-129	5.77e-127	4.71e-127	TRUE	No change	Yes
Prf1	ENSMUSG00000037202	177	917	-2.37317	-2.44497	-24.0569	7.08e-128	1.31e-125	1.07e-125	TRUE	No change	No
Irf8	ENSMUSG00000041515	4757	7070	-0.571658	-0.643458	-24.0219	1.64e-127	3.01e-125	2.46e-125	TRUE	No change	No
H2-T24	ENSMUSG00000053835	5057	2781	0.862678	0.790878	23.7424	1.32e-124	2.39e-122	1.95e-122	TRUE	No change	No
Rora	ENSMUSG00000032238	10244	13295	-0.376105	-0.447905	-23.7217	2.15e-124	3.87e-122	3.16e-122	TRUE	Down-regulated	No
Lgals9	ENSMUSG00000001123	6035	3507	0.783116	0.711316	23.6516	1.14e-123	2.02e-121	1.65e-121	TRUE	No change	No
Egr1	ENSMUSG00000038418	10867	7252	0.583503	0.511703	23.6358	1.65e-123	2.92e-121	2.38e-121	TRUE	Up-regulated	Yes
Eno2	ENSMUSG00000004267	1794	3350	-0.900981	-0.972781	-23.6112	2.95e-123	5.17e-121	4.22e-121	TRUE	Down-regulated	No
Lrrk2	ENSMUSG00000036273	7132	9740	-0.449615	-0.521415	-23.3364	1.89e-120	3.28e-118	2.68e-118	TRUE	Down-regulated	Yes
Acly	ENSMUSG00000020917	65769	70973	-0.109863	-0.181663	-23.2901	5.58e-120	9.59e-118	7.83e-118	TRUE	No change	Yes
Il21	ENSMUSG00000027718	23787	18031	0.399694	0.327894	23.1354	2.04e-118	3.47e-116	2.84e-116	TRUE	Up-regulated	Yes
Btla	ENSMUSG00000052013	23810	18052	0.399409	0.327609	23.1276	2.44e-118	4.13e-116	3.37e-116	TRUE	Up-regulated	Yes
Idi2	ENSMUSG00000033520	480	1417	-1.56173	-1.63353	-22.9965	5.05e-117	8.45e-115	6.91e-115	TRUE	No change	No
Lcp2	ENSMUSG00000002699	39829	31905	0.320037	0.248237	22.982	7.05e-117	1.17e-114	9.56e-115	TRUE	No change	Yes
Trim56	ENSMUSG00000043279	10677	7180	0.572451	0.50065	22.9661	1.02e-116	1.67e-114	1.37e-114	TRUE	Up-regulated	No
Irf9	ENSMUSG00000002325	4083	2141	0.931345	0.859545	22.9116	3.56e-116	5.8e-114	4.74e-114	TRUE	Up-regulated	Yes
Timd2	ENSMUSG00000040413	898	2042	-1.1852	-1.257	-22.6751	7.89e-114	1.28e-111	1.04e-111	TRUE	Down-regulated	Yes
Trim12a	ENSMUSG00000066258	1225	2490	-1.02336	-1.09516	-22.4361	1.75e-111	2.81e-109	2.29e-109	TRUE	Down-regulated	No
Atp6v0e2	ENSMUSG00000039347	9	451	-5.64706	-5.71886	-22.3765	6.67e-111	1.06e-108	8.67e-109	TRUE	No change	No
Gm6548	ENSMUSG00000091549	2727	1249	1.12654	1.05474	22.2122	2.62e-109	4.13e-107	3.37e-107	TRUE	Up-regulated	No
Trim34a	ENSMUSG00000056144	1747	631	1.46917	1.39737	22.1959	3.76e-109	5.89e-107	4.81e-107	TRUE	No change	No
Actn1	ENSMUSG00000015143	9738	12490	-0.359076	-0.430876	-22.1834	4.97e-109	7.71e-107	6.3e-107	TRUE	Down-regulated	Yes
Slc2a1	ENSMUSG00000028645	23041	17597	0.388874	0.317074	22.0595	7.74e-108	1.19e-105	9.74e-106	TRUE	Up-regulated	Yes
Vcl	ENSMUSG00000021823	853	1922	-1.17199	-1.24379	-21.8175	1.58e-105	2.42e-103	1.98e-103	TRUE	Down-regulated	Yes
Flnb	ENSMUSG00000025278	31397	35361	-0.171532	-0.243333	-21.7797	3.61e-105	5.47e-103	4.47e-103	TRUE	No change	Yes
Mbnl1	ENSMUSG00000027763	75075	63578	0.239805	0.168005	21.6597	4.93e-104	7.41e-102	6.05e-102	TRUE	No change	Yes
Lad1	ENSMUSG00000041782	1131	2289	-1.01712	-1.08892	-21.4119	1.03e-101	1.54e-99	1.26e-99	TRUE	No change	No
Gm1840	ENSMUSG00000043192	750	1741	-1.21495	-1.28675	-21.3227	6.99e-101	1.04e-98	8.46e-99	TRUE	Down-regulated	No
Osbpl3	ENSMUSG00000029822	1628	2948	-0.856636	-0.928436	-21.3026	1.07e-100	1.58e-98	1.29e-98	TRUE	No change	No
Il3	ENSMUSG00000018914	10152	12793	-0.333591	-0.405391	-21.2165	6.72e-100	9.81e-98	8.01e-98	TRUE	No change	No
Trbv29	ENSMUSG00000076480	623	81	2.94324	2.87144	21.097	8.47e-99	1.23e-96	1e-96	TRUE	Up-regulated	No
Acsl6	ENSMUSG00000020333	2079	3508	-0.754759	-0.826559	-21.0567	1.99e-98	2.85e-96	2.33e-96	TRUE	No change	No
Gbp6	ENSMUSG00000079362	1257	389	1.69214	1.62034	21.0043	5.99e-98	8.55e-96	6.98e-96	TRUE	No change	No
Tor1aip2	ENSMUSG00000079252	5404	3255	0.73137	0.65957	20.9397	2.33e-97	3.3e-95	2.7e-95	TRUE	No change	No
Satb1	ENSMUSG00000023927	66302	56089	0.241335	0.169534	20.5333	1.08e-93	1.53e-91	1.25e-91	TRUE	No change	No
Atp2a3	ENSMUSG00000020788	13929	16744	-0.265553	-0.337353	-20.4391	7.51e-93	1.05e-90	8.56e-91	TRUE	Down-regulated	No
Xkr6	ENSMUSG00000035067	15	389	-4.69674	-4.76854	-20.4302	9.01e-93	1.25e-90	1.02e-90	TRUE	No change	No
Ankfy1	ENSMUSG00000020790	10516	7369	0.513045	0.441245	20.2957	1.4e-91	1.93e-89	1.58e-89	TRUE	No change	No
Herc6	ENSMUSG00000029798	3201	1681	0.929203	0.857403	20.2434	4.06e-91	5.55e-89	4.53e-89	TRUE	No change	No
5830417I10Rik	ENSMUSG00000078684	4373	2539	0.784363	0.712563	20.1639	2.03e-90	2.76e-88	2.26e-88	TRUE	No change	No
Gbp2	ENSMUSG00000028270	5680	3535	0.684181	0.612381	20.0955	8.07e-90	1.09e-87	8.89e-88	TRUE	Up-regulated	Yes
Flna	ENSMUSG00000031328	62278	66261	-0.0894374	-0.161238	-20.0436	2.29e-89	3.07e-87	2.51e-87	TRUE	No change	No
Epsti1	ENSMUSG00000022014	3106	1629	0.931071	0.859271	19.9778	8.6e-89	1.14e-86	9.34e-87	TRUE	No change	No
2010109K11Rik	ENSMUSG00000090946	6174	3933	0.650575	0.578775	19.9172	2.89e-88	3.81e-86	3.11e-86	TRUE	Up-regulated	Yes
Lum	ENSMUSG00000036446	3824	5505	-0.52566	-0.59746	-19.8391	1.37e-87	1.79e-85	1.47e-85	TRUE	No change	No
Cd69	ENSMUSG00000030156	8688	5939	0.548804	0.477004	19.8191	2.04e-87	2.65e-85	2.17e-85	TRUE	Up-regulated	Yes
Cdkn1a	ENSMUSG00000023067	24403	19218	0.3446	0.2728	19.6829	3.02e-86	3.91e-84	3.19e-84	TRUE	Up-regulated	Yes
Mir5105	ENSMUSG00000093077	35073	28539	0.297426	0.225626	19.6782	3.32e-86	4.26e-84	3.48e-84	TRUE	No change	Yes
9930111J21Rik2	ENSMUSG00000069892	3219	1728	0.897509	0.825709	19.6576	4.98e-86	6.36e-84	5.2e-84	TRUE	No change	No
Ldha	ENSMUSG00000063229	179016	181791	-0.0221922	-0.0939924	-19.5995	1.56e-85	1.98e-83	1.62e-83	TRUE	No change	Yes
Stk38l	ENSMUSG00000001630	2871	4353	-0.600457	-0.672257	-19.5944	1.73e-85	2.18e-83	1.78e-83	TRUE	Down-regulated	Yes
Nid1	ENSMUSG00000005397	167	706	-2.07982	-2.15162	-19.5445	4.59e-85	5.75e-83	4.7e-83	TRUE	No change	No
Ifi44	ENSMUSG00000028037	376	14	4.74723	4.67543	19.5222	7.11e-85	8.84e-83	7.23e-83	TRUE	No change	No
Fabp5	ENSMUSG00000027533	6635	8660	-0.384271	-0.456071	-19.466	2.13e-84	2.63e-82	2.15e-82	TRUE	Down-regulated	Yes
Oasl2	ENSMUSG00000029561	444	38	3.54649	3.47469	19.4127	6.03e-84	7.4e-82	6.05e-82	TRUE	No change	No
Stc2	ENSMUSG00000020303	1665	2845	-0.772906	-0.844707	-19.3182	3.78e-83	4.61e-81	3.77e-81	TRUE	Down-regulated	Yes
Atxn1	ENSMUSG00000046876	16081	12147	0.404757	0.332957	19.298	5.58e-83	6.77e-81	5.53e-81	TRUE	Up-regulated	Yes
Serpine2	ENSMUSG00000026249	1321	2398	-0.860201	-0.932001	-19.2747	8.75e-83	1.05e-80	8.62e-81	TRUE	Down-regulated	No
Srp9	ENSMUSG00000026511	4506	2703	0.737286	0.665486	19.2725	9.14e-83	1.09e-80	8.94e-81	TRUE	Up-regulated	Yes
Pyhin1	ENSMUSG00000043263	623	111	2.48867	2.41687	19.2126	2.91e-82	3.46e-80	2.83e-80	TRUE	No change	No
Gbp9	ENSMUSG00000029298	2354	1148	1.03599	0.964192	19.1639	7.41e-82	8.77e-80	7.16e-80	TRUE	No change	No
Inhba	ENSMUSG00000041324	18577	14297	0.377805	0.306005	19.1523	9.26e-82	1.09e-79	8.9e-80	TRUE	Up-regulated	Yes
Rpsa	ENSMUSG00000032518	97704	101275	-0.0517886	-0.123589	-19.1238	1.6e-81	1.87e-79	1.53e-79	TRUE	No change	Yes
Cd53	ENSMUSG00000040747	49036	41080	0.255405	0.183605	19.0749	4.08e-81	4.74e-79	3.88e-79	TRUE	No change	Yes
Ccnb1ip1	ENSMUSG00000071470	0	466	-9.86419	-9.93599	-19.0295	9.71e-81	1.12e-78	9.17e-79	TRUE	No change	No
1190002H23Rik	ENSMUSG00000022018	4924	3040	0.695759	0.623959	19.0259	1.04e-80	1.19e-78	9.76e-79	TRUE	Up-regulated	Yes
Lag3	ENSMUSG00000030124	2336	3653	-0.645041	-0.716842	-18.9929	1.95e-80	2.23e-78	1.82e-78	TRUE	Down-regulated	Yes
Ddx3x	ENSMUSG00000000787	51368	43213	0.249405	0.177604	18.9051	1.03e-79	1.17e-77	9.59e-78	TRUE	No change	No
Als2cl	ENSMUSG00000044037	1993	3216	-0.690326	-0.762126	-18.7983	7.79e-79	8.79e-77	7.18e-77	TRUE	Down-regulated	No
Sfpq	ENSMUSG00000028820	37916	31283	0.277428	0.205628	18.7119	3.96e-78	4.44e-76	3.63e-76	TRUE	No change	Yes
Ddx60	ENSMUSG00000037921	687	149	2.205	2.1332	18.7045	4.55e-78	5.08e-76	4.15e-76	TRUE	No change	No
Slfn5	ENSMUSG00000054404	3104	1703	0.86605	0.79425	18.6693	8.8e-78	9.76e-76	7.98e-76	TRUE	No change	No
Trbv13-3	ENSMUSG00000076470	349	15	4.54019	4.46839	18.632	1.77e-77	1.95e-75	1.59e-75	TRUE	No change	No
Oxct1	ENSMUSG00000022186	8844	10964	-0.310003	-0.381803	-18.5741	5.21e-77	5.71e-75	4.66e-75	TRUE	Down-regulated	Yes
Ckb	ENSMUSG00000001270	4625	2846	0.700518	0.628718	18.5645	6.23e-77	6.79e-75	5.55e-75	TRUE	Up-regulated	Yes
Trim16	ENSMUSG00000047821	673	1468	-1.12517	-1.19697	-18.4991	2.1e-76	2.27e-74	1.86e-74	TRUE	No change	No
Man1a	ENSMUSG00000003746	15094	11431	0.401024	0.329223	18.4986	2.12e-76	2.29e-74	1.87e-74	TRUE	Up-regulated	Yes
Elmo1	ENSMUSG00000041112	10136	7275	0.478469	0.406669	18.4746	3.31e-76	3.54e-74	2.9e-74	TRUE	Up-regulated	Yes
Anxa6	ENSMUSG00000018340	18410	21090	-0.196069	-0.26787	-18.4355	6.81e-76	7.27e-74	5.94e-74	TRUE	Down-regulated	No
Aim2	ENSMUSG00000037860	1289	2294	-0.831613	-0.903413	-18.3646	2.52e-75	2.67e-73	2.19e-73	TRUE	Down-regulated	No
Ptpn5	ENSMUSG00000030854	1885	3047	-0.692825	-0.764625	-18.3498	3.31e-75	3.5e-73	2.86e-73	TRUE	Down-regulated	Yes
Tor1aip1	ENSMUSG00000026466	6356	4222	0.590193	0.518392	18.2907	9.81e-75	1.03e-72	8.41e-73	TRUE	No change	No
Hivep3	ENSMUSG00000028634	38462	31872	0.271144	0.199344	18.2902	9.9e-75	1.03e-72	8.44e-73	TRUE	No change	Yes
Bach2	ENSMUSG00000040270	21384	16867	0.342328	0.270528	18.2785	1.23e-74	1.27e-72	1.04e-72	TRUE	Up-regulated	Yes
Cd274	ENSMUSG00000016496	9823	7047	0.479154	0.407354	18.2156	3.88e-74	4.01e-72	3.28e-72	TRUE	Up-regulated	Yes
Npl	ENSMUSG00000042684	86	492	-2.51625	-2.58805	-18.1956	5.59e-74	5.74e-72	4.69e-72	TRUE	Down-regulated	Yes
Hmgcs1	ENSMUSG00000093930	33086	36134	-0.127136	-0.198936	-18.1388	1.58e-73	1.61e-71	1.31e-71	TRUE	No change	Yes
Il23r	ENSMUSG00000049093	925	1797	-0.958065	-1.02987	-18.1274	1.94e-73	1.97e-71	1.61e-71	TRUE	Down-regulated	Yes
Rtn4	ENSMUSG00000020458	12960	15293	-0.238806	-0.310606	-18.0681	5.68e-73	5.74e-71	4.69e-71	TRUE	Down-regulated	No
Ptprc	ENSMUSG00000026395	92361	80570	0.197041	0.125241	18.0449	8.65e-73	8.7e-71	7.11e-71	TRUE	No change	Yes
Cd9	ENSMUSG00000030342	3855	5346	-0.471729	-0.543529	-17.9527	4.57e-72	4.57e-70	3.73e-70	TRUE	No change	No
Ncl	ENSMUSG00000026234	176835	158138	0.16122	0.0894196	17.9503	4.77e-72	4.75e-70	3.88e-70	TRUE	No change	No
Rps2-ps6	ENSMUSG00000095427	676	1442	-1.09298	-1.16478	-17.9412	5.62e-72	5.57e-70	4.55e-70	TRUE	No change	No
Cpd	ENSMUSG00000020841	19988	22618	-0.178337	-0.250137	-17.883	1.6e-71	1.58e-69	1.29e-69	TRUE	No change	Yes
Daxx	ENSMUSG00000002307	4668	2932	0.670919	0.599119	17.864	2.25e-71	2.21e-69	1.8e-69	TRUE	Up-regulated	No
Gramd1a	ENSMUSG00000001248	8780	10790	-0.297402	-0.369202	-17.8569	2.55e-71	2.49e-69	2.03e-69	TRUE	Down-regulated	Yes
H2-D1	ENSMUSG00000073411	28017	22759	0.299865	0.228065	17.7694	1.22e-70	1.18e-68	9.67e-69	TRUE	No change	Yes
Cenpf	ENSMUSG00000026605	14597	16962	-0.216634	-0.288435	-17.7385	2.11e-70	2.04e-68	1.67e-68	TRUE	Down-regulated	No
Rpl3	ENSMUSG00000060036	89271	92302	-0.0481703	-0.11997	-17.7323	2.36e-70	2.27e-68	1.86e-68	TRUE	No change	Yes
S100a10	ENSMUSG00000041959	13925	16240	-0.221874	-0.293674	-17.6561	9.14e-70	8.73e-68	7.14e-68	TRUE	Down-regulated	Yes
Gm8995	ENSMUSG00000063286	3447	2017	0.77313	0.70133	17.6541	9.46e-70	8.99e-68	7.35e-68	TRUE	Up-regulated	Yes
Myo10	ENSMUSG00000022272	22209	17699	0.327477	0.255676	17.6506	1.01e-69	9.53e-68	7.78e-68	TRUE	No change	Yes
Sumo2	ENSMUSG00000020738	6318	4251	0.571666	0.499866	17.6408	1.2e-69	1.13e-67	9.22e-68	TRUE	No change	No
Akap11	ENSMUSG00000022016	10039	12112	-0.270822	-0.342622	-17.6384	1.25e-69	1.17e-67	9.57e-68	TRUE	Down-regulated	Yes
Nebl	ENSMUSG00000053702	1305	2265	-0.795461	-0.867261	-17.628	1.5e-69	1.4e-67	1.14e-67	TRUE	Down-regulated	Yes
Ifi47	ENSMUSG00000078920	3882	2350	0.724139	0.652339	17.5749	3.84e-69	3.56e-67	2.91e-67	TRUE	No change	No
Mndal	ENSMUSG00000090272	1056	374	1.4975	1.4257	17.5203	1e-68	9.27e-67	7.57e-67	TRUE	No change	No
Cysltr2	ENSMUSG00000033470	2748	1512	0.861924	0.790124	17.4873	1.79e-68	1.65e-66	1.35e-66	TRUE	No change	No
Rnf114	ENSMUSG00000006418	7673	5362	0.51702	0.445219	17.4803	2.03e-68	1.85e-66	1.51e-66	TRUE	No change	No
Rabgap1l	ENSMUSG00000026721	8897	10857	-0.287235	-0.359035	-17.4497	3.46e-68	3.15e-66	2.57e-66	TRUE	Down-regulated	Yes
Pttg1	ENSMUSG00000020415	1014	1871	-0.883752	-0.955552	-17.3846	1.08e-67	9.78e-66	8e-66	TRUE	No change	No
Ccdc50	ENSMUSG00000038127	43699	46644	-0.0940912	-0.165891	-17.2856	6.04e-67	5.45e-65	4.46e-65	TRUE	No change	Yes
Idi1	ENSMUSG00000058258	10634	12692	-0.255235	-0.327035	-17.2811	6.53e-67	5.87e-65	4.79e-65	TRUE	No change	No
Glrx	ENSMUSG00000021591	644	1359	-1.07741	-1.14921	-17.2309	1.56e-66	1.39e-64	1.14e-64	TRUE	No change	No
Adam19	ENSMUSG00000011256	7806	9641	-0.304599	-0.3764	-17.1868	3.33e-66	2.97e-64	2.42e-64	TRUE	Down-regulated	No
Ccr7	ENSMUSG00000037944	15638	12097	0.370407	0.298607	17.1689	4.54e-66	4.02e-64	3.29e-64	TRUE	Up-regulated	Yes
Inppl1	ENSMUSG00000032737	3067	4356	-0.506176	-0.577976	-17.1298	8.9e-66	7.85e-64	6.42e-64	TRUE	Down-regulated	No
Oas1a	ENSMUSG00000052776	332	25	3.73118	3.65938	17.122	1.02e-65	8.93e-64	7.29e-64	TRUE	No change	No
Calr	ENSMUSG00000003814	48258	40964	0.236412	0.164611	17.0213	5.71e-65	4.99e-63	4.08e-63	TRUE	No change	No
Il2	ENSMUSG00000027720	8495	6086	0.48112	0.409319	17.0153	6.32e-65	5.5e-63	4.5e-63	TRUE	Up-regulated	Yes
Pop1	ENSMUSG00000022325	4354	2755	0.660289	0.588489	16.9778	1.2e-64	1.04e-62	8.49e-63	TRUE	Up-regulated	No
Zc3hav1	ENSMUSG00000029826	26184	21312	0.29702	0.225219	16.9721	1.32e-64	1.14e-62	9.32e-63	TRUE	No change	No
Fam107b	ENSMUSG00000026655	38826	32532	0.255164	0.183363	16.9503	1.91e-64	1.64e-62	1.34e-62	TRUE	No change	No
Apbb1ip	ENSMUSG00000026786	8418	10263	-0.285903	-0.357703	-16.9066	4.03e-64	3.44e-62	2.81e-62	TRUE	No change	No
Atp11a	ENSMUSG00000031441	4061	5472	-0.430233	-0.502033	-16.8975	4.69e-64	4e-62	3.26e-62	TRUE	Down-regulated	No
Cmpk2	ENSMUSG00000020638	489	90	2.44184	2.37004	16.8276	1.53e-63	1.3e-61	1.06e-61	TRUE	No change	No
Tor1aip2	ENSMUSG00000050565	3349	1996	0.746619	0.674818	16.8207	1.72e-63	1.45e-61	1.19e-61	TRUE	Up-regulated	No
Thy1	ENSMUSG00000032011	24387	26909	-0.141976	-0.213777	-16.7763	3.64e-63	3.06e-61	2.5e-61	TRUE	No change	Yes
Vim	ENSMUSG00000026728	62752	65557	-0.0630884	-0.134889	-16.7552	5.19e-63	4.34e-61	3.55e-61	TRUE	No change	No
Nampt	ENSMUSG00000020572	16292	12731	0.355818	0.284018	16.7103	1.1e-62	9.18e-61	7.5e-61	TRUE	Up-regulated	Yes
Hsp90aa1	ENSMUSG00000021270	138247	123239	0.165789	0.0939891	16.6642	2.39e-62	1.98e-60	1.62e-60	TRUE	No change	No
Lta	ENSMUSG00000024402	15324	17526	-0.193704	-0.265504	-16.6637	2.41e-62	1.99e-60	1.62e-60	TRUE	No change	No
2022-09-09	ENSMUSG00000059248	30982	33606	-0.117289	-0.189089	-16.6549	2.79e-62	2.29e-60	1.87e-60	TRUE	No change	No
Eef2	ENSMUSG00000034994	290388	288564	0.00909051	-0.0627097	-16.5797	9.77e-62	8e-60	6.54e-60	TRUE	No change	Yes
Eno3	ENSMUSG00000060600	592	1250	-1.07826	-1.15006	-16.5352	2.05e-61	1.67e-59	1.36e-59	TRUE	Down-regulated	No
Clic4	ENSMUSG00000037242	25565	20864	0.293154	0.221354	16.4934	4.09e-61	3.32e-59	2.71e-59	TRUE	No change	Yes
Ncoa7	ENSMUSG00000039697	5577	3772	0.56416	0.492359	16.3463	4.62e-60	3.74e-58	3.05e-58	TRUE	Up-regulated	Yes
Gbp4	ENSMUSG00000079363	2489	1386	0.844639	0.772839	16.3275	6.29e-60	5.06e-58	4.14e-58	TRUE	No change	No
Canx	ENSMUSG00000020368	55209	47440	0.218799	0.146999	16.3087	8.56e-60	6.87e-58	5.61e-58	TRUE	No change	Yes
Igfbp4	ENSMUSG00000017493	12044	9151	0.396313	0.324513	16.3008	9.75e-60	7.78e-58	6.36e-58	TRUE	Up-regulated	No
Rpsa-ps10	ENSMUSG00000047676	31068	33595	-0.112817	-0.184617	-16.271	1.58e-59	1.26e-57	1.03e-57	TRUE	No change	No
Eif4b	ENSMUSG00000058655	57118	59768	-0.0654278	-0.137228	-16.2684	1.65e-59	1.31e-57	1.07e-57	TRUE	No change	Yes
Btg1	ENSMUSG00000036478	20862	16781	0.314049	0.242249	16.2462	2.38e-59	1.88e-57	1.53e-57	TRUE	No change	Yes
Pim2	ENSMUSG00000031155	8710	10482	-0.267169	-0.33897	-16.2438	2.47e-59	1.94e-57	1.59e-57	TRUE	No change	No
Ifi27l1	ENSMUSG00000064215	3148	1882	0.742169	0.670369	16.213	4.08e-59	3.19e-57	2.61e-57	TRUE	No change	No
Naa20	ENSMUSG00000002728	6756	4741	0.510978	0.439178	16.1968	5.31e-59	4.14e-57	3.38e-57	TRUE	No change	No
Nap1l1	ENSMUSG00000058799	40884	43487	-0.0890478	-0.160848	-16.1967	5.32e-59	4.13e-57	3.38e-57	TRUE	No change	Yes
Rnps1	ENSMUSG00000034681	10204	7608	0.423546	0.351745	16.1863	6.3e-59	4.87e-57	3.98e-57	TRUE	Up-regulated	No
Rps9	ENSMUSG00000006333	71593	74136	-0.0503557	-0.122156	-16.1727	7.85e-59	6.05e-57	4.94e-57	TRUE	No change	No
Rps6	ENSMUSG00000028495	75122	77629	-0.0473602	-0.11916	-16.1524	1.09e-58	8.38e-57	6.85e-57	TRUE	No change	No
Stat2	ENSMUSG00000040033	5457	3694	0.562924	0.491124	16.1324	1.51e-58	1.15e-56	9.43e-57	TRUE	Up-regulated	No
Actg1	ENSMUSG00000062825	121709	123584	-0.0220561	-0.0938563	-16.1291	1.59e-58	1.21e-56	9.9e-57	TRUE	No change	No
Etnk1	ENSMUSG00000030275	17278	13678	0.337079	0.265279	16.1256	1.69e-58	1.28e-56	1.04e-56	TRUE	No change	No
Serpine1	ENSMUSG00000037411	12106	9234	0.390695	0.318894	16.0754	3.8e-58	2.87e-56	2.34e-56	TRUE	Up-regulated	Yes
Sf3b3	ENSMUSG00000033732	26319	21621	0.283671	0.211871	16.0444	6.26e-58	4.71e-56	3.85e-56	TRUE	No change	No
Fn1	ENSMUSG00000026193	127	503	-1.98573	-2.05753	-16.035	7.28e-58	5.46e-56	4.46e-56	TRUE	No change	No
Parp10	ENSMUSG00000063268	2262	1240	0.867259	0.795459	15.9581	2.5e-57	1.87e-55	1.53e-55	TRUE	No change	No
Rpl34	ENSMUSG00000062006	15451	12135	0.348526	0.276726	15.8755	9.37e-57	6.97e-55	5.69e-55	TRUE	Up-regulated	Yes
Jak2	ENSMUSG00000024789	44536	37934	0.23148	0.15968	15.875	9.44e-57	6.99e-55	5.71e-55	TRUE	No change	Yes
Adamts14	ENSMUSG00000059901	262	729	-1.47635	-1.54815	-15.8654	1.1e-56	8.12e-55	6.64e-55	TRUE	No change	No
Itm2a	ENSMUSG00000031239	8466	10161	-0.26329	-0.33509	-15.8207	2.24e-56	1.65e-54	1.34e-54	TRUE	Down-regulated	No
Wisp1	ENSMUSG00000005124	1856	2818	-0.602475	-0.674275	-15.8071	2.78e-56	2.03e-54	1.66e-54	TRUE	No change	No
Ebf1	ENSMUSG00000057098	1534	2427	-0.661876	-0.733676	-15.7984	3.19e-56	2.33e-54	1.9e-54	TRUE	No change	No
Sp110	ENSMUSG00000070034	8599	6313	0.445843	0.374043	15.7397	8.08e-56	5.87e-54	4.8e-54	TRUE	Up-regulated	No
Stab2	ENSMUSG00000035459	69	378	-2.45372	-2.52552	-15.7331	8.97e-56	6.5e-54	5.31e-54	TRUE	No change	No
Itgb1	ENSMUSG00000025809	21876	24101	-0.139744	-0.211544	-15.7168	1.16e-55	8.37e-54	6.84e-54	TRUE	No change	Yes
Cep350	ENSMUSG00000033671	11335	8627	0.393854	0.322053	15.7004	1.5e-55	1.08e-53	8.82e-54	TRUE	Up-regulated	No
Crispld2	ENSMUSG00000031825	924	1651	-0.837375	-0.909176	-15.6634	2.69e-55	1.93e-53	1.58e-53	TRUE	Down-regulated	No
Eef1g	ENSMUSG00000071644	64670	67069	-0.0525495	-0.12435	-15.652	3.22e-55	2.3e-53	1.88e-53	TRUE	No change	Yes
Ostf1	ENSMUSG00000024725	6700	8236	-0.297783	-0.369583	-15.6158	5.68e-55	4.04e-53	3.3e-53	TRUE	Down-regulated	No
Hnrnpu	ENSMUSG00000039630	84350	74222	0.184541	0.112741	15.5562	1.44e-54	1.02e-52	8.36e-53	TRUE	No change	No
Dennd3	ENSMUSG00000036661	1876	2820	-0.588035	-0.659836	-15.5129	2.84e-54	2e-52	1.64e-52	TRUE	Down-regulated	Yes
Ptprf	ENSMUSG00000033295	2025	1091	0.892271	0.820471	15.5063	3.14e-54	2.21e-52	1.81e-52	TRUE	No change	No
Gm10093	ENSMUSG00000061062	4138	2694	0.619184	0.547384	15.5052	3.2e-54	2.24e-52	1.83e-52	TRUE	Up-regulated	No
Gatm	ENSMUSG00000027199	2317	3339	-0.527158	-0.598958	-15.4853	4.36e-54	3.04e-52	2.49e-52	TRUE	No change	No
Parp12	ENSMUSG00000038507	593	163	1.86316	1.79136	15.4836	4.48e-54	3.11e-52	2.54e-52	TRUE	No change	No
C230081A13Rik	ENSMUSG00000074305	10458	7911	0.402675	0.330875	15.4702	5.52e-54	3.82e-52	3.12e-52	TRUE	Up-regulated	Yes
Nop2	ENSMUSG00000038279	10931	8316	0.394464	0.322664	15.4456	8.07e-54	5.57e-52	4.55e-52	TRUE	Up-regulated	Yes
Il1r2	ENSMUSG00000026073	437	977	-1.16073	-1.23253	-15.4444	8.23e-54	5.67e-52	4.63e-52	TRUE	Down-regulated	Yes
Usp25	ENSMUSG00000022867	13277	10325	0.362787	0.290987	15.4363	9.34e-54	6.4e-52	5.23e-52	TRUE	Up-regulated	Yes
Eif2c2	ENSMUSG00000036698	51217	44091	0.216139	0.144338	15.4303	1.02e-53	7e-52	5.72e-52	TRUE	No change	Yes
Igfbp2	ENSMUSG00000039323	43	310	-2.84986	-2.92166	-15.3892	1.93e-53	1.32e-51	1.08e-51	TRUE	No change	No
Gm17173	ENSMUSG00000090709	314	790	-1.33109	-1.40289	-15.3476	3.67e-53	2.49e-51	2.04e-51	TRUE	No change	No
Ptpn7	ENSMUSG00000031506	13234	10309	0.360345	0.288545	15.2883	9.15e-53	6.18e-51	5.05e-51	TRUE	Up-regulated	Yes
Atrnl1	ENSMUSG00000054843	1164	1934	-0.732497	-0.804297	-15.2722	1.17e-52	7.89e-51	6.45e-51	TRUE	No change	No
Ptms	ENSMUSG00000030122	4612	5911	-0.35801	-0.42981	-15.2251	2.41e-52	1.62e-50	1.32e-50	TRUE	Down-regulated	No
Rpl13a	ENSMUSG00000074129	97134	86102	0.17393	0.102129	15.1516	7.39e-52	4.95e-50	4.04e-50	TRUE	No change	No
Cyr61	ENSMUSG00000028195	568	1148	-1.01516	-1.08696	-15.1414	8.63e-52	5.76e-50	4.7e-50	TRUE	No change	No
Dock5	ENSMUSG00000044447	1311	2108	-0.685207	-0.757007	-15.1305	1.02e-51	6.78e-50	5.54e-50	TRUE	No change	No
AL807777.1	ENSMUSG00000095597	15771	17700	-0.166475	-0.238275	-15.1	1.62e-51	1.07e-49	8.77e-50	TRUE	No change	No
Ppia	ENSMUSG00000071866	76530	78612	-0.0387242	-0.110524	-15.099	1.64e-51	1.08e-49	8.86e-50	TRUE	No change	No
Eno1	ENSMUSG00000063524	130097	131298	-0.0132572	-0.0850574	-15.0903	1.87e-51	1.23e-49	1.01e-49	TRUE	No change	Yes
Cd52	ENSMUSG00000000682	14085	11074	0.346983	0.275183	15.0768	2.3e-51	1.51e-49	1.23e-49	TRUE	Up-regulated	Yes
Csda	ENSMUSG00000030189	23597	19411	0.281729	0.209929	15.0575	3.08e-51	2.01e-49	1.64e-49	TRUE	No change	Yes
Rps2-ps13	ENSMUSG00000081684	3579	4740	-0.405331	-0.477131	-15.0112	6.2e-51	4.04e-49	3.3e-49	TRUE	No change	No
Atp2b4	ENSMUSG00000026463	7662	9188	-0.26203	-0.33383	-14.9908	8.43e-51	5.47e-49	4.47e-49	TRUE	Down-regulated	Yes
Etv3	ENSMUSG00000003382	3804	2470	0.623006	0.551206	14.9602	1.34e-50	8.64e-49	7.06e-49	TRUE	Up-regulated	No
Gm13841	ENSMUSG00000083833	3633	4794	-0.400069	-0.471869	-14.9436	1.71e-50	1.11e-48	9.03e-49	TRUE	Down-regulated	No
Rplp0	ENSMUSG00000067274	107495	109052	-0.0207467	-0.0925468	-14.9414	1.77e-50	1.14e-48	9.31e-49	TRUE	No change	No
Gna13	ENSMUSG00000020611	24731	20440	0.274925	0.203125	14.9332	2e-50	1.28e-48	1.05e-48	TRUE	No change	No
Npc2	ENSMUSG00000021242	20514	16720	0.295034	0.223234	14.8945	3.58e-50	2.28e-48	1.87e-48	TRUE	No change	Yes
Adarb1	ENSMUSG00000020262	8263	9814	-0.248176	-0.319976	-14.8858	4.07e-50	2.59e-48	2.12e-48	TRUE	Down-regulated	No
Mat2a	ENSMUSG00000053907	16313	13049	0.322083	0.250283	14.8214	1.07e-49	6.75e-48	5.52e-48	TRUE	No change	Yes
Spnb2	ENSMUSG00000020315	21778	23803	-0.128272	-0.200072	-14.8016	1.43e-49	9.04e-48	7.38e-48	TRUE	No change	No
Elovl6	ENSMUSG00000041220	9446	7134	0.404992	0.333192	14.7995	1.48e-49	9.29e-48	7.59e-48	TRUE	No change	No
Trafd1	ENSMUSG00000042726	3520	2259	0.639891	0.568091	14.7884	1.74e-49	1.09e-47	8.93e-48	TRUE	Up-regulated	No
Slamf6	ENSMUSG00000015314	2382	1389	0.778127	0.706327	14.7673	2.38e-49	1.49e-47	1.22e-47	TRUE	Up-regulated	Yes
Rpl8	ENSMUSG00000003970	72011	74015	-0.0396004	-0.111401	-14.7642	2.49e-49	1.55e-47	1.27e-47	TRUE	No change	Yes
Gm10704	ENSMUSG00000074479	371	851	-1.19774	-1.26954	-14.752	2.99e-49	1.86e-47	1.52e-47	TRUE	No change	No
Nos2	ENSMUSG00000020826	2235	3183	-0.510112	-0.581913	-14.7324	3.99e-49	2.48e-47	2.02e-47	TRUE	Down-regulated	Yes
Sla	ENSMUSG00000022372	18712	15164	0.303313	0.231513	14.7316	4.04e-49	2.5e-47	2.04e-47	TRUE	No change	No
Gbp5	ENSMUSG00000040264	3708	2412	0.620411	0.548611	14.7073	5.79e-49	3.57e-47	2.91e-47	TRUE	Up-regulated	Yes
Il13	ENSMUSG00000020383	673	1268	-0.913876	-0.985677	-14.6858	7.94e-49	4.88e-47	3.99e-47	TRUE	No change	No
Purb	ENSMUSG00000094483	22537	18553	0.280643	0.208843	14.642	1.52e-48	9.28e-47	7.58e-47	TRUE	No change	Yes
H3f3b	ENSMUSG00000016559	30831	25964	0.247869	0.176069	14.5212	8.89e-48	5.42e-46	4.43e-46	TRUE	No change	No
Ctnnd1	ENSMUSG00000034101	989	1668	-0.754077	-0.825877	-14.5093	1.06e-47	6.44e-46	5.26e-46	TRUE	Down-regulated	No
Dpy19l3	ENSMUSG00000043671	4908	6158	-0.327327	-0.399127	-14.5076	1.08e-47	6.58e-46	5.38e-46	TRUE	No change	No
St6galnac6	ENSMUSG00000026811	1555	2363	-0.603705	-0.675505	-14.4981	1.24e-47	7.53e-46	6.15e-46	TRUE	No change	No
Trp53inp1	ENSMUSG00000028211	11880	9254	0.360386	0.288586	14.487	1.46e-47	8.83e-46	7.21e-46	TRUE	Up-regulated	Yes
Gm5077	ENSMUSG00000079343	317	759	-1.25962	-1.33142	-14.455	2.33e-47	1.4e-45	1.14e-45	TRUE	Down-regulated	Yes
Cyp11a1	ENSMUSG00000032323	637	1207	-0.92206	-0.993861	-14.4267	3.51e-47	2.1e-45	1.72e-45	TRUE	No change	No
Hnrnpc	ENSMUSG00000060373	26435	22058	0.261147	0.189347	14.4265	3.53e-47	2.1e-45	1.72e-45	TRUE	No change	No
mt-Nd1	ENSMUSG00000064341	258464	255965	0.0140168	-0.0577834	-14.3968	5.42e-47	3.22e-45	2.63e-45	TRUE	No change	No
Prkrir	ENSMUSG00000030753	10767	8310	0.373696	0.301896	14.3944	5.61e-47	3.33e-45	2.72e-45	TRUE	Up-regulated	No
Nr4a3	ENSMUSG00000028341	10196	11769	-0.206988	-0.278789	-14.3049	2.04e-46	1.21e-44	9.86e-45	TRUE	No change	No
Stk4	ENSMUSG00000018209	21348	17565	0.281397	0.209597	14.3	2.19e-46	1.29e-44	1.05e-44	TRUE	No change	Yes
Cd24a	ENSMUSG00000047139	3335	4399	-0.399489	-0.471289	-14.2985	2.23e-46	1.31e-44	1.07e-44	TRUE	Down-regulated	No
Cd2	ENSMUSG00000027863	22505	18592	0.275564	0.203763	14.2883	2.59e-46	1.52e-44	1.24e-44	TRUE	No change	Yes
Slc16a10	ENSMUSG00000019838	2927	1830	0.677579	0.605779	14.2863	2.67e-46	1.56e-44	1.27e-44	TRUE	Up-regulated	Yes
Gnb4	ENSMUSG00000027669	1552	2344	-0.594844	-0.666644	-14.2722	3.26e-46	1.9e-44	1.55e-44	TRUE	No change	No
Trbv17	ENSMUSG00000076474	241	21	3.52057	3.44877	14.2594	3.92e-46	2.28e-44	1.86e-44	TRUE	No change	No
Gm12250	ENSMUSG00000082292	2241	1311	0.773475	0.701675	14.2407	5.12e-46	2.97e-44	2.42e-44	TRUE	No change	No
BC016423	ENSMUSG00000033799	9211	7001	0.395797	0.323997	14.2336	5.67e-46	3.27e-44	2.68e-44	TRUE	Up-regulated	Yes
Cct2	ENSMUSG00000034024	40763	42794	-0.0701483	-0.141948	-14.2257	6.35e-46	3.66e-44	2.99e-44	TRUE	No change	Yes
Znfx1	ENSMUSG00000039501	5014	3501	0.518195	0.446395	14.1647	1.52e-45	8.7e-44	7.11e-44	TRUE	Up-regulated	No
Itga7	ENSMUSG00000025348	4923	3428	0.522171	0.45037	14.1508	1.85e-45	1.06e-43	8.64e-44	TRUE	Up-regulated	No
Nfatc2	ENSMUSG00000027544	12076	9470	0.350706	0.278906	14.1398	2.16e-45	1.23e-43	1.01e-43	TRUE	Up-regulated	Yes
Igfbp7	ENSMUSG00000036256	285	698	-1.29227	-1.36407	-14.1218	2.79e-45	1.59e-43	1.3e-43	TRUE	Down-regulated	Yes
Srp54b	ENSMUSG00000079108	692	1261	-0.865724	-0.937525	-14.0465	8.09e-45	4.59e-43	3.75e-43	TRUE	No change	No
Mnda	ENSMUSG00000026536	521	152	1.77721	1.70541	14.0242	1.11e-44	6.27e-43	5.12e-43	TRUE	No change	No
Rtp4	ENSMUSG00000033355	199	9	4.4667	4.3949	14.0152	1.26e-44	7.09e-43	5.8e-43	TRUE	No change	No
Fam46a	ENSMUSG00000032265	8310	6263	0.407995	0.336194	13.9988	1.59e-44	8.92e-43	7.29e-43	TRUE	Up-regulated	Yes
Hnrnpul2	ENSMUSG00000071659	33671	28635	0.233727	0.161927	13.991	1.77e-44	9.92e-43	8.11e-43	TRUE	No change	No
Igf2r	ENSMUSG00000023830	14143	15817	-0.161388	-0.233188	-13.9815	2.02e-44	1.13e-42	9.23e-43	TRUE	No change	Yes
AC125170.1	ENSMUSG00000094685	25	230	-3.20163	-3.27343	-13.9733	2.27e-44	1.27e-42	1.03e-42	TRUE	No change	No
Arhgef6	ENSMUSG00000031133	6754	8086	-0.259684	-0.331484	-13.9698	2.38e-44	1.32e-42	1.08e-42	TRUE	Down-regulated	No
Gimap6	ENSMUSG00000047867	13011	10306	0.336247	0.264447	13.9511	3.1e-44	1.72e-42	1.4e-42	TRUE	Up-regulated	No
Aebp2	ENSMUSG00000030232	40353	34673	0.218863	0.147063	13.9471	3.28e-44	1.81e-42	1.48e-42	TRUE	No change	No
Fam129a	ENSMUSG00000026483	6868	8197	-0.255206	-0.327006	-13.8862	7.68e-44	4.24e-42	3.46e-42	TRUE	Down-regulated	No
Son	ENSMUSG00000022961	48339	41932	0.205136	0.133336	13.8739	9.11e-44	5.01e-42	4.09e-42	TRUE	No change	No
Chd7	ENSMUSG00000041235	28119	30009	-0.09385	-0.16565	-13.8433	1.4e-43	7.66e-42	6.26e-42	TRUE	No change	No
Iigp1	ENSMUSG00000054072	425	106	2.0034	1.9316	13.7949	2.73e-43	1.49e-41	1.22e-41	TRUE	No change	No
Supt6h	ENSMUSG00000002052	23462	19539	0.263969	0.192169	13.7866	3.07e-43	1.67e-41	1.37e-41	TRUE	No change	No
Mybbp1a	ENSMUSG00000040463	35709	30526	0.226249	0.154449	13.7608	4.38e-43	2.38e-41	1.95e-41	TRUE	No change	No
Hsh2d	ENSMUSG00000062007	911	393	1.21292	1.14112	13.6833	1.28e-42	6.93e-41	5.66e-41	TRUE	No change	No
Vhl	ENSMUSG00000033933	5207	3702	0.492148	0.420347	13.6539	1.91e-42	1.03e-40	8.45e-41	TRUE	Up-regulated	Yes
Rfk	ENSMUSG00000024712	2736	3668	-0.422925	-0.494726	-13.6502	2.01e-42	1.08e-40	8.86e-41	TRUE	No change	No
Ccl3	ENSMUSG00000000982	3372	4380	-0.377326	-0.449127	-13.649	2.05e-42	1.1e-40	8.99e-41	TRUE	No change	No
Csrnp1	ENSMUSG00000032515	8935	6835	0.386526	0.314726	13.6395	2.33e-42	1.25e-40	1.02e-40	TRUE	Up-regulated	Yes
Ubc	ENSMUSG00000008348	11840	9334	0.343102	0.271302	13.6371	2.41e-42	1.29e-40	1.05e-40	TRUE	Up-regulated	Yes
Ankrd50	ENSMUSG00000044864	3352	4353	-0.376988	-0.448788	-13.5974	4.15e-42	2.21e-40	1.81e-40	TRUE	No change	No
Srgn	ENSMUSG00000020077	42245	36501	0.210845	0.139044	13.5112	1.34e-41	7.14e-40	5.83e-40	TRUE	No change	Yes
Ccl5	ENSMUSG00000035042	529	166	1.67208	1.60028	13.5041	1.48e-41	7.84e-40	6.4e-40	TRUE	No change	No
Dhx9	ENSMUSG00000042699	35749	30631	0.22291	0.15111	13.4787	2.09e-41	1.1e-39	9.02e-40	TRUE	No change	Yes
Sesn2	ENSMUSG00000028893	5837	4239	0.461503	0.389703	13.4739	2.23e-41	1.17e-39	9.6e-40	TRUE	Up-regulated	Yes
Cd200	ENSMUSG00000022661	37449	32173	0.219077	0.147277	13.4546	2.89e-41	1.52e-39	1.24e-39	TRUE	No change	No
Pde7a	ENSMUSG00000069094	11057	12531	-0.180542	-0.252342	-13.4219	4.5e-41	2.36e-39	1.93e-39	TRUE	No change	No
Hivep1	ENSMUSG00000021366	6516	7764	-0.252814	-0.324614	-13.4211	4.55e-41	2.38e-39	1.94e-39	TRUE	Down-regulated	Yes
Mapk1ip1l	ENSMUSG00000021840	16314	13275	0.297399	0.225599	13.4173	4.79e-41	2.5e-39	2.04e-39	TRUE	No change	Yes
Gm4902	ENSMUSG00000091649	3452	2299	0.586426	0.514626	13.39	6.91e-41	3.6e-39	2.94e-39	TRUE	Up-regulated	Yes
Sptlc1	ENSMUSG00000021468	4411	3073	0.521458	0.449658	13.3751	8.45e-41	4.38e-39	3.58e-39	TRUE	Up-regulated	Yes
Vat1	ENSMUSG00000034993	2294	3143	-0.454277	-0.526077	-13.3635	9.88e-41	5.11e-39	4.18e-39	TRUE	Down-regulated	No
Rsad2	ENSMUSG00000020641	183	9	4.34577	4.27397	13.347	1.23e-40	6.37e-39	5.2e-39	TRUE	No change	No
Themis	ENSMUSG00000049109	23367	25095	-0.102927	-0.174728	-13.3314	1.52e-40	7.83e-39	6.39e-39	TRUE	No change	No
mt-Nd2	ENSMUSG00000064345	166177	150805	0.140036	0.0682363	13.3266	1.62e-40	8.33e-39	6.8e-39	TRUE	No change	Yes
Rps23	ENSMUSG00000049517	61405	63000	-0.0369957	-0.108796	-13.3077	2.09e-40	1.07e-38	8.73e-39	TRUE	No change	Yes
Dock11	ENSMUSG00000031093	16847	18466	-0.13238	-0.20418	-13.2947	2.48e-40	1.27e-38	1.04e-38	TRUE	No change	No
Pdcd4	ENSMUSG00000024975	4946	6066	-0.294483	-0.366283	-13.2894	2.67e-40	1.36e-38	1.11e-38	TRUE	Down-regulated	No
Sema4c	ENSMUSG00000026121	504	975	-0.951978	-1.02378	-13.2876	2.73e-40	1.39e-38	1.13e-38	TRUE	Down-regulated	No
Stra6	ENSMUSG00000032327	4784	5883	-0.298335	-0.370135	-13.2161	7.08e-40	3.59e-38	2.93e-38	TRUE	No change	No
Adh1	ENSMUSG00000074207	45	257	-2.51377	-2.58557	-13.1438	1.85e-39	9.33e-38	7.63e-38	TRUE	No change	No
Uba7	ENSMUSG00000032596	1460	788	0.889701	0.817901	13.1311	2.18e-39	1.1e-37	8.99e-38	TRUE	No change	No
Hspa8	ENSMUSG00000015656	105960	95088	0.156185	0.0843844	13.1167	2.64e-39	1.33e-37	1.09e-37	TRUE	No change	No
Nolc1	ENSMUSG00000015176	18793	15515	0.276532	0.204732	13.1163	2.66e-39	1.33e-37	1.09e-37	TRUE	No change	Yes
Zfpm1	ENSMUSG00000049577	2146	2953	-0.460531	-0.532331	-13.0931	3.61e-39	1.8e-37	1.47e-37	TRUE	Down-regulated	No
Eif5a	ENSMUSG00000078812	88769	79234	0.163936	0.0921361	13.089	3.8e-39	1.9e-37	1.55e-37	TRUE	No change	No
Ybx1	ENSMUSG00000028639	67350	68766	-0.0300175	-0.101818	-13.028	8.48e-39	4.22e-37	3.45e-37	TRUE	No change	Yes
Actb	ENSMUSG00000029580	372220	343438	0.116106	0.0443057	13.0259	8.71e-39	4.32e-37	3.53e-37	TRUE	No change	Yes
Nr4a2	ENSMUSG00000026826	4535	5591	-0.302004	-0.373804	-13.0034	1.17e-38	5.79e-37	4.73e-37	TRUE	No change	No
Gm10222	ENSMUSG00000067736	5026	6121	-0.284357	-0.356157	-13.0032	1.17e-38	5.79e-37	4.73e-37	TRUE	Down-regulated	No
Plscr1	ENSMUSG00000032369	10312	8098	0.348687	0.276886	12.9761	1.67e-38	8.24e-37	6.73e-37	TRUE	No change	No
Sytl3	ENSMUSG00000041831	2425	3261	-0.42733	-0.49913	-12.9753	1.69e-38	8.3e-37	6.78e-37	TRUE	No change	No
Tcof1	ENSMUSG00000024613	17200	14130	0.283647	0.211847	12.968	1.86e-38	9.1e-37	7.44e-37	TRUE	No change	No
Larp1	ENSMUSG00000037331	42289	36688	0.204974	0.133174	12.9607	2.04e-38	9.99e-37	8.16e-37	TRUE	No change	Yes
Glipr2	ENSMUSG00000028480	7535	8782	-0.220942	-0.292742	-12.9438	2.55e-38	1.24e-36	1.01e-36	TRUE	Down-regulated	Yes
Stom	ENSMUSG00000026880	814	1361	-0.741566	-0.813367	-12.9357	2.83e-38	1.38e-36	1.13e-36	TRUE	Down-regulated	Yes
Nfkbia	ENSMUSG00000021025	8259	9538	-0.20772	-0.27952	-12.9098	3.96e-38	1.92e-36	1.57e-36	TRUE	Down-regulated	Yes
Stat4	ENSMUSG00000062939	7671	8920	-0.217629	-0.289429	-12.9049	4.22e-38	2.04e-36	1.67e-36	TRUE	Down-regulated	Yes
Cdc42bpa	ENSMUSG00000026490	801	1343	-0.745585	-0.817385	-12.9043	4.26e-38	2.05e-36	1.68e-36	TRUE	No change	No
Inpp4b	ENSMUSG00000037940	18954	15695	0.272197	0.200397	12.9032	4.32e-38	2.08e-36	1.7e-36	TRUE	No change	Yes
Kcnn4	ENSMUSG00000054342	11482	9122	0.331952	0.260152	12.9023	4.37e-38	2.1e-36	1.71e-36	TRUE	No change	Yes
Cmah	ENSMUSG00000016756	1409	2083	-0.563991	-0.635791	-12.9003	4.49e-38	2.15e-36	1.76e-36	TRUE	Down-regulated	Yes
Galnt10	ENSMUSG00000020520	1768	1023	0.789312	0.717512	12.8989	4.57e-38	2.18e-36	1.78e-36	TRUE	No change	No
Ms4a6b	ENSMUSG00000024677	23274	19546	0.251846	0.180046	12.892	4.99e-38	2.38e-36	1.95e-36	TRUE	No change	No
Tspan3	ENSMUSG00000032324	5718	6849	-0.260383	-0.332183	-12.8824	5.66e-38	2.69e-36	2.2e-36	TRUE	No change	No
Col5a3	ENSMUSG00000004098	428	852	-0.993243	-1.06504	-12.8297	1.12e-37	5.3e-36	4.33e-36	TRUE	No change	No
Ccr6	ENSMUSG00000040899	6211	7365	-0.24586	-0.31766	-12.807	1.5e-37	7.09e-36	5.79e-36	TRUE	Down-regulated	Yes
Folr4	ENSMUSG00000031933	5317	3870	0.458279	0.386479	12.7604	2.73e-37	1.29e-35	1.05e-35	TRUE	Up-regulated	No
Inpp5b	ENSMUSG00000028894	12361	13767	-0.155419	-0.227219	-12.7231	4.4e-37	2.07e-35	1.69e-35	TRUE	No change	Yes
Ifi203	ENSMUSG00000039997	641	248	1.36998	1.29818	12.707	5.41e-37	2.54e-35	2.08e-35	TRUE	No change	No
Igtp	ENSMUSG00000078853	9490	7422	0.3546	0.2828	12.7009	5.85e-37	2.74e-35	2.24e-35	TRUE	Up-regulated	No
Zfp609	ENSMUSG00000040524	11704	9343	0.325044	0.253244	12.6958	6.24e-37	2.92e-35	2.38e-35	TRUE	No change	Yes
Cadm1	ENSMUSG00000032076	58	272	-2.22948	-2.30128	-12.6429	1.22e-36	5.71e-35	4.67e-35	TRUE	No change	No
Gm10241	ENSMUSG00000084838	1761	2477	-0.492199	-0.563999	-12.6353	1.35e-36	6.28e-35	5.13e-35	TRUE	Down-regulated	Yes
Birc6	ENSMUSG00000024073	43045	37470	0.20011	0.12831	12.6091	1.88e-36	8.73e-35	7.13e-35	TRUE	No change	Yes
Tigit	ENSMUSG00000071552	851	1390	-0.707854	-0.779654	-12.6043	2e-36	9.26e-35	7.56e-35	TRUE	Down-regulated	Yes
Isg20	ENSMUSG00000039236	529	184	1.52356	1.45176	12.5702	3.08e-36	1.42e-34	1.16e-34	TRUE	Up-regulated	No
Mx1	ENSMUSG00000000386	244	38	2.68281	2.61101	12.5597	3.52e-36	1.62e-34	1.32e-34	TRUE	No change	No
Nsf	ENSMUSG00000034187	10130	11437	-0.175074	-0.246875	-12.5567	3.65e-36	1.68e-34	1.37e-34	TRUE	No change	No
Rod1	ENSMUSG00000028382	30123	25771	0.225117	0.153317	12.5481	4.07e-36	1.87e-34	1.53e-34	TRUE	No change	No
Ly6e	ENSMUSG00000022587	26745	28313	-0.0821954	-0.153996	-12.5255	5.42e-36	2.48e-34	2.03e-34	TRUE	No change	Yes
Chst11	ENSMUSG00000034612	1108	1700	-0.617577	-0.689377	-12.5195	5.84e-36	2.67e-34	2.18e-34	TRUE	No change	No
Gcnt1	ENSMUSG00000038843	281	631	-1.16707	-1.23887	-12.462	1.2e-35	5.48e-34	4.48e-34	TRUE	No change	No
Gm6969	ENSMUSG00000066553	781	1295	-0.729558	-0.801358	-12.4577	1.27e-35	5.77e-34	4.71e-34	TRUE	Down-regulated	No
Kras	ENSMUSG00000030265	9831	11111	-0.176579	-0.248379	-12.4485	1.42e-35	6.46e-34	5.28e-34	TRUE	No change	Yes
Dnmt3a	ENSMUSG00000020661	14833	12123	0.291064	0.219263	12.4481	1.43e-35	6.48e-34	5.29e-34	TRUE	No change	No
Cdk6	ENSMUSG00000040274	9678	7618	0.345297	0.273496	12.4242	1.93e-35	8.72e-34	7.12e-34	TRUE	Up-regulated	Yes
Pdia3	ENSMUSG00000027248	37478	32461	0.207337	0.135536	12.4121	2.25e-35	1.01e-33	8.27e-34	TRUE	No change	No
Tcea1-ps1	ENSMUSG00000067869	860	1391	-0.693714	-0.765514	-12.4106	2.29e-35	1.03e-33	8.41e-34	TRUE	Down-regulated	No
Dennd4a	ENSMUSG00000053641	4363	5343	-0.29233	-0.36413	-12.4035	2.5e-35	1.12e-33	9.16e-34	TRUE	No change	No
Hsp90ab1	ENSMUSG00000023944	275253	270796	0.0235519	-0.0482483	-12.3866	3.09e-35	1.38e-33	1.13e-33	TRUE	No change	Yes
Tagln2	ENSMUSG00000026547	23374	24892	-0.0907775	-0.162578	-12.3801	3.35e-35	1.49e-33	1.22e-33	TRUE	No change	No
5830444B04Rik	ENSMUSG00000084803	176	14	3.65208	3.58028	12.3653	4.03e-35	1.79e-33	1.46e-33	TRUE	No change	No
Rlim	ENSMUSG00000056537	18736	15603	0.26399	0.192189	12.3209	7e-35	3.11e-33	2.54e-33	TRUE	No change	No
Gm4955	ENSMUSG00000037849	175	14	3.64386	3.57206	12.3193	7.13e-35	3.16e-33	2.58e-33	TRUE	No change	No
Wipf1	ENSMUSG00000075284	28438	29959	-0.0751695	-0.14697	-12.3117	7.83e-35	3.46e-33	2.83e-33	TRUE	No change	Yes
H2-T23	ENSMUSG00000067212	11678	9374	0.317057	0.245256	12.2987	9.2e-35	4.06e-33	3.32e-33	TRUE	No change	No
Adk	ENSMUSG00000039197	2045	2778	-0.441946	-0.513746	-12.2954	9.59e-35	4.22e-33	3.45e-33	TRUE	Down-regulated	Yes
F730043M19Rik	ENSMUSG00000052125	1682	2362	-0.489831	-0.561631	-12.2917	1e-34	4.41e-33	3.6e-33	TRUE	Down-regulated	No
Morn4	ENSMUSG00000049670	179	472	-1.39883	-1.47063	-12.2908	1.01e-34	4.45e-33	3.63e-33	TRUE	No change	No
Smg7	ENSMUSG00000042772	11761	9448	0.31593	0.24413	12.288	1.05e-34	4.59e-33	3.75e-33	TRUE	No change	Yes
Msi2	ENSMUSG00000069769	14546	15930	-0.131124	-0.202924	-12.2746	1.24e-34	5.41e-33	4.42e-33	TRUE	No change	No
Rpl27a	ENSMUSG00000046364	63090	64292	-0.0272279	-0.0990281	-12.2574	1.53e-34	6.67e-33	5.45e-33	TRUE	No change	No
mt-Nd5	ENSMUSG00000064367	265825	261576	0.0232466	-0.0485536	-12.2493	1.69e-34	7.35e-33	6.01e-33	TRUE	No change	Yes
B930095G15Rik	ENSMUSG00000085133	607	1063	-0.808373	-0.880173	-12.2287	2.18e-34	9.46e-33	7.73e-33	TRUE	No change	No
Kdm6b	ENSMUSG00000018476	2089	2819	-0.432371	-0.504171	-12.1751	4.22e-34	1.82e-32	1.49e-32	TRUE	Down-regulated	Yes
Sat1	ENSMUSG00000025283	7715	8867	-0.20078	-0.27258	-12.1529	5.54e-34	2.39e-32	1.95e-32	TRUE	Down-regulated	No
Ermn	ENSMUSG00000026830	1502	2141	-0.5114	-0.5832	-12.1066	9.74e-34	4.19e-32	3.42e-32	TRUE	No change	No
Gm15487	ENSMUSG00000080242	452	854	-0.917913	-0.989713	-12.0931	1.15e-33	4.93e-32	4.03e-32	TRUE	No change	No
Pde3b	ENSMUSG00000030671	10101	8026	0.331745	0.259945	12.0923	1.16e-33	4.97e-32	4.06e-32	TRUE	No change	Yes
Prrc2c	ENSMUSG00000040225	53027	46734	0.182255	0.110454	12.0858	1.26e-33	5.37e-32	4.38e-32	TRUE	No change	Yes
Pdha1	ENSMUSG00000031299	7969	9120	-0.194635	-0.266435	-12.0601	1.72e-33	7.32e-32	5.98e-32	TRUE	Down-regulated	No
Tgm2	ENSMUSG00000037820	19665	16480	0.254914	0.183114	12.0456	2.05e-33	8.71e-32	7.12e-32	TRUE	No change	Yes
Dido1	ENSMUSG00000038914	9933	7886	0.332936	0.261136	12.0437	2.09e-33	8.89e-32	7.26e-32	TRUE	No change	No
Akr1c18	ENSMUSG00000021214	667	280	1.25226	1.18046	12.0296	2.48e-33	1.05e-31	8.6e-32	TRUE	Up-regulated	No
Bclaf1	ENSMUSG00000037608	25131	21384	0.232936	0.161136	12.029	2.5e-33	1.06e-31	8.64e-32	TRUE	No change	No
Fbxw10	ENSMUSG00000090173	57	255	-2.16146	-2.23326	-12.0205	2.77e-33	1.17e-31	9.56e-32	TRUE	No change	No
Serpinb6a	ENSMUSG00000060147	3638	4520	-0.313177	-0.384977	-12.0179	2.86e-33	1.2e-31	9.84e-32	TRUE	Down-regulated	No
Sash3	ENSMUSG00000031101	12718	10333	0.299613	0.227812	11.958	5.9e-33	2.48e-31	2.02e-31	TRUE	No change	Yes
Il12rb1	ENSMUSG00000000791	11568	9324	0.311119	0.239318	11.9566	6e-33	2.51e-31	2.05e-31	TRUE	No change	Yes
Ephx1	ENSMUSG00000038776	2179	1382	0.656909	0.585108	11.9485	6.61e-33	2.77e-31	2.26e-31	TRUE	Up-regulated	No
Papss1	ENSMUSG00000028032	1130	1693	-0.583259	-0.655059	-11.9426	7.1e-33	2.96e-31	2.42e-31	TRUE	Down-regulated	Yes
Eml2	ENSMUSG00000040811	2212	2940	-0.410465	-0.482265	-11.9387	7.44e-33	3.1e-31	2.53e-31	TRUE	No change	No
Slamf1	ENSMUSG00000015316	8131	6345	0.357813	0.286012	11.8832	1.45e-32	6.01e-31	4.91e-31	TRUE	No change	No
Spp1	ENSMUSG00000029304	765	1246	-0.703772	-0.775573	-11.8795	1.51e-32	6.27e-31	5.12e-31	TRUE	Down-regulated	No
Tubb6	ENSMUSG00000001473	8992	10159	-0.176044	-0.247845	-11.8787	1.53e-32	6.32e-31	5.16e-31	TRUE	No change	Yes
Coro2a	ENSMUSG00000028337	4483	3252	0.463137	0.391337	11.8542	2.05e-32	8.45e-31	6.9e-31	TRUE	Up-regulated	No
Tspan6	ENSMUSG00000067377	2903	3701	-0.350371	-0.422171	-11.8487	2.19e-32	9.01e-31	7.36e-31	TRUE	No change	No
Sae1	ENSMUSG00000052833	9430	10608	-0.169823	-0.241623	-11.8465	2.24e-32	9.23e-31	7.54e-31	TRUE	No change	No
Ppp1cb	ENSMUSG00000014956	15209	16529	-0.120074	-0.191874	-11.8451	2.28e-32	9.36e-31	7.65e-31	TRUE	No change	Yes
Myst3	ENSMUSG00000031540	12383	10055	0.300448	0.228648	11.841	2.4e-32	9.81e-31	8.02e-31	TRUE	No change	No
Lgals1	ENSMUSG00000068220	35592	36974	-0.0549581	-0.126758	-11.8386	2.47e-32	1.01e-30	8.23e-31	TRUE	No change	Yes
Ifitm3	ENSMUSG00000025492	3425	2383	0.523325	0.451525	11.8308	2.7e-32	1.1e-30	9.01e-31	TRUE	No change	No
Acadl	ENSMUSG00000026003	3206	4031	-0.330363	-0.402164	-11.8205	3.06e-32	1.24e-30	1.02e-30	TRUE	Down-regulated	Yes
Mki67	ENSMUSG00000031004	85337	85959	-0.0104773	-0.0822775	-11.8121	3.38e-32	1.37e-30	1.12e-30	TRUE	No change	Yes
Lat	ENSMUSG00000030742	13041	10642	0.293285	0.221485	11.7855	4.64e-32	1.88e-30	1.53e-30	TRUE	No change	Yes
Vcpip1	ENSMUSG00000045210	8241	6451	0.353297	0.281496	11.7836	4.74e-32	1.92e-30	1.57e-30	TRUE	Up-regulated	Yes
Thsd7a	ENSMUSG00000032625	9	140	-3.95936	-4.03116	-11.7734	5.36e-32	2.16e-30	1.77e-30	TRUE	No change	No
Sap30	ENSMUSG00000031609	3459	2415	0.518332	0.446532	11.7681	5.7e-32	2.29e-30	1.87e-30	TRUE	Up-regulated	Yes
Hk2	ENSMUSG00000000628	36005	31289	0.202542	0.130742	11.745	7.49e-32	3.01e-30	2.46e-30	TRUE	No change	Yes
Dcp2	ENSMUSG00000024472	6929	5330	0.378512	0.306711	11.7214	9.9e-32	3.97e-30	3.24e-30	TRUE	Up-regulated	Yes
Zdhhc18	ENSMUSG00000037553	11813	9574	0.303182	0.231382	11.6979	1.31e-31	5.23e-30	4.27e-30	TRUE	No change	Yes
Runx2	ENSMUSG00000039153	2149	2849	-0.40679	-0.47859	-11.6703	1.81e-31	7.22e-30	5.9e-30	TRUE	Down-regulated	No
Lrig1	ENSMUSG00000030029	5244	6205	-0.242764	-0.314564	-11.6468	2.38e-31	9.49e-30	7.75e-30	TRUE	Down-regulated	No
Rps7	ENSMUSG00000061477	36273	37591	-0.0514912	-0.123291	-11.6175	3.36e-31	1.34e-29	1.09e-29	TRUE	No change	Yes
Ubb	ENSMUSG00000019505	32464	28106	0.207963	0.136162	11.6037	3.95e-31	1.57e-29	1.28e-29	TRUE	No change	No
Gbe1	ENSMUSG00000022707	3603	4441	-0.301686	-0.373486	-11.5799	5.21e-31	2.06e-29	1.69e-29	TRUE	No change	No
Nfkb1	ENSMUSG00000028163	37044	38346	-0.0498362	-0.121636	-11.5795	5.24e-31	2.07e-29	1.69e-29	TRUE	No change	Yes
Sdc1	ENSMUSG00000020592	1006	1523	-0.598286	-0.670086	-11.5568	6.82e-31	2.69e-29	2.2e-29	TRUE	Down-regulated	No
Gm9781	ENSMUSG00000043424	2783	1884	0.562842	0.491042	11.5187	1.06e-30	4.18e-29	3.42e-29	TRUE	Up-regulated	Yes
Ezr	ENSMUSG00000052397	18047	19339	-0.0997542	-0.171554	-11.4963	1.38e-30	5.41e-29	4.42e-29	TRUE	No change	Yes
Crtam	ENSMUSG00000032021	1070	1596	-0.57685	-0.64865	-11.4947	1.4e-30	5.5e-29	4.49e-29	TRUE	Down-regulated	Yes
Lef1	ENSMUSG00000027985	15075	12485	0.271962	0.200162	11.494	1.41e-30	5.53e-29	4.52e-29	TRUE	No change	Yes
Rhof	ENSMUSG00000029449	4120	4988	-0.275817	-0.347617	-11.4736	1.79e-30	6.99e-29	5.71e-29	TRUE	Down-regulated	No
Ccng1	ENSMUSG00000020326	29112	25097	0.214099	0.142299	11.471	1.85e-30	7.19e-29	5.87e-29	TRUE	No change	Yes
Inf2	ENSMUSG00000037679	4056	4918	-0.278014	-0.349814	-11.4605	2.08e-30	8.1e-29	6.62e-29	TRUE	Down-regulated	Yes
Snrpn	ENSMUSG00000000948	10	136	-3.76553	-3.83733	-11.4233	3.2e-30	1.24e-28	1.01e-28	TRUE	No change	No
Slc17a6	ENSMUSG00000030500	3943	2839	0.473911	0.402111	11.4021	4.08e-30	1.58e-28	1.29e-28	TRUE	No change	No
C530028O21Rik	ENSMUSG00000030329	310	634	-1.03221	-1.10401	-11.3951	4.42e-30	1.71e-28	1.4e-28	TRUE	No change	No
Stat5b	ENSMUSG00000020919	14396	15622	-0.117911	-0.189711	-11.3899	4.69e-30	1.81e-28	1.48e-28	TRUE	No change	No
Ppp6r1	ENSMUSG00000052296	13546	14752	-0.123044	-0.194844	-11.3575	6.81e-30	2.62e-28	2.14e-28	TRUE	No change	No
Tgtp1	ENSMUSG00000078922	695	315	1.14166	1.06986	11.3444	7.91e-30	3.04e-28	2.48e-28	TRUE	Up-regulated	No
Tasp1	ENSMUSG00000039033	2179	2856	-0.39033	-0.46213	-11.315	1.11e-29	4.24e-28	3.47e-28	TRUE	Down-regulated	Yes
Mycbp2	ENSMUSG00000033004	18643	15698	0.248053	0.176253	11.3023	1.28e-29	4.89e-28	4e-28	TRUE	No change	Yes
Sestd1	ENSMUSG00000042272	2449	3155	-0.365447	-0.437247	-11.3009	1.3e-29	4.96e-28	4.05e-28	TRUE	No change	No
Rorc	ENSMUSG00000028150	2897	3645	-0.331359	-0.403159	-11.2662	1.93e-29	7.35e-28	6e-28	TRUE	Down-regulated	Yes
Nhedc2	ENSMUSG00000037994	1555	2147	-0.465408	-0.537208	-11.2569	2.14e-29	8.15e-28	6.66e-28	TRUE	Down-regulated	Yes
Perp	ENSMUSG00000019851	1169	1698	-0.538562	-0.610362	-11.2307	2.88e-29	1.09e-27	8.94e-28	TRUE	Down-regulated	Yes
Il2rg	ENSMUSG00000031304	9060	7226	0.326314	0.254514	11.2234	3.13e-29	1.19e-27	9.69e-28	TRUE	No change	No
Neat1	ENSMUSG00000092274	7827	8861	-0.17901	-0.25081	-11.2208	3.22e-29	1.22e-27	9.97e-28	TRUE	No change	No
Acpp	ENSMUSG00000032561	58	238	-2.03684	-2.10864	-11.2042	3.89e-29	1.47e-27	1.2e-27	TRUE	No change	No
Ogt	ENSMUSG00000034160	27431	28686	-0.0645396	-0.13634	-11.1965	4.24e-29	1.6e-27	1.31e-27	TRUE	No change	No
Slc15a2	ENSMUSG00000022899	84	285	-1.7625	-1.8343	-11.1848	4.84e-29	1.82e-27	1.49e-27	TRUE	No change	No
Oxa1l	ENSMUSG00000000959	2733	3458	-0.339452	-0.411253	-11.178	5.23e-29	1.96e-27	1.6e-27	TRUE	Down-regulated	Yes
Il2rb	ENSMUSG00000068227	41820	36741	0.186802	0.115002	11.165	6.05e-29	2.27e-27	1.85e-27	TRUE	No change	Yes
Ascc3	ENSMUSG00000038774	9255	7403	0.322123	0.250323	11.1649	6.06e-29	2.26e-27	1.85e-27	TRUE	No change	No
Sarnp	ENSMUSG00000078427	3843	2774	0.470265	0.398465	11.1615	6.29e-29	2.35e-27	1.92e-27	TRUE	Up-regulated	Yes
Rps2	ENSMUSG00000044533	113874	103287	0.14078	0.0689795	11.1458	7.51e-29	2.8e-27	2.28e-27	TRUE	No change	No
Lrfn1	ENSMUSG00000030600	552	944	-0.774119	-0.845919	-11.1413	7.89e-29	2.93e-27	2.4e-27	TRUE	Down-regulated	Yes
Leng8	ENSMUSG00000035545	5401	6314	-0.225328	-0.297128	-11.1311	8.86e-29	3.29e-27	2.68e-27	TRUE	Down-regulated	No
S100a11	ENSMUSG00000027907	4221	5060	-0.261553	-0.333353	-11.1094	1.13e-28	4.18e-27	3.42e-27	TRUE	No change	No
Fam18b	ENSMUSG00000014177	2529	3228	-0.352074	-0.423874	-11.107	1.16e-28	4.29e-27	3.5e-27	TRUE	No change	No
Gm8210	ENSMUSG00000094497	586	985	-0.749223	-0.821023	-11.0935	1.35e-28	4.98e-27	4.07e-27	TRUE	Down-regulated	Yes
Trim26	ENSMUSG00000024457	3564	2550	0.483	0.4112	11.0678	1.8e-28	6.62e-27	5.41e-27	TRUE	Up-regulated	Yes
Acat2	ENSMUSG00000023832	5237	6131	-0.227382	-0.299182	-11.0405	2.44e-28	8.96e-27	7.32e-27	TRUE	No change	No
Slc4a11	ENSMUSG00000074796	3033	3772	-0.314584	-0.386384	-11.0159	3.2e-28	1.17e-26	9.6e-27	TRUE	Down-regulated	Yes
Ndrg1	ENSMUSG00000005125	12913	10640	0.279326	0.207526	11.015	3.23e-28	1.18e-26	9.68e-27	TRUE	No change	No
Cenpe	ENSMUSG00000045328	15739	16916	-0.104045	-0.175845	-11.0125	3.33e-28	1.22e-26	9.93e-27	TRUE	No change	Yes
Max	ENSMUSG00000059436	8210	6511	0.334503	0.262703	11.012	3.34e-28	1.22e-26	9.97e-27	TRUE	No change	No
2022-09-11	ENSMUSG00000058013	13978	15130	-0.114254	-0.186054	-11	3.82e-28	1.39e-26	1.14e-26	TRUE	No change	Yes
Tox4	ENSMUSG00000016831	11279	9199	0.29409	0.22229	10.9986	3.88e-28	1.41e-26	1.15e-26	TRUE	No change	No
Icos	ENSMUSG00000026009	19667	16671	0.238436	0.166636	10.9935	4.1e-28	1.49e-26	1.22e-26	TRUE	No change	Yes
Tgtp2	ENSMUSG00000078921	791	389	1.02391	0.952107	10.9925	4.15e-28	1.5e-26	1.23e-26	TRUE	Up-regulated	Yes
H1f0	ENSMUSG00000096210	4926	5797	-0.23489	-0.30669	-10.9906	4.24e-28	1.53e-26	1.25e-26	TRUE	Down-regulated	Yes
Dock10	ENSMUSG00000038608	13271	14409	-0.118693	-0.190493	-10.9823	4.65e-28	1.68e-26	1.37e-26	TRUE	No change	Yes
Mdn1	ENSMUSG00000058006	21096	17958	0.232343	0.160543	10.9813	4.7e-28	1.69e-26	1.38e-26	TRUE	No change	No
2810474O19Rik	ENSMUSG00000032712	5429	4123	0.396992	0.325192	10.9652	5.62e-28	2.02e-26	1.65e-26	TRUE	No change	No
Smox	ENSMUSG00000027333	7033	8002	-0.18622	-0.258021	-10.9558	6.23e-28	2.24e-26	1.83e-26	TRUE	No change	Yes
Mapkapk2	ENSMUSG00000016528	12968	14095	-0.120227	-0.192028	-10.9465	6.91e-28	2.47e-26	2.02e-26	TRUE	No change	Yes
Ndrg2	ENSMUSG00000004558	3980	4786	-0.266052	-0.337852	-10.9417	7.28e-28	2.6e-26	2.13e-26	TRUE	Down-regulated	No
Atp1b1	ENSMUSG00000026576	505	875	-0.793	-0.8648	-10.93	8.28e-28	2.95e-26	2.41e-26	TRUE	Down-regulated	Yes
Pabpc4	ENSMUSG00000011257	14855	16006	-0.107664	-0.179464	-10.9257	8.68e-28	3.09e-26	2.53e-26	TRUE	No change	No
Kbtbd11	ENSMUSG00000055675	13428	11110	0.273386	0.201585	10.9223	9.02e-28	3.21e-26	2.62e-26	TRUE	No change	Yes
Trim21	ENSMUSG00000030966	1885	1205	0.645531	0.573731	10.9186	9.4e-28	3.33e-26	2.72e-26	TRUE	Up-regulated	Yes
Idh1	ENSMUSG00000025950	889	1348	-0.600565	-0.672365	-10.9052	1.09e-27	3.85e-26	3.15e-26	TRUE	No change	No
Serpinb9	ENSMUSG00000045827	5171	3910	0.403275	0.331475	10.8964	1.2e-27	4.24e-26	3.46e-26	TRUE	No change	No
Gm4353	ENSMUSG00000091900	452	171	1.40233	1.33053	10.8752	1.51e-27	5.34e-26	4.36e-26	TRUE	No change	No
Acin1	ENSMUSG00000022185	13656	11320	0.270661	0.198861	10.8709	1.59e-27	5.59e-26	4.57e-26	TRUE	No change	No
Ifi35	ENSMUSG00000010358	1869	1195	0.645256	0.573456	10.8674	1.65e-27	5.79e-26	4.73e-26	TRUE	No change	No
Ckap5	ENSMUSG00000040549	16883	18041	-0.095708	-0.167508	-10.8494	2.01e-27	7.04e-26	5.76e-26	TRUE	No change	Yes
Nsdhl	ENSMUSG00000031349	3101	3831	-0.304988	-0.376788	-10.844	2.13e-27	7.46e-26	6.08e-26	TRUE	No change	No
Marcksl1	ENSMUSG00000047945	8364	6664	0.327805	0.256004	10.844	2.13e-27	7.44e-26	6.08e-26	TRUE	No change	No
Sema4f	ENSMUSG00000000627	1419	1964	-0.46892	-0.540721	-10.8302	2.48e-27	8.64e-26	7.06e-26	TRUE	Down-regulated	No
Zzef1	ENSMUSG00000055670	7966	6323	0.333246	0.261446	10.7976	3.53e-27	1.23e-25	1.01e-25	TRUE	No change	No
Ell2	ENSMUSG00000001542	3086	3809	-0.303674	-0.375474	-10.7776	4.39e-27	1.53e-25	1.25e-25	TRUE	Down-regulated	No
Dars2	ENSMUSG00000026709	1952	2561	-0.391754	-0.463554	-10.7451	6.25e-27	2.17e-25	1.77e-25	TRUE	No change	No
Tia1	ENSMUSG00000071337	4807	5645	-0.231837	-0.303637	-10.7433	6.38e-27	2.21e-25	1.81e-25	TRUE	No change	No
Atp6v0c	ENSMUSG00000024121	3722	2707	0.459383	0.387583	10.7046	9.69e-27	3.35e-25	2.74e-25	TRUE	No change	No
Pmepa1	ENSMUSG00000038400	4803	3615	0.40994	0.33814	10.7003	1.01e-26	3.5e-25	2.86e-25	TRUE	Up-regulated	No
4930431P03Rik	ENSMUSG00000075042	176	419	-1.25137	-1.32317	-10.6888	1.15e-26	3.96e-25	3.24e-25	TRUE	No change	No
Gfpt2	ENSMUSG00000020363	260	540	-1.05445	-1.12625	-10.687	1.17e-26	4.03e-25	3.29e-25	TRUE	No change	No
Rpl13	ENSMUSG00000000740	58330	59065	-0.0180654	-0.0898656	-10.678	1.29e-26	4.43e-25	3.62e-25	TRUE	No change	No
Sucla2	ENSMUSG00000022110	4114	4901	-0.252534	-0.324335	-10.6543	1.67e-26	5.71e-25	4.66e-25	TRUE	No change	No
Nup50	ENSMUSG00000016619	13635	11334	0.266658	0.194857	10.6512	1.72e-26	5.89e-25	4.81e-25	TRUE	No change	Yes
Atf3	ENSMUSG00000026628	3170	2254	0.491995	0.420195	10.6498	1.75e-26	5.97e-25	4.88e-25	TRUE	No change	No
Cnbp	ENSMUSG00000030057	35866	31436	0.190199	0.118399	10.6384	1.98e-26	6.74e-25	5.5e-25	TRUE	No change	No
Tgm1	ENSMUSG00000022218	678	322	1.07422	1.00242	10.6219	2.36e-26	8.02e-25	6.56e-25	TRUE	Up-regulated	No
Tmem109	ENSMUSG00000034659	7863	6253	0.330531	0.258731	10.6211	2.38e-26	8.08e-25	6.6e-25	TRUE	No change	No
Rac2	ENSMUSG00000033220	26749	27865	-0.0589692	-0.130769	-10.5944	3.16e-26	1.07e-24	8.77e-25	TRUE	No change	Yes
9930111J21Rik1	ENSMUSG00000069893	900	477	0.915936	0.844136	10.5921	3.24e-26	1.1e-24	8.97e-25	TRUE	No change	No
Gm4294	ENSMUSG00000078377	1903	2495	-0.390764	-0.462564	-10.5849	3.5e-26	1.18e-24	9.68e-25	TRUE	Down-regulated	No
Tkt	ENSMUSG00000021957	27150	28253	-0.0574519	-0.129252	-10.5469	5.25e-26	1.77e-24	1.45e-24	TRUE	No change	No
Plekha8	ENSMUSG00000005225	543	907	-0.74015	-0.811951	-10.5442	5.41e-26	1.82e-24	1.49e-24	TRUE	No change	No
Junb	ENSMUSG00000052837	30558	26624	0.198823	0.127023	10.5187	7.08e-26	2.38e-24	1.95e-24	TRUE	No change	Yes
Rpl15	ENSMUSG00000012405	38972	34308	0.183893	0.112093	10.5106	7.72e-26	2.59e-24	2.12e-24	TRUE	No change	No
Nkg7	ENSMUSG00000004612	230	492	-1.09702	-1.16882	-10.5088	7.87e-26	2.64e-24	2.16e-24	TRUE	Down-regulated	No
Rb1	ENSMUSG00000022105	6227	7108	-0.190906	-0.262707	-10.5046	8.23e-26	2.75e-24	2.25e-24	TRUE	No change	Yes
Tuba1a	ENSMUSG00000072235	14360	15431	-0.103776	-0.175576	-10.5023	8.43e-26	2.82e-24	2.3e-24	TRUE	No change	Yes
Ddx21	ENSMUSG00000020075	39897	35157	0.182468	0.110668	10.5021	8.45e-26	2.82e-24	2.3e-24	TRUE	No change	Yes
Rpl6	ENSMUSG00000029614	66779	67280	-0.0107832	-0.0825834	-10.4869	9.92e-26	3.3e-24	2.7e-24	TRUE	No change	No
Ubash3b	ENSMUSG00000032020	3600	4336	-0.268368	-0.340168	-10.4817	1.05e-25	3.48e-24	2.85e-24	TRUE	Down-regulated	No
Dock9	ENSMUSG00000025558	1940	2529	-0.38251	-0.454311	-10.4816	1.05e-25	3.48e-24	2.85e-24	TRUE	Down-regulated	Yes
Rps4x	ENSMUSG00000031320	88712	88708	6.51e-05	-0.0717351	-10.4814	1.05e-25	3.48e-24	2.85e-24	TRUE	No change	No
Gmfg	ENSMUSG00000060791	4319	5101	-0.240083	-0.311883	-10.4748	1.13e-25	3.73e-24	3.05e-24	TRUE	Down-regulated	No
Ddx6	ENSMUSG00000032097	31918	27876	0.195347	0.123547	10.4625	1.28e-25	4.24e-24	3.46e-24	TRUE	No change	Yes
Fchsd2	ENSMUSG00000030691	2710	3373	-0.315739	-0.38754	-10.446	1.53e-25	5.03e-24	4.11e-24	TRUE	Down-regulated	Yes
Wdr43	ENSMUSG00000041057	15296	12847	0.251723	0.179923	10.4438	1.56e-25	5.14e-24	4.2e-24	TRUE	No change	Yes
Adam8	ENSMUSG00000025473	781	1194	-0.612408	-0.684209	-10.4228	1.95e-25	6.41e-24	5.24e-24	TRUE	No change	No
Socs3	ENSMUSG00000053113	4886	5694	-0.220789	-0.292589	-10.4171	2.07e-25	6.79e-24	5.55e-24	TRUE	Down-regulated	Yes
Abca3	ENSMUSG00000024130	5258	6084	-0.210506	-0.282306	-10.4081	2.28e-25	7.45e-24	6.09e-24	TRUE	Down-regulated	No
Irgm2	ENSMUSG00000069874	2044	1356	0.592038	0.520238	10.4057	2.34e-25	7.63e-24	6.23e-24	TRUE	No change	No
Acp1	ENSMUSG00000044573	3590	4318	-0.266379	-0.33818	-10.4024	2.42e-25	7.88e-24	6.44e-24	TRUE	No change	No
Marveld1	ENSMUSG00000044345	2104	2705	-0.362494	-0.434294	-10.3986	2.52e-25	8.19e-24	6.7e-24	TRUE	Down-regulated	No
Paics	ENSMUSG00000029247	21258	22343	-0.071817	-0.143617	-10.3951	2.61e-25	8.48e-24	6.93e-24	TRUE	No change	No
Anxa5	ENSMUSG00000027712	7591	8508	-0.16453	-0.23633	-10.3862	2.86e-25	9.29e-24	7.59e-24	TRUE	No change	No
Xpo5	ENSMUSG00000067150	7779	6206	0.325921	0.254121	10.3843	2.92e-25	9.47e-24	7.74e-24	TRUE	No change	No
Maged1	ENSMUSG00000025151	322	614	-0.931178	-1.00298	-10.3676	3.48e-25	1.13e-23	9.2e-24	TRUE	Down-regulated	No
1300014I06Rik	ENSMUSG00000021411	110	308	-1.48543	-1.55723	-10.3566	3.91e-25	1.26e-23	1.03e-23	TRUE	No change	No
Fam102a	ENSMUSG00000039157	9630	7832	0.298155	0.226355	10.3413	4.58e-25	1.48e-23	1.21e-23	TRUE	No change	No
Ywhag	ENSMUSG00000051391	18663	15889	0.232153	0.160352	10.3166	5.93e-25	1.91e-23	1.56e-23	TRUE	No change	No
Pik3r5	ENSMUSG00000020901	1169	1645	-0.492813	-0.564613	-10.3069	6.56e-25	2.11e-23	1.72e-23	TRUE	No change	No
Hspa4l	ENSMUSG00000025757	11442	12438	-0.120415	-0.192215	-10.2925	7.61e-25	2.44e-23	2e-23	TRUE	No change	No
Tspan2	ENSMUSG00000027858	271	542	-1	-1.0718	-10.2857	8.17e-25	2.62e-23	2.14e-23	TRUE	No change	No
Car12	ENSMUSG00000032373	3046	3721	-0.288774	-0.360575	-10.2561	1.11e-24	3.55e-23	2.9e-23	TRUE	Down-regulated	No
Smtn	ENSMUSG00000020439	660	1039	-0.654658	-0.726458	-10.2478	1.21e-24	3.86e-23	3.16e-23	TRUE	Down-regulated	No
Lats1	ENSMUSG00000040021	7423	5911	0.3286	0.2568	10.2461	1.23e-24	3.93e-23	3.21e-23	TRUE	No change	No
Dixdc1	ENSMUSG00000032064	351	648	-0.884523	-0.956323	-10.2378	1.34e-24	4.27e-23	3.49e-23	TRUE	No change	No
Stk39	ENSMUSG00000027030	5731	6558	-0.194469	-0.266269	-10.2205	1.61e-24	5.1e-23	4.17e-23	TRUE	Down-regulated	No
Gas5	ENSMUSG00000053332	13815	11559	0.257219	0.185419	10.2187	1.64e-24	5.18e-23	4.24e-23	TRUE	No change	No
Selenbp1	ENSMUSG00000068874	1074	616	0.801992	0.730192	10.2085	1.82e-24	5.75e-23	4.7e-23	TRUE	Up-regulated	No
Ms4a4b	ENSMUSG00000056290	4443	5205	-0.228364	-0.300164	-10.2042	1.9e-24	6e-23	4.9e-23	TRUE	No change	No
Pim1	ENSMUSG00000024014	11933	12922	-0.114873	-0.186673	-10.1982	2.02e-24	6.37e-23	5.21e-23	TRUE	No change	Yes
Rgs1	ENSMUSG00000026358	24168	20886	0.210562	0.138762	10.1977	2.03e-24	6.39e-23	5.22e-23	TRUE	No change	Yes
Ppp1r3e	ENSMUSG00000072494	634	303	1.06517	0.993365	10.1946	2.1e-24	6.59e-23	5.39e-23	TRUE	No change	No
Mvd	ENSMUSG00000006517	2984	3647	-0.289463	-0.361263	-10.1718	2.65e-24	8.32e-23	6.79e-23	TRUE	Down-regulated	No
Gmfb	ENSMUSG00000062014	10415	11374	-0.127077	-0.198877	-10.1717	2.65e-24	8.31e-23	6.79e-23	TRUE	No change	Yes
Crem	ENSMUSG00000063889	10170	8332	0.287585	0.215785	10.1496	3.33e-24	1.04e-22	8.51e-23	TRUE	No change	No
Dapl1	ENSMUSG00000026989	165	387	-1.22987	-1.30167	-10.1433	3.55e-24	1.11e-22	9.07e-23	TRUE	No change	No
2210012G02Rik	ENSMUSG00000028619	458	783	-0.773665	-0.845465	-10.1422	3.59e-24	1.12e-22	9.15e-23	TRUE	Down-regulated	No
Bcr	ENSMUSG00000009681	2273	2872	-0.337458	-0.409258	-10.141	3.63e-24	1.13e-22	9.25e-23	TRUE	Down-regulated	Yes
Plxnd1	ENSMUSG00000030123	2134	2719	-0.349516	-0.421316	-10.1367	3.8e-24	1.18e-22	9.65e-23	TRUE	No change	No
Plagl1	ENSMUSG00000019817	1053	1500	-0.510457	-0.582257	-10.1188	4.56e-24	1.42e-22	1.16e-22	TRUE	Down-regulated	No
Ppp1r16b	ENSMUSG00000037754	10191	11137	-0.128065	-0.199865	-10.1135	4.81e-24	1.49e-22	1.22e-22	TRUE	No change	Yes
Nr4a1	ENSMUSG00000023034	9008	9928	-0.140296	-0.212096	-10.1116	4.91e-24	1.52e-22	1.24e-22	TRUE	No change	Yes
Rest	ENSMUSG00000029249	8414	6792	0.308955	0.237155	10.1085	5.06e-24	1.56e-22	1.28e-22	TRUE	No change	Yes
Cited2	ENSMUSG00000039910	3702	4410	-0.252474	-0.324274	-10.1047	5.27e-24	1.62e-22	1.33e-22	TRUE	Down-regulated	Yes
Pnn	ENSMUSG00000020994	15446	13036	0.244732	0.172932	10.0994	5.56e-24	1.71e-22	1.4e-22	TRUE	No change	Yes
Mxd1	ENSMUSG00000001156	4324	3259	0.407937	0.336137	10.096	5.75e-24	1.77e-22	1.45e-22	TRUE	Up-regulated	Yes
Serpinf1	ENSMUSG00000000753	11741	9731	0.270895	0.199095	10.0912	6.04e-24	1.86e-22	1.52e-22	TRUE	No change	No
Chd3	ENSMUSG00000018474	6075	6900	-0.183712	-0.255512	-10.0789	6.85e-24	2.1e-22	1.72e-22	TRUE	No change	No
Gm13546	ENSMUSG00000086862	2325	2924	-0.330713	-0.402513	-10.0755	7.09e-24	2.17e-22	1.77e-22	TRUE	No change	No
Rpl5	ENSMUSG00000058558	93830	93521	0.00475891	-0.0670413	-10.0664	7.78e-24	2.38e-22	1.94e-22	TRUE	No change	Yes
Dek	ENSMUSG00000021377	25431	22060	0.205155	0.133355	10.0627	8.07e-24	2.46e-22	2.01e-22	TRUE	No change	No
Ppp1r15b	ENSMUSG00000046062	12939	10802	0.260428	0.188627	10.0549	8.74e-24	2.66e-22	2.18e-22	TRUE	No change	Yes
Nup210	ENSMUSG00000030091	21112	18153	0.217855	0.146055	10.0193	1.25e-23	3.82e-22	3.12e-22	TRUE	No change	No
Tpi1	ENSMUSG00000023456	78967	79010	-0.000785379	-0.0725856	-10.0069	1.42e-23	4.32e-22	3.53e-22	TRUE	No change	No
Scd2	ENSMUSG00000025203	142657	140921	0.0176639	-0.0541363	-10.0046	1.45e-23	4.41e-22	3.6e-22	TRUE	No change	Yes
Hmmr	ENSMUSG00000020330	10225	11155	-0.12559	-0.19739	-10.0006	1.52e-23	4.59e-22	3.75e-22	TRUE	No change	No
Stk40	ENSMUSG00000042608	4589	3492	0.394126	0.322326	9.99737	1.56e-23	4.73e-22	3.86e-22	TRUE	Up-regulated	No
Cotl1	ENSMUSG00000031827	11770	12724	-0.112438	-0.184238	-9.99199	1.65e-23	4.99e-22	4.07e-22	TRUE	No change	No
Impdh2	ENSMUSG00000062867	14357	15338	-0.0953561	-0.167156	-9.98303	1.81e-23	5.45e-22	4.45e-22	TRUE	No change	No
Bcl11b	ENSMUSG00000048251	12332	10273	0.263549	0.191749	9.9732	2e-23	6.01e-22	4.91e-22	TRUE	No change	Yes
Nop58	ENSMUSG00000026020	20191	17329	0.220524	0.148724	9.97262	2.01e-23	6.03e-22	4.93e-22	TRUE	No change	Yes
Ubr4	ENSMUSG00000066036	35240	31030	0.18355	0.11175	9.96439	2.18e-23	6.54e-22	5.35e-22	TRUE	No change	No
Zfp874a	ENSMUSG00000069206	996	567	0.812797	0.740997	9.95766	2.33e-23	6.99e-22	5.71e-22	TRUE	No change	No
Cd97	ENSMUSG00000002885	2463	3065	-0.31547	-0.387271	-9.95121	2.49e-23	7.45e-22	6.09e-22	TRUE	No change	No
Tcp1	ENSMUSG00000068039	42674	43449	-0.0259656	-0.0977658	-9.9485	2.56e-23	7.64e-22	6.24e-22	TRUE	No change	No
Crmp1	ENSMUSG00000029121	1142	1593	-0.480184	-0.551984	-9.93755	2.86e-23	8.52e-22	6.96e-22	TRUE	No change	No
Gimap4	ENSMUSG00000054435	22234	19189	0.212488	0.140688	9.9135	3.64e-23	1.08e-21	8.84e-22	TRUE	No change	No
Bcl2	ENSMUSG00000057329	18034	15395	0.228258	0.156457	9.90153	4.1e-23	1.22e-21	9.95e-22	TRUE	No change	No
Nisch	ENSMUSG00000021910	16726	17704	-0.0819829	-0.153783	-9.89042	4.58e-23	1.36e-21	1.11e-21	TRUE	No change	No
Arhgap29	ENSMUSG00000039831	303	572	-0.916697	-0.988498	-9.887	4.74e-23	1.4e-21	1.15e-21	TRUE	No change	No
Dpy19l1	ENSMUSG00000043067	3489	4163	-0.25481	-0.32661	-9.88435	4.87e-23	1.44e-21	1.18e-21	TRUE	Down-regulated	No
Dnaja1	ENSMUSG00000028410	20048	17217	0.219625	0.147824	9.87867	5.15e-23	1.52e-21	1.24e-21	TRUE	No change	No
Ankrd46	ENSMUSG00000048307	7067	7901	-0.160937	-0.232738	-9.86281	6.03e-23	1.78e-21	1.45e-21	TRUE	No change	Yes
Psme1	ENSMUSG00000022216	10928	9042	0.273316	0.201515	9.84971	6.87e-23	2.02e-21	1.65e-21	TRUE	No change	No
Hnrnpab	ENSMUSG00000020358	28953	25312	0.193891	0.122091	9.84954	6.89e-23	2.02e-21	1.65e-21	TRUE	No change	No
Nrn1	ENSMUSG00000039114	34134	30046	0.184037	0.112236	9.84854	6.95e-23	2.04e-21	1.67e-21	TRUE	No change	Yes
Vps13c	ENSMUSG00000035284	5260	6023	-0.195419	-0.26722	-9.82803	8.53e-23	2.5e-21	2.04e-21	TRUE	No change	No
Mll3	ENSMUSG00000038056	11973	9974	0.263541	0.19174	9.82651	8.66e-23	2.53e-21	2.07e-21	TRUE	No change	No
Gm4204	ENSMUSG00000079139	15338	16296	-0.0874075	-0.159208	-9.81436	9.77e-23	2.85e-21	2.33e-21	TRUE	No change	No
Ero1l	ENSMUSG00000021831	38591	34139	0.176844	0.105043	9.81326	9.87e-23	2.88e-21	2.35e-21	TRUE	No change	Yes
Cst3	ENSMUSG00000027447	2231	2801	-0.328251	-0.400052	-9.80519	1.07e-22	3.12e-21	2.55e-21	TRUE	Down-regulated	No
Ankrd17	ENSMUSG00000055204	25223	21925	0.202163	0.130363	9.8017	1.11e-22	3.22e-21	2.63e-21	TRUE	No change	No
Ndst1	ENSMUSG00000054008	8375	6796	0.301403	0.229603	9.77671	1.42e-22	4.12e-21	3.36e-21	TRUE	No change	Yes
Slc43a2	ENSMUSG00000038178	2553	3149	-0.3027	-0.3745	-9.77566	1.43e-22	4.15e-21	3.39e-21	TRUE	Down-regulated	No
Slc44a2	ENSMUSG00000057193	9267	10144	-0.130452	-0.202253	-9.76325	1.62e-22	4.69e-21	3.83e-21	TRUE	No change	Yes
Ndufa3	ENSMUSG00000035674	2674	1903	0.490724	0.418924	9.75373	1.78e-22	5.14e-21	4.2e-21	TRUE	Up-regulated	No
Arrb2	ENSMUSG00000060216	4495	5213	-0.213793	-0.285593	-9.74086	2.02e-22	5.83e-21	4.76e-21	TRUE	Down-regulated	No
Mfhas1	ENSMUSG00000070056	15010	12702	0.240868	0.169068	9.73987	2.04e-22	5.88e-21	4.8e-21	TRUE	No change	Yes
Ier5	ENSMUSG00000056708	4460	3404	0.389813	0.318012	9.73122	2.22e-22	6.39e-21	5.22e-21	TRUE	Up-regulated	Yes
Fth1	ENSMUSG00000024661	14391	15328	-0.0910026	-0.162803	-9.7272	2.31e-22	6.64e-21	5.42e-21	TRUE	No change	Yes
Ythdc1	ENSMUSG00000035851	11909	9931	0.262041	0.190241	9.72611	2.33e-22	6.7e-21	5.47e-21	TRUE	No change	Yes
Ezh1	ENSMUSG00000006920	2626	3224	-0.295985	-0.367785	-9.72534	2.35e-22	6.74e-21	5.51e-21	TRUE	Down-regulated	No
Fam129b	ENSMUSG00000026796	992	1408	-0.505235	-0.577035	-9.72441	2.37e-22	6.79e-21	5.55e-21	TRUE	Down-regulated	Yes
Lmna	ENSMUSG00000028063	183	401	-1.13176	-1.20356	-9.71057	2.72e-22	7.77e-21	6.35e-21	TRUE	No change	No
Abca2	ENSMUSG00000026944	6803	7608	-0.161346	-0.233146	-9.6945	3.18e-22	9.08e-21	7.42e-21	TRUE	No change	No
Trip12	ENSMUSG00000026219	37374	33053	0.177254	0.105454	9.69421	3.19e-22	9.09e-21	7.43e-21	TRUE	No change	Yes
Foxj1	ENSMUSG00000034227	385	152	1.34079	1.26899	9.67524	3.84e-22	1.09e-20	8.93e-21	TRUE	No change	No
Pdk1	ENSMUSG00000006494	15112	16043	-0.0862493	-0.15805	-9.66896	4.09e-22	1.16e-20	9.48e-21	TRUE	No change	No
Tjp2	ENSMUSG00000024812	1902	1281	0.570247	0.498447	9.65366	4.74e-22	1.35e-20	1.1e-20	TRUE	Up-regulated	Yes
Fdps	ENSMUSG00000059743	13777	14697	-0.0932599	-0.16506	-9.65312	4.77e-22	1.35e-20	1.1e-20	TRUE	No change	Yes
Mtap4	ENSMUSG00000032479	15061	15985	-0.0859012	-0.157701	-9.63078	5.93e-22	1.68e-20	1.37e-20	TRUE	No change	No
Zdhhc2	ENSMUSG00000039470	1921	2448	-0.349746	-0.421546	-9.62311	6.39e-22	1.8e-20	1.47e-20	TRUE	Down-regulated	No
Slbp	ENSMUSG00000004642	8324	6770	0.298121	0.226321	9.61302	7.04e-22	1.99e-20	1.62e-20	TRUE	No change	No
Erap1	ENSMUSG00000021583	7824	6331	0.305473	0.233673	9.6103	7.23e-22	2.04e-20	1.66e-20	TRUE	No change	No
Hprt	ENSMUSG00000025630	12977	13883	-0.0973625	-0.169163	-9.60828	7.38e-22	2.07e-20	1.7e-20	TRUE	No change	No
Cenpa	ENSMUSG00000029177	5529	6279	-0.183516	-0.255316	-9.60754	7.43e-22	2.09e-20	1.7e-20	TRUE	No change	No
Alas1	ENSMUSG00000032786	3703	4365	-0.237287	-0.309087	-9.60745	7.44e-22	2.09e-20	1.7e-20	TRUE	Down-regulated	No
Chd1	ENSMUSG00000023852	17845	15276	0.224253	0.152453	9.60407	7.69e-22	2.15e-20	1.76e-20	TRUE	No change	No
Ino80d	ENSMUSG00000040865	10071	8314	0.276592	0.204792	9.60384	7.7e-22	2.15e-20	1.76e-20	TRUE	No change	No
Casp4	ENSMUSG00000033538	915	519	0.818037	0.746237	9.60294	7.77e-22	2.17e-20	1.77e-20	TRUE	No change	No
Dusp3	ENSMUSG00000003518	604	942	-0.641179	-0.712979	-9.59907	8.07e-22	2.25e-20	1.84e-20	TRUE	No change	No
Homez	ENSMUSG00000057156	609	948	-0.638445	-0.710245	-9.59721	8.21e-22	2.29e-20	1.87e-20	TRUE	No change	No
Tnfrsf25	ENSMUSG00000024793	1207	1648	-0.449291	-0.521091	-9.59317	8.54e-22	2.37e-20	1.94e-20	TRUE	Down-regulated	Yes
Cflar	ENSMUSG00000026031	17380	14859	0.226091	0.154291	9.58929	8.87e-22	2.46e-20	2.01e-20	TRUE	No change	Yes
Gas2	ENSMUSG00000030498	2122	2665	-0.328711	-0.400511	-9.5744	1.02e-21	2.84e-20	2.32e-20	TRUE	No change	No
Stt3a	ENSMUSG00000032116	17486	14959	0.225187	0.153386	9.56361	1.14e-21	3.15e-20	2.57e-20	TRUE	No change	Yes
Slc25a1	ENSMUSG00000003528	3883	4551	-0.229012	-0.300812	-9.56108	1.17e-21	3.22e-20	2.63e-20	TRUE	No change	No
Gpi1	ENSMUSG00000036427	45011	40108	0.166388	0.0945874	9.56101	1.17e-21	3.22e-20	2.63e-20	TRUE	No change	No
Celf1	ENSMUSG00000005506	21335	18442	0.210227	0.138427	9.55863	1.19e-21	3.29e-20	2.69e-20	TRUE	No change	No
Gale	ENSMUSG00000028671	1650	2143	-0.377166	-0.448966	-9.54387	1.38e-21	3.79e-20	3.09e-20	TRUE	Down-regulated	Yes
Gm14719	ENSMUSG00000082192	21	129	-2.61891	-2.69071	-9.51584	1.8e-21	4.95e-20	4.05e-20	TRUE	No change	No
Efha1	ENSMUSG00000021973	4228	4908	-0.21516	-0.28696	-9.49458	2.21e-21	6.07e-20	4.96e-20	TRUE	Down-regulated	Yes
Wdr26	ENSMUSG00000038733	23272	24158	-0.0539058	-0.125706	-9.49061	2.3e-21	6.3e-20	5.14e-20	TRUE	No change	No
D16Ertd472e	ENSMUSG00000022864	6943	5573	0.317105	0.245305	9.48452	2.43e-21	6.66e-20	5.45e-20	TRUE	No change	No
Tcf4	ENSMUSG00000053477	1065	635	0.746025	0.674225	9.47799	2.59e-21	7.08e-20	5.79e-20	TRUE	No change	No
Pkm	ENSMUSG00000032294	237255	232055	0.0319717	-0.0398285	-9.47613	2.64e-21	7.2e-20	5.88e-20	TRUE	No change	No
Plcg1	ENSMUSG00000016933	7832	8636	-0.140982	-0.212783	-9.45998	3.08e-21	8.39e-20	6.86e-20	TRUE	No change	Yes
Tmbim6	ENSMUSG00000023010	19520	16816	0.215118	0.143318	9.45793	3.14e-21	8.55e-20	6.98e-20	TRUE	No change	Yes
Rps15	ENSMUSG00000063457	51687	52149	-0.0128381	-0.0846383	-9.45782	3.14e-21	8.55e-20	6.98e-20	TRUE	No change	Yes
Adcy7	ENSMUSG00000031659	7808	8610	-0.14106	-0.21286	-9.44905	3.42e-21	9.28e-20	7.58e-20	TRUE	No change	No
Dgkd	ENSMUSG00000070738	9759	10599	-0.119123	-0.190923	-9.43932	3.75e-21	1.02e-19	8.31e-20	TRUE	No change	Yes
Dstn	ENSMUSG00000015932	2198	2738	-0.316931	-0.388731	-9.43846	3.78e-21	1.02e-19	8.37e-20	TRUE	Down-regulated	No
Rgs3	ENSMUSG00000059810	3236	3854	-0.252145	-0.323945	-9.43718	3.83e-21	1.03e-19	8.46e-20	TRUE	No change	No
Itgb2	ENSMUSG00000000290	18361	19254	-0.0685136	-0.140314	-9.43302	3.98e-21	1.08e-19	8.79e-20	TRUE	No change	Yes
Ucp2	ENSMUSG00000033685	19084	19975	-0.0658319	-0.137632	-9.42883	4.15e-21	1.12e-19	9.13e-20	TRUE	No change	No
Sema4a	ENSMUSG00000028064	674	1019	-0.596334	-0.668134	-9.42872	4.15e-21	1.12e-19	9.13e-20	TRUE	Down-regulated	No
Fkbp1a	ENSMUSG00000032966	33963	29993	0.179338	0.107538	9.42025	4.5e-21	1.21e-19	9.88e-20	TRUE	No change	Yes
G3bp2	ENSMUSG00000029405	19281	16607	0.215388	0.143588	9.4171	4.64e-21	1.24e-19	1.02e-19	TRUE	No change	Yes
Acbd4	ENSMUSG00000056938	406	689	-0.763024	-0.834824	-9.41155	4.89e-21	1.31e-19	1.07e-19	TRUE	No change	No
Kpnb1	ENSMUSG00000001440	57509	51687	0.153986	0.0821861	9.41141	4.9e-21	1.31e-19	1.07e-19	TRUE	No change	Yes
Tiam1	ENSMUSG00000002489	10586	8797	0.267074	0.195274	9.40424	5.24e-21	1.4e-19	1.14e-19	TRUE	No change	Yes
Treml2	ENSMUSG00000071068	8952	7349	0.284662	0.212862	9.39815	5.55e-21	1.48e-19	1.21e-19	TRUE	No change	Yes
Mpzl3	ENSMUSG00000070305	2325	2872	-0.304825	-0.376625	-9.3853	6.27e-21	1.67e-19	1.37e-19	TRUE	No change	No
Hnrnph1	ENSMUSG00000007850	40624	41269	-0.0227262	-0.0945264	-9.37955	6.63e-21	1.76e-19	1.44e-19	TRUE	No change	No
Rsbn1	ENSMUSG00000044098	5255	4117	0.352097	0.280297	9.37134	7.16e-21	1.9e-19	1.56e-19	TRUE	Up-regulated	Yes
Nkain1	ENSMUSG00000078532	1391	1843	-0.405934	-0.477734	-9.37093	7.19e-21	1.91e-19	1.56e-19	TRUE	No change	No
Zmat3	ENSMUSG00000027663	6918	5563	0.314492	0.242692	9.37082	7.2e-21	1.91e-19	1.56e-19	TRUE	No change	No
B3gnt5	ENSMUSG00000022686	1125	1542	-0.454878	-0.526678	-9.36994	7.26e-21	1.92e-19	1.57e-19	TRUE	No change	No
Apold1	ENSMUSG00000090698	1250	1684	-0.429964	-0.501764	-9.36905	7.32e-21	1.93e-19	1.58e-19	TRUE	No change	No
Notch1	ENSMUSG00000026923	14969	12725	0.234312	0.162512	9.36001	7.97e-21	2.1e-19	1.72e-19	TRUE	No change	Yes
Tcf7	ENSMUSG00000000782	9930	10761	-0.115947	-0.187747	-9.35811	8.12e-21	2.14e-19	1.75e-19	TRUE	No change	No
Cap1	ENSMUSG00000028656	40564	36073	0.169281	0.0974803	9.349	8.85e-21	2.33e-19	1.9e-19	TRUE	No change	No
St6gal1	ENSMUSG00000022885	18908	16282	0.215719	0.143919	9.34646	9.06e-21	2.38e-19	1.95e-19	TRUE	No change	No
Slfn9	ENSMUSG00000069793	5054	3947	0.356669	0.284869	9.33286	1.03e-20	2.71e-19	2.21e-19	TRUE	Up-regulated	No
Fyco1	ENSMUSG00000025241	1943	2452	-0.335673	-0.407473	-9.33218	1.04e-20	2.72e-19	2.22e-19	TRUE	Down-regulated	Yes
Slc39a14	ENSMUSG00000022094	5493	6211	-0.177231	-0.249031	-9.33031	1.06e-20	2.76e-19	2.26e-19	TRUE	No change	No
Rc3h1	ENSMUSG00000040423	9346	7706	0.278367	0.206567	9.32895	1.07e-20	2.8e-19	2.28e-19	TRUE	No change	No
H2-K1	ENSMUSG00000061232	23201	20182	0.201118	0.129318	9.32679	1.09e-20	2.85e-19	2.33e-19	TRUE	No change	Yes
Appl2	ENSMUSG00000020263	2065	2585	-0.324022	-0.395823	-9.32678	1.09e-20	2.85e-19	2.33e-19	TRUE	Down-regulated	No
Gm8730	ENSMUSG00000063696	26962	27778	-0.0430152	-0.114815	-9.31303	1.24e-20	3.24e-19	2.64e-19	TRUE	No change	No
Itga4	ENSMUSG00000027009	4340	5006	-0.205963	-0.277763	-9.2964	1.45e-20	3.78e-19	3.09e-19	TRUE	Down-regulated	No
Gm11223	ENSMUSG00000046341	2381	1690	0.494544	0.422744	9.28163	1.67e-20	4.34e-19	3.54e-19	TRUE	Up-regulated	No
Arap2	ENSMUSG00000037999	6367	5091	0.322665	0.250865	9.27945	1.7e-20	4.42e-19	3.61e-19	TRUE	No change	Yes
Gm7901	ENSMUSG00000082280	299	546	-0.868755	-0.940556	-9.26786	1.9e-20	4.92e-19	4.02e-19	TRUE	No change	No
Dcaf7	ENSMUSG00000049354	11714	9821	0.254292	0.182492	9.26564	1.94e-20	5.02e-19	4.1e-19	TRUE	No change	Yes
Myo1f	ENSMUSG00000024300	211	427	-1.01699	-1.08879	-9.24702	2.31e-20	5.96e-19	4.87e-19	TRUE	No change	No
Arhgef9	ENSMUSG00000025656	2118	2637	-0.316195	-0.387995	-9.24638	2.32e-20	5.99e-19	4.9e-19	TRUE	No change	No
Ccnb2	ENSMUSG00000032218	3558	4178	-0.231746	-0.303546	-9.23975	2.47e-20	6.37e-19	5.2e-19	TRUE	Down-regulated	Yes
Rpa1	ENSMUSG00000000751	15053	15906	-0.07952	-0.15132	-9.22842	2.75e-20	7.07e-19	5.78e-19	TRUE	No change	No
2010015L04Rik	ENSMUSG00000042233	193	49	1.97775	1.90595	9.21355	3.16e-20	8.11e-19	6.63e-19	TRUE	No change	No
Gzf1	ENSMUSG00000027439	3288	3888	-0.241818	-0.313618	-9.19298	3.82e-20	9.81e-19	8.01e-19	TRUE	Down-regulated	No
Smcr8	ENSMUSG00000049323	6695	5389	0.313066	0.241266	9.16666	4.88e-20	1.25e-18	1.02e-18	TRUE	No change	No
Gm11249	ENSMUSG00000083087	1875	2366	-0.335559	-0.40736	-9.16468	4.97e-20	1.27e-18	1.04e-18	TRUE	No change	No
Kdm5b	ENSMUSG00000042207	13453	11393	0.23978	0.16798	9.16315	5.04e-20	1.29e-18	1.05e-18	TRUE	No change	Yes
Tob2	ENSMUSG00000048546	7751	6317	0.295143	0.223343	9.15888	5.24e-20	1.34e-18	1.09e-18	TRUE	No change	Yes
Bzw1	ENSMUSG00000051223	38164	33916	0.170246	0.0984462	9.15635	5.37e-20	1.37e-18	1.12e-18	TRUE	No change	Yes
Mdh1	ENSMUSG00000020321	8147	8918	-0.130451	-0.202251	-9.15412	5.48e-20	1.4e-18	1.14e-18	TRUE	No change	Yes
Psat1	ENSMUSG00000024640	16428	17269	-0.0720277	-0.143828	-9.15156	5.61e-20	1.43e-18	1.17e-18	TRUE	No change	No
Eif3d	ENSMUSG00000016554	19840	17163	0.20911	0.13731	9.14495	5.97e-20	1.52e-18	1.24e-18	TRUE	No change	Yes
Snx9	ENSMUSG00000002365	4158	3194	0.380525	0.308725	9.13625	6.47e-20	1.64e-18	1.34e-18	TRUE	No change	No
Txk	ENSMUSG00000054892	2063	2569	-0.316463	-0.388263	-9.13226	6.71e-20	1.7e-18	1.39e-18	TRUE	Down-regulated	Yes
Nmrk1	ENSMUSG00000037847	795	1148	-0.530096	-0.601896	-9.11969	7.53e-20	1.91e-18	1.56e-18	TRUE	No change	No
Plcd4	ENSMUSG00000026173	934	549	0.766616	0.694816	9.11444	7.91e-20	2e-18	1.63e-18	TRUE	No change	No
Nmi	ENSMUSG00000026946	1718	1160	0.566605	0.494805	9.11354	7.97e-20	2.01e-18	1.64e-18	TRUE	No change	No
Clcn3	ENSMUSG00000004319	15213	12984	0.22857	0.15677	9.11164	8.11e-20	2.04e-18	1.67e-18	TRUE	No change	No
Atp10a	ENSMUSG00000025324	8778	7230	0.279897	0.208096	9.10552	8.59e-20	2.16e-18	1.77e-18	TRUE	No change	Yes
Zbtb33	ENSMUSG00000048047	4408	3411	0.369929	0.298129	9.10075	8.97e-20	2.25e-18	1.84e-18	TRUE	No change	No
Setd2	ENSMUSG00000044791	11462	9619	0.2529	0.1811	9.0977	9.23e-20	2.32e-18	1.89e-18	TRUE	No change	Yes
Pmm2	ENSMUSG00000022711	3258	2433	0.42125	0.34945	9.08963	9.94e-20	2.49e-18	2.04e-18	TRUE	Up-regulated	Yes
Car5b	ENSMUSG00000031373	1825	2306	-0.337496	-0.409296	-9.08769	1.01e-19	2.53e-18	2.07e-18	TRUE	No change	No
Parp11	ENSMUSG00000037997	1766	1200	0.557451	0.485651	9.08343	1.05e-19	2.63e-18	2.15e-18	TRUE	No change	No
Swap70	ENSMUSG00000031015	3715	4329	-0.220672	-0.292472	-9.07952	1.09e-19	2.72e-18	2.23e-18	TRUE	Down-regulated	Yes
Otud4	ENSMUSG00000036990	13224	11200	0.23966	0.16786	9.07849	1.1e-19	2.75e-18	2.24e-18	TRUE	No change	No
Thg1l	ENSMUSG00000011254	1523	1972	-0.372744	-0.444544	-9.07194	1.17e-19	2.91e-18	2.38e-18	TRUE	No change	No
Itpkb	ENSMUSG00000038855	8719	7182	0.279777	0.207977	9.06984	1.19e-19	2.97e-18	2.42e-18	TRUE	No change	Yes
Hmgn2	ENSMUSG00000003038	2988	3558	-0.251886	-0.323687	-9.06068	1.3e-19	3.22e-18	2.63e-18	TRUE	Down-regulated	No
Acadm	ENSMUSG00000062908	4094	4725	-0.206803	-0.278603	-9.05769	1.33e-19	3.31e-18	2.7e-18	TRUE	Down-regulated	Yes
Abca1	ENSMUSG00000015243	6108	4887	0.321751	0.249951	9.05706	1.34e-19	3.32e-18	2.71e-18	TRUE	No change	Yes
Tlcd2	ENSMUSG00000038217	423	697	-0.720501	-0.792301	-9.05031	1.43e-19	3.53e-18	2.88e-18	TRUE	No change	No
Tespa1	ENSMUSG00000034833	3098	3672	-0.245229	-0.317029	-9.02579	1.78e-19	4.41e-18	3.6e-18	TRUE	No change	No
AC161873.1	ENSMUSG00000094828	202	408	-1.01421	-1.08601	-9.02022	1.88e-19	4.63e-18	3.79e-18	TRUE	No change	No
Pgk1	ENSMUSG00000062070	134066	132089	0.0214331	-0.0503671	-9.0169	1.93e-19	4.77e-18	3.9e-18	TRUE	No change	No
Plaur	ENSMUSG00000046223	1149	716	0.682347	0.610547	9.01381	1.99e-19	4.9e-18	4e-18	TRUE	Up-regulated	Yes
Wdr90	ENSMUSG00000073434	2240	2752	-0.296982	-0.368782	-9.00804	2.1e-19	5.16e-18	4.22e-18	TRUE	Down-regulated	No
Pou2f2	ENSMUSG00000008496	2559	3095	-0.274359	-0.346159	-9.00216	2.21e-19	5.44e-18	4.44e-18	TRUE	No change	No
Calcrl	ENSMUSG00000059588	3121	3694	-0.243176	-0.314976	-8.99735	2.31e-19	5.67e-18	4.63e-18	TRUE	No change	No
Bcl2l2	ENSMUSG00000089682	2804	2058	0.446243	0.374443	8.9966	2.33e-19	5.7e-18	4.66e-18	TRUE	No change	No
Sh3d19	ENSMUSG00000028082	223	436	-0.967284	-1.03908	-8.99451	2.37e-19	5.81e-18	4.74e-18	TRUE	No change	No
Nup153	ENSMUSG00000021374	17193	14792	0.217004	0.145204	8.98999	2.47e-19	6.04e-18	4.94e-18	TRUE	No change	Yes
Tcea1	ENSMUSG00000033813	7561	6169	0.29354	0.22174	8.9835	2.62e-19	6.4e-18	5.23e-18	TRUE	No change	No
Tatdn2	ENSMUSG00000056952	5456	4328	0.334143	0.262343	8.9651	3.1e-19	7.56e-18	6.17e-18	TRUE	No change	No
Rps3	ENSMUSG00000030744	79037	78667	0.00676962	-0.0650306	-8.95754	3.32e-19	8.08e-18	6.6e-18	TRUE	No change	No
Fads1	ENSMUSG00000010663	2926	3483	-0.251401	-0.323201	-8.95197	3.49e-19	8.49e-18	6.94e-18	TRUE	No change	No
Gm15501	ENSMUSG00000087412	8312	6836	0.282043	0.210243	8.94857	3.6e-19	8.75e-18	7.15e-18	TRUE	No change	No
Ppp1r15a	ENSMUSG00000040435	2455	1771	0.471159	0.399359	8.93955	3.91e-19	9.48e-18	7.74e-18	TRUE	Up-regulated	No
Ahctf1	ENSMUSG00000026491	18290	15795	0.211587	0.139787	8.9349	4.08e-19	9.87e-18	8.07e-18	TRUE	No change	Yes
6330403K07Rik	ENSMUSG00000018451	16	108	-2.75489	-2.82669	-8.93391	4.11e-19	9.95e-18	8.13e-18	TRUE	No change	No
Brix1	ENSMUSG00000022247	7678	6278	0.290426	0.218625	8.9304	4.24e-19	1.03e-17	8.38e-18	TRUE	No change	No
Rc3h2	ENSMUSG00000075376	5454	4330	0.332948	0.261147	8.92446	4.48e-19	1.08e-17	8.83e-18	TRUE	No change	No
Kif23	ENSMUSG00000032254	4881	5532	-0.180624	-0.252425	-8.92023	4.65e-19	1.12e-17	9.15e-18	TRUE	No change	Yes
Oas1b	ENSMUSG00000029605	424	191	1.15049	1.07869	8.92022	4.65e-19	1.12e-17	9.15e-18	TRUE	No change	No
Prickle1	ENSMUSG00000036158	452	728	-0.687616	-0.759416	-8.91614	4.83e-19	1.16e-17	9.49e-18	TRUE	No change	No
Klhl24	ENSMUSG00000062901	3823	4427	-0.211624	-0.283424	-8.91165	5.03e-19	1.21e-17	9.87e-18	TRUE	No change	No
Gm129	ENSMUSG00000038550	974	586	0.733021	0.661221	8.90925	5.14e-19	1.23e-17	1.01e-17	TRUE	Up-regulated	No
Gm6136	ENSMUSG00000084106	15759	16556	-0.0711782	-0.142978	-8.90898	5.15e-19	1.23e-17	1.01e-17	TRUE	No change	No
Ppp4r2	ENSMUSG00000052144	11250	9456	0.250623	0.178823	8.90335	5.42e-19	1.3e-17	1.06e-17	TRUE	No change	Yes
Fxyd5	ENSMUSG00000009687	26456	23239	0.187047	0.115247	8.8978	5.7e-19	1.36e-17	1.11e-17	TRUE	No change	No
Atp1a1	ENSMUSG00000033161	28555	29255	-0.0349398	-0.10674	-8.89777	5.7e-19	1.36e-17	1.11e-17	TRUE	No change	Yes
Npepps	ENSMUSG00000001441	18676	19464	-0.0596227	-0.131423	-8.89708	5.73e-19	1.37e-17	1.12e-17	TRUE	No change	No
Mmd	ENSMUSG00000003948	4309	4934	-0.195405	-0.267205	-8.89473	5.86e-19	1.39e-17	1.14e-17	TRUE	No change	No
Trpv2	ENSMUSG00000018507	4132	4747	-0.200176	-0.271976	-8.87298	7.12e-19	1.69e-17	1.38e-17	TRUE	Down-regulated	No
Gm15564	ENSMUSG00000086324	1432	943	0.602702	0.530902	8.87176	7.2e-19	1.71e-17	1.4e-17	TRUE	Up-regulated	No
Fam38a	ENSMUSG00000014444	4529	5161	-0.188458	-0.260258	-8.87123	7.23e-19	1.72e-17	1.4e-17	TRUE	No change	No
Ptpn22	ENSMUSG00000027843	10619	11387	-0.10074	-0.17254	-8.87015	7.3e-19	1.73e-17	1.41e-17	TRUE	No change	Yes
Btg2	ENSMUSG00000020423	6076	4880	0.316241	0.244441	8.8426	9.35e-19	2.21e-17	1.81e-17	TRUE	No change	Yes
Exoc6	ENSMUSG00000053799	5102	4032	0.339567	0.267767	8.84029	9.55e-19	2.26e-17	1.84e-17	TRUE	Up-regulated	Yes
Sc4mol	ENSMUSG00000031604	8574	9311	-0.118968	-0.190768	-8.84017	9.56e-19	2.26e-17	1.84e-17	TRUE	No change	No
Zfp703	ENSMUSG00000085795	2072	2558	-0.303992	-0.375792	-8.83907	9.65e-19	2.28e-17	1.86e-17	TRUE	No change	No
Tapt1	ENSMUSG00000046985	6111	4911	0.315392	0.243591	8.83854	9.7e-19	2.28e-17	1.87e-17	TRUE	No change	Yes
Agrn	ENSMUSG00000041936	947	568	0.737473	0.665673	8.83723	9.81e-19	2.31e-17	1.89e-17	TRUE	No change	No
Exoc4	ENSMUSG00000029763	9196	7634	0.268567	0.196767	8.82975	1.05e-18	2.46e-17	2.01e-17	TRUE	No change	No
Slc3a2	ENSMUSG00000010095	7616	6235	0.288644	0.216844	8.82451	1.1e-18	2.58e-17	2.11e-17	TRUE	No change	Yes
S1pr1	ENSMUSG00000045092	1547	1983	-0.358211	-0.430012	-8.82201	1.12e-18	2.63e-17	2.15e-17	TRUE	No change	No
Atp10d	ENSMUSG00000046808	6590	5333	0.305331	0.233531	8.81471	1.2e-18	2.81e-17	2.3e-17	TRUE	No change	No
Stmn1	ENSMUSG00000028832	7157	7863	-0.135725	-0.207525	-8.81161	1.23e-18	2.88e-17	2.36e-17	TRUE	No change	No
Aspm	ENSMUSG00000033952	7814	8532	-0.126823	-0.198623	-8.79869	1.38e-18	3.23e-17	2.64e-17	TRUE	No change	No
Kif5c	ENSMUSG00000026764	294	524	-0.833751	-0.905551	-8.79451	1.44e-18	3.35e-17	2.74e-17	TRUE	No change	No
Apaf1	ENSMUSG00000019979	8410	6941	0.276962	0.205162	8.79138	1.48e-18	3.44e-17	2.81e-17	TRUE	No change	Yes
Haao	ENSMUSG00000000673	209	411	-0.975635	-1.04744	-8.79029	1.49e-18	3.47e-17	2.84e-17	TRUE	No change	No
Ahcy	ENSMUSG00000027597	12883	13654	-0.0838551	-0.155655	-8.78839	1.52e-18	3.53e-17	2.88e-17	TRUE	No change	Yes
Mgea5	ENSMUSG00000025220	17063	14709	0.214172	0.142372	8.78556	1.56e-18	3.61e-17	2.95e-17	TRUE	No change	Yes
Hnrnpa1	ENSMUSG00000046434	109451	108130	0.0175183	-0.0542819	-8.78459	1.57e-18	3.64e-17	2.97e-17	TRUE	No change	No
Cd48	ENSMUSG00000015355	5431	4323	0.329185	0.257385	8.78304	1.59e-18	3.68e-17	3.01e-17	TRUE	No change	No
Nfatc1	ENSMUSG00000033016	9993	8350	0.259142	0.187341	8.7779	1.67e-18	3.85e-17	3.15e-17	TRUE	No change	Yes
Ptgfrn	ENSMUSG00000027864	6755	5482	0.301253	0.229453	8.77476	1.71e-18	3.96e-17	3.23e-17	TRUE	No change	Yes
Kdm3a	ENSMUSG00000053470	8864	7346	0.270999	0.199199	8.77231	1.75e-18	4.04e-17	3.3e-17	TRUE	No change	Yes
Elk3	ENSMUSG00000008398	9776	10520	-0.105819	-0.177619	-8.76895	1.8e-18	4.16e-17	3.4e-17	TRUE	No change	No
Tmem184b	ENSMUSG00000009035	4650	3647	0.350521	0.27872	8.76816	1.82e-18	4.18e-17	3.42e-17	TRUE	Up-regulated	Yes
Tpx2	ENSMUSG00000027469	14447	15218	-0.0750088	-0.146809	-8.76432	1.88e-18	4.32e-17	3.53e-17	TRUE	No change	No
Spin4	ENSMUSG00000071722	3889	2993	0.377807	0.306007	8.76208	1.92e-18	4.4e-17	3.6e-17	TRUE	No change	No
Pmvk	ENSMUSG00000027952	2436	2944	-0.273264	-0.345064	-8.75368	2.07e-18	4.74e-17	3.87e-17	TRUE	Down-regulated	Yes
Dtx1	ENSMUSG00000029603	269	490	-0.865176	-0.936976	-8.75174	2.1e-18	4.81e-17	3.93e-17	TRUE	No change	No
Abca7	ENSMUSG00000035722	3210	3767	-0.230843	-0.302643	-8.74875	2.16e-18	4.94e-17	4.03e-17	TRUE	Down-regulated	No
Ccna2	ENSMUSG00000027715	10782	11531	-0.0968928	-0.168693	-8.73287	2.48e-18	5.67e-17	4.64e-17	TRUE	No change	Yes
Hint1	ENSMUSG00000020267	8638	7151	0.272552	0.200752	8.72492	2.66e-18	6.08e-17	4.97e-17	TRUE	No change	No
Ccdc88a	ENSMUSG00000032740	1607	2043	-0.346319	-0.418119	-8.72481	2.67e-18	6.08e-17	4.97e-17	TRUE	No change	No
Nipsnap1	ENSMUSG00000034285	2049	2525	-0.301363	-0.373164	-8.72441	2.68e-18	6.09e-17	4.98e-17	TRUE	Down-regulated	No
Dhx15	ENSMUSG00000029169	26206	23050	0.18513	0.11333	8.71126	3.01e-18	6.84e-17	5.59e-17	TRUE	No change	Yes
Tmem106b	ENSMUSG00000029571	3379	3942	-0.222331	-0.294132	-8.71082	3.02e-18	6.85e-17	5.6e-17	TRUE	Down-regulated	No
Eif4g1	ENSMUSG00000045983	59696	53940	0.146279	0.0744786	8.70122	3.28e-18	7.45e-17	6.09e-17	TRUE	No change	No
Scpep1	ENSMUSG00000000278	1284	1683	-0.39039	-0.46219	-8.68692	3.72e-18	8.44e-17	6.9e-17	TRUE	Down-regulated	Yes
Ptpn11	ENSMUSG00000043733	10495	8810	0.252488	0.180688	8.68624	3.75e-18	8.48e-17	6.93e-17	TRUE	No change	Yes
Rars	ENSMUSG00000018848	11990	10149	0.240494	0.168694	8.68616	3.75e-18	8.48e-17	6.93e-17	TRUE	No change	No
Rab4a	ENSMUSG00000019478	198	393	-0.989029	-1.06083	-8.68537	3.77e-18	8.53e-17	6.97e-17	TRUE	No change	No
Ppp4r1l-ps	ENSMUSG00000055897	885	1231	-0.476081	-0.547882	-8.67698	4.06e-18	9.17e-17	7.49e-17	TRUE	No change	No
Cdv3	ENSMUSG00000032803	27259	24022	0.182376	0.110576	8.67286	4.21e-18	9.5e-17	7.76e-17	TRUE	No change	Yes
Jmjd6	ENSMUSG00000056962	8467	7006	0.27326	0.20146	8.6675	4.42e-18	9.94e-17	8.12e-17	TRUE	No change	No
Sertad1	ENSMUSG00000008384	2749	2033	0.435297	0.363497	8.66392	4.56e-18	1.02e-16	8.37e-17	TRUE	Up-regulated	No
Syde2	ENSMUSG00000036863	829	485	0.773387	0.701587	8.66036	4.7e-18	1.06e-16	8.63e-17	TRUE	No change	No
Gm9745	ENSMUSG00000021148	73	209	-1.51753	-1.58933	-8.65886	4.76e-18	1.07e-16	8.73e-17	TRUE	No change	No
Rpl17	ENSMUSG00000062328	21798	22517	-0.0468189	-0.118619	-8.65655	4.86e-18	1.09e-16	8.9e-17	TRUE	No change	Yes
Top1	ENSMUSG00000070544	22551	19725	0.193166	0.121366	8.64166	5.54e-18	1.24e-16	1.01e-16	TRUE	No change	No
Fndc3b	ENSMUSG00000039286	199	393	-0.981761	-1.05356	-8.63674	5.78e-18	1.29e-16	1.06e-16	TRUE	No change	No
Plxnc1	ENSMUSG00000074785	1446	1860	-0.363235	-0.435035	-8.63631	5.81e-18	1.3e-16	1.06e-16	TRUE	No change	No
Kif2c	ENSMUSG00000028678	3856	4435	-0.201829	-0.273629	-8.62607	6.35e-18	1.42e-16	1.16e-16	TRUE	Down-regulated	No
Ppp3cc	ENSMUSG00000022092	4677	5290	-0.177684	-0.249484	-8.62572	6.37e-18	1.42e-16	1.16e-16	TRUE	No change	Yes
Rps18	ENSMUSG00000008668	34400	34940	-0.022471	-0.0942712	-8.60704	7.5e-18	1.67e-16	1.36e-16	TRUE	No change	No
Ezh2	ENSMUSG00000029687	15903	16645	-0.0657899	-0.13759	-8.60429	7.68e-18	1.71e-16	1.39e-16	TRUE	No change	No
Ranbp2	ENSMUSG00000003226	44319	39740	0.157333	0.0855333	8.59252	8.51e-18	1.89e-16	1.54e-16	TRUE	No change	Yes
Abcc5	ENSMUSG00000022822	1896	2350	-0.309702	-0.381502	-8.59229	8.53e-18	1.89e-16	1.54e-16	TRUE	Down-regulated	No
Ccni	ENSMUSG00000063015	19103	19829	-0.0538127	-0.125613	-8.59179	8.56e-18	1.9e-16	1.55e-16	TRUE	No change	No
Rbm3	ENSMUSG00000031167	23758	20837	0.189266	0.117466	8.59075	8.64e-18	1.91e-16	1.56e-16	TRUE	No change	No
Ftsj3	ENSMUSG00000020706	12647	10753	0.234056	0.162256	8.59013	8.69e-18	1.92e-16	1.57e-16	TRUE	No change	No
Lyrm7	ENSMUSG00000020268	133	299	-1.16872	-1.24052	-8.58742	8.89e-18	1.96e-16	1.6e-16	TRUE	No change	No
Xrn2	ENSMUSG00000027433	16421	14162	0.213517	0.141717	8.57997	9.49e-18	2.09e-16	1.71e-16	TRUE	No change	Yes
Sacs	ENSMUSG00000048279	14323	12265	0.223786	0.151986	8.57839	9.62e-18	2.12e-16	1.73e-16	TRUE	No change	No
Ccr4	ENSMUSG00000047898	10487	8817	0.250242	0.178442	8.57834	9.63e-18	2.12e-16	1.73e-16	TRUE	No change	No
Plk2	ENSMUSG00000021701	3606	2765	0.38312	0.31132	8.57583	9.84e-18	2.16e-16	1.77e-16	TRUE	Up-regulated	Yes
Amd1	ENSMUSG00000075232	8308	9004	-0.116065	-0.187865	-8.56521	1.08e-17	2.37e-16	1.93e-16	TRUE	No change	No
Rps26	ENSMUSG00000025362	53662	53792	-0.0034908	-0.075291	-8.5588	1.14e-17	2.5e-16	2.04e-16	TRUE	No change	Yes
Neb	ENSMUSG00000026950	1844	2291	-0.313139	-0.384939	-8.55507	1.18e-17	2.58e-16	2.11e-16	TRUE	No change	No
Ube2z	ENSMUSG00000014349	10060	8439	0.253486	0.181686	8.54979	1.23e-17	2.7e-16	2.2e-16	TRUE	No change	Yes
Gm8420	ENSMUSG00000072324	1	66	-6.04439	-6.11619	-8.54565	1.28e-17	2.79e-16	2.28e-16	TRUE	No change	No
Phip	ENSMUSG00000032253	11867	10059	0.238468	0.166668	8.54072	1.33e-17	2.91e-16	2.38e-16	TRUE	No change	Yes
Atp5b	ENSMUSG00000025393	76796	76321	0.00895109	-0.0628491	-8.53006	1.46e-17	3.19e-16	2.61e-16	TRUE	No change	No
Plagl2	ENSMUSG00000051413	28521	25210	0.178028	0.106228	8.52904	1.48e-17	3.21e-16	2.63e-16	TRUE	No change	No
Oasl1	ENSMUSG00000041827	123	22	2.48308	2.41128	8.52527	1.52e-17	3.32e-16	2.71e-16	TRUE	No change	No
Mr1	ENSMUSG00000026471	783	1106	-0.498267	-0.570067	-8.52484	1.53e-17	3.32e-16	2.72e-16	TRUE	Down-regulated	Yes
Pi4k2b	ENSMUSG00000029186	2923	3444	-0.236635	-0.308435	-8.5168	1.64e-17	3.56e-16	2.91e-16	TRUE	No change	No
Mylk	ENSMUSG00000022836	37	144	-1.96047	-2.03227	-8.5114	1.72e-17	3.73e-16	3.04e-16	TRUE	No change	No
Pcf11	ENSMUSG00000041328	10746	9058	0.246535	0.174735	8.50871	1.76e-17	3.81e-16	3.11e-16	TRUE	No change	Yes
Cox7c	ENSMUSG00000017778	6046	6689	-0.14581	-0.21761	-8.5072	1.78e-17	3.85e-16	3.15e-16	TRUE	No change	No
Slc36a4	ENSMUSG00000043885	2053	2514	-0.292251	-0.364051	-8.50623	1.8e-17	3.88e-16	3.17e-16	TRUE	No change	No
Tnip3	ENSMUSG00000044162	154	327	-1.08636	-1.15816	-8.5048	1.82e-17	3.93e-16	3.21e-16	TRUE	No change	No
Slc25a22	ENSMUSG00000019082	2394	1746	0.45537	0.383569	8.502	1.86e-17	4.02e-16	3.28e-16	TRUE	No change	No
Gm14718	ENSMUSG00000085808	698	1005	-0.525897	-0.597697	-8.47944	2.26e-17	4.87e-16	3.98e-16	TRUE	No change	No
Abcc1	ENSMUSG00000023088	6689	7344	-0.134776	-0.206576	-8.47824	2.29e-17	4.92e-16	4.02e-16	TRUE	No change	No
Abhd2	ENSMUSG00000039202	8428	6994	0.269073	0.197272	8.47392	2.37e-17	5.1e-16	4.17e-16	TRUE	No change	Yes
Sipa1	ENSMUSG00000056917	4504	5095	-0.177875	-0.249675	-8.47143	2.42e-17	5.2e-16	4.25e-16	TRUE	No change	No
Eif3h	ENSMUSG00000022312	21390	22073	-0.0453462	-0.117146	-8.4665	2.53e-17	5.42e-16	4.43e-16	TRUE	No change	Yes
Dusp16	ENSMUSG00000030203	6508	5299	0.296494	0.224694	8.44114	3.14e-17	6.73e-16	5.5e-16	TRUE	No change	No
Plekha2	ENSMUSG00000031557	12946	11044	0.229244	0.157443	8.44037	3.16e-17	6.77e-16	5.53e-16	TRUE	No change	No
Tubb2b	ENSMUSG00000045136	1165	1536	-0.398848	-0.470648	-8.43837	3.22e-17	6.88e-16	5.62e-16	TRUE	Down-regulated	Yes
Gm5898	ENSMUSG00000081788	1095	696	0.653772	0.581971	8.42924	3.48e-17	7.43e-16	6.07e-16	TRUE	Up-regulated	No
Zfp948	ENSMUSG00000067931	1859	1308	0.507164	0.435364	8.42767	3.53e-17	7.52e-16	6.14e-16	TRUE	No change	No
Srsf3	ENSMUSG00000071172	26829	23682	0.180002	0.108202	8.4229	3.67e-17	7.82e-16	6.39e-16	TRUE	No change	No
Spry1	ENSMUSG00000037211	3522	2705	0.380766	0.308966	8.41471	3.94e-17	8.38e-16	6.85e-16	TRUE	Up-regulated	Yes
Serpinb9b	ENSMUSG00000021403	48	162	-1.75489	-1.82669	-8.40875	4.14e-17	8.81e-16	7.2e-16	TRUE	No change	No
Pde6d	ENSMUSG00000026239	1835	2271	-0.307548	-0.379348	-8.40206	4.39e-17	9.31e-16	7.61e-16	TRUE	Down-regulated	No
Irf1	ENSMUSG00000018899	2195	1587	0.467919	0.396119	8.38905	4.9e-17	1.04e-15	8.49e-16	TRUE	Up-regulated	Yes
H2-Q10	ENSMUSG00000067235	1216	1590	-0.386884	-0.458684	-8.38453	5.09e-17	1.08e-15	8.82e-16	TRUE	Down-regulated	No
Itga5	ENSMUSG00000000555	938	1277	-0.445099	-0.516899	-8.38273	5.17e-17	1.09e-15	8.94e-16	TRUE	No change	No
Smo	ENSMUSG00000001761	2449	1799	0.444998	0.373197	8.38164	5.22e-17	1.1e-15	9.02e-16	TRUE	Up-regulated	Yes
Mov10	ENSMUSG00000002227	4531	3577	0.341079	0.269279	8.37574	5.49e-17	1.16e-15	9.47e-16	TRUE	Up-regulated	No
Tmcc3	ENSMUSG00000020023	172	47	1.87168	1.79988	8.36618	5.95e-17	1.26e-15	1.03e-15	TRUE	No change	No
Neu3	ENSMUSG00000035239	2084	1497	0.477281	0.405481	8.35381	6.61e-17	1.39e-15	1.14e-15	TRUE	Up-regulated	Yes
Dst	ENSMUSG00000026131	2092	2545	-0.282783	-0.354583	-8.34961	6.85e-17	1.44e-15	1.18e-15	TRUE	Down-regulated	No
Slc9a5	ENSMUSG00000014786	1261	1638	-0.377367	-0.449167	-8.34734	6.98e-17	1.47e-15	1.2e-15	TRUE	No change	No
Lpcat3	ENSMUSG00000004270	4662	5246	-0.170269	-0.242069	-8.34517	7.11e-17	1.49e-15	1.22e-15	TRUE	No change	No
D2Ertd750e	ENSMUSG00000027331	2318	2787	-0.265832	-0.337633	-8.34438	7.16e-17	1.5e-15	1.23e-15	TRUE	Down-regulated	No
Eif1	ENSMUSG00000035530	24416	21492	0.184027	0.112227	8.32811	8.21e-17	1.72e-15	1.41e-15	TRUE	No change	Yes
Gm11648	ENSMUSG00000085887	747	1055	-0.498063	-0.569863	-8.32328	8.56e-17	1.79e-15	1.46e-15	TRUE	No change	No
Noc3l	ENSMUSG00000024999	4362	3435	0.34468	0.272879	8.32273	8.6e-17	1.8e-15	1.47e-15	TRUE	No change	No
Gcfc1	ENSMUSG00000022974	9135	7642	0.257454	0.185654	8.3194	8.84e-17	1.85e-15	1.51e-15	TRUE	No change	No
Ablim1	ENSMUSG00000025085	22493	23133	-0.0404763	-0.112276	-8.31418	9.24e-17	1.93e-15	1.57e-15	TRUE	No change	No
Sh3pxd2b	ENSMUSG00000040711	251	453	-0.851824	-0.923624	-8.31413	9.24e-17	1.93e-15	1.57e-15	TRUE	No change	No
Pebp1	ENSMUSG00000032959	7303	7950	-0.122466	-0.194266	-8.31321	9.31e-17	1.94e-15	1.58e-15	TRUE	No change	No
Ccdc72	ENSMUSG00000091537	8061	6687	0.2696	0.1978	8.30873	9.67e-17	2.01e-15	1.64e-15	TRUE	No change	No
Atxn7	ENSMUSG00000021738	3242	2474	0.390039	0.318238	8.30221	1.02e-16	2.12e-15	1.73e-15	TRUE	No change	No
4831426I19Rik	ENSMUSG00000054150	3869	4418	-0.191433	-0.263233	-8.29734	1.06e-16	2.21e-15	1.81e-15	TRUE	Down-regulated	Yes
Sh3bgrl	ENSMUSG00000031246	6763	7397	-0.129277	-0.201077	-8.2902	1.13e-16	2.34e-15	1.92e-15	TRUE	No change	No
Syn1	ENSMUSG00000037217	441	691	-0.647907	-0.719707	-8.28924	1.14e-16	2.36e-15	1.93e-15	TRUE	No change	No
Slc43a3	ENSMUSG00000027074	3393	3919	-0.207924	-0.279724	-8.28058	1.23e-16	2.54e-15	2.07e-15	TRUE	Down-regulated	No
Aen	ENSMUSG00000030609	3948	3081	0.357723	0.285923	8.27765	1.26e-16	2.6e-15	2.12e-15	TRUE	Up-regulated	No
Gatsl2	ENSMUSG00000015944	2027	2470	-0.285165	-0.356965	-8.2775	1.26e-16	2.6e-15	2.12e-15	TRUE	Down-regulated	Yes
Slc29a3	ENSMUSG00000020100	6036	6652	-0.140195	-0.211996	-8.27281	1.31e-16	2.7e-15	2.2e-15	TRUE	No change	No
Tmem229b	ENSMUSG00000046157	6611	5407	0.29004	0.21824	8.27256	1.31e-16	2.7e-15	2.21e-15	TRUE	No change	No
Naa30	ENSMUSG00000036282	4219	3316	0.347457	0.275657	8.26449	1.4e-16	2.89e-15	2.36e-15	TRUE	No change	No
Id2	ENSMUSG00000020644	7598	6281	0.274625	0.202825	8.26432	1.4e-16	2.89e-15	2.36e-15	TRUE	No change	Yes
Gm10294	ENSMUSG00000081895	11211	9508	0.237701	0.165901	8.26414	1.41e-16	2.89e-15	2.36e-15	TRUE	No change	No
Trmt61a	ENSMUSG00000060950	940	582	0.691642	0.619841	8.26368	1.41e-16	2.9e-15	2.37e-15	TRUE	No change	No
Evl	ENSMUSG00000021262	6642	7269	-0.130139	-0.201939	-8.25216	1.56e-16	3.19e-15	2.6e-15	TRUE	No change	Yes
Tex2	ENSMUSG00000040548	6268	5107	0.295529	0.223729	8.24982	1.59e-16	3.25e-15	2.65e-15	TRUE	No change	Yes
As3mt	ENSMUSG00000003559	296	509	-0.782068	-0.853869	-8.24655	1.63e-16	3.33e-15	2.72e-15	TRUE	No change	No
Slfn3	ENSMUSG00000018986	1260	833	0.597035	0.525235	8.24117	1.71e-16	3.48e-15	2.85e-15	TRUE	No change	No
Sfmbt1	ENSMUSG00000006527	2717	2033	0.418404	0.346604	8.23715	1.76e-16	3.6e-15	2.94e-15	TRUE	No change	No
Myh11	ENSMUSG00000018830	43	150	-1.80255	-1.87435	-8.23416	1.81e-16	3.69e-15	3.01e-15	TRUE	No change	No
Ipo7	ENSMUSG00000066232	24100	24704	-0.0357115	-0.107512	-8.23415	1.81e-16	3.68e-15	3.01e-15	TRUE	No change	Yes
Tbc1d1	ENSMUSG00000029174	9393	7883	0.252841	0.181041	8.23304	1.83e-16	3.71e-15	3.03e-15	TRUE	No change	No
Cwc22	ENSMUSG00000027014	6985	5742	0.282707	0.210907	8.22808	1.9e-16	3.87e-15	3.16e-15	TRUE	No change	No
Arid5b	ENSMUSG00000019947	5075	4063	0.320862	0.249062	8.2276	1.91e-16	3.88e-15	3.17e-15	TRUE	No change	Yes
Vdac1	ENSMUSG00000020402	28453	25215	0.174299	0.102498	8.22506	1.95e-16	3.96e-15	3.23e-15	TRUE	No change	Yes
Tdrd7	ENSMUSG00000035517	489	250	0.967906	0.896106	8.21392	2.14e-16	4.34e-15	3.54e-15	TRUE	No change	No
Tmsb10	ENSMUSG00000079523	90475	89476	0.0160184	-0.0557817	-8.20838	2.24e-16	4.54e-15	3.71e-15	TRUE	No change	No
Ptgr1	ENSMUSG00000028378	392	628	-0.679911	-0.751711	-8.20809	2.25e-16	4.54e-15	3.71e-15	TRUE	Down-regulated	No
Bnip3l	ENSMUSG00000022051	19756	20401	-0.046349	-0.118149	-8.20766	2.26e-16	4.55e-15	3.72e-15	TRUE	No change	Yes
Pik3r6	ENSMUSG00000046207	45	153	-1.76553	-1.83733	-8.20431	2.32e-16	4.68e-15	3.82e-15	TRUE	No change	No
Tceal8	ENSMUSG00000051579	67	190	-1.50377	-1.57557	-8.20393	2.33e-16	4.69e-15	3.83e-15	TRUE	No change	No
F3	ENSMUSG00000028128	759	447	0.763825	0.692025	8.18726	2.67e-16	5.38e-15	4.4e-15	TRUE	No change	No
Slc4a8	ENSMUSG00000023032	1961	2392	-0.286628	-0.358428	-8.17706	2.91e-16	5.85e-15	4.78e-15	TRUE	Down-regulated	No
Gtf2h1	ENSMUSG00000006599	7585	6280	0.272385	0.200584	8.16919	3.1e-16	6.24e-15	5.1e-15	TRUE	No change	No
Dynlt1-ps1	ENSMUSG00000082691	974	1307	-0.424265	-0.496066	-8.16826	3.13e-16	6.28e-15	5.13e-15	TRUE	No change	No
S1pr3	ENSMUSG00000067586	249	446	-0.840898	-0.912698	-8.16751	3.15e-16	6.31e-15	5.16e-15	TRUE	No change	No
Fam120a	ENSMUSG00000038014	31578	32053	-0.0215396	-0.0933398	-8.16345	3.26e-16	6.52e-15	5.33e-15	TRUE	No change	Yes
Kndc1	ENSMUSG00000066129	24	113	-2.23522	-2.30702	-8.16114	3.32e-16	6.64e-15	5.42e-15	TRUE	No change	No
Fuca2	ENSMUSG00000019810	1990	2422	-0.28343	-0.355231	-8.1593	3.37e-16	6.73e-15	5.5e-15	TRUE	No change	No
Lgmn	ENSMUSG00000021190	404	641	-0.665969	-0.737769	-8.15849	3.39e-16	6.77e-15	5.53e-15	TRUE	Down-regulated	No
Hdac9	ENSMUSG00000004698	218	405	-0.893594	-0.965394	-8.15758	3.42e-16	6.82e-15	5.57e-15	TRUE	No change	No
Rpl7	ENSMUSG00000043716	97448	96202	0.0185657	-0.0532345	-8.12669	4.41e-16	8.79e-15	7.18e-15	TRUE	No change	No
Tubb4b	ENSMUSG00000036752	18277	18917	-0.049654	-0.121454	-8.11984	4.67e-16	9.29e-15	7.59e-15	TRUE	No change	Yes
Carhsp1	ENSMUSG00000008393	3682	2864	0.362458	0.290658	8.11962	4.68e-16	9.3e-15	7.6e-15	TRUE	Up-regulated	No
Nsa2	ENSMUSG00000060739	16596	17247	-0.0555099	-0.12731	-8.1186	4.72e-16	9.37e-15	7.65e-15	TRUE	No change	No
AU022252	ENSMUSG00000078584	1215	1574	-0.373479	-0.445279	-8.11728	4.77e-16	9.46e-15	7.73e-15	TRUE	No change	No
Limd2	ENSMUSG00000040699	9114	7649	0.252813	0.181013	8.10861	5.12e-16	1.01e-14	8.29e-15	TRUE	No change	No
Zfp941	ENSMUSG00000060314	90	224	-1.3155	-1.3873	-8.10349	5.34e-16	1.06e-14	8.64e-15	TRUE	No change	No
AA467197	ENSMUSG00000033213	530	791	-0.577685	-0.649486	-8.10145	5.43e-16	1.07e-14	8.78e-15	TRUE	No change	No
Bdp1	ENSMUSG00000049658	13330	11441	0.220464	0.148663	8.09936	5.53e-16	1.09e-14	8.92e-15	TRUE	No change	Yes
9430020K01Rik	ENSMUSG00000033960	446	690	-0.629553	-0.701353	-8.09771	5.6e-16	1.11e-14	9.03e-15	TRUE	No change	No
Rps29	ENSMUSG00000034892	23847	21019	0.182114	0.110314	8.09282	5.83e-16	1.15e-14	9.39e-15	TRUE	No change	No
Ighm	ENSMUSG00000076617	1303	1670	-0.358011	-0.429811	-8.09238	5.85e-16	1.15e-14	9.42e-15	TRUE	Down-regulated	No
Uhmk1	ENSMUSG00000026667	20729	18168	0.190251	0.118451	8.09017	5.96e-16	1.17e-14	9.58e-15	TRUE	No change	No
Prpf31	ENSMUSG00000008373	6983	5755	0.279031	0.207231	8.08867	6.03e-16	1.19e-14	9.69e-15	TRUE	No change	No
Ptbp1	ENSMUSG00000006498	26696	23632	0.175882	0.104082	8.0878	6.08e-16	1.19e-14	9.75e-15	TRUE	No change	No
Eaf1	ENSMUSG00000021890	6451	5285	0.287619	0.215819	8.08457	6.24e-16	1.22e-14	1e-14	TRUE	No change	No
Xpnpep1	ENSMUSG00000025027	7696	8320	-0.112475	-0.184275	-8.08109	6.42e-16	1.26e-14	1.03e-14	TRUE	No change	Yes
Celf2	ENSMUSG00000002107	21383	21985	-0.0400553	-0.111855	-8.07538	6.73e-16	1.32e-14	1.08e-14	TRUE	No change	No
Cisd3	ENSMUSG00000078695	2949	3435	-0.220084	-0.291884	-8.07236	6.9e-16	1.35e-14	1.1e-14	TRUE	No change	No
Ctla4	ENSMUSG00000026011	49974	50036	-0.00178876	-0.0735889	-8.07011	7.02e-16	1.37e-14	1.12e-14	TRUE	No change	Yes
Hmgn2-ps1	ENSMUSG00000079067	1014	646	0.650452	0.578651	8.06985	7.04e-16	1.37e-14	1.12e-14	TRUE	No change	No
Gm3362	ENSMUSG00000085442	3876	4404	-0.184246	-0.256046	-8.06805	7.14e-16	1.39e-14	1.14e-14	TRUE	No change	Yes
Gem	ENSMUSG00000028214	11315	9629	0.232779	0.160979	8.06293	7.45e-16	1.45e-14	1.19e-14	TRUE	No change	No
4930506M07Rik	ENSMUSG00000041362	339	557	-0.716392	-0.788192	-8.05425	8e-16	1.56e-14	1.27e-14	TRUE	No change	No
Zhx1	ENSMUSG00000022361	6367	5214	0.288223	0.216423	8.05339	8.05e-16	1.57e-14	1.28e-14	TRUE	No change	No
Fam64a	ENSMUSG00000020808	1088	1429	-0.393327	-0.465128	-8.05137	8.19e-16	1.59e-14	1.3e-14	TRUE	No change	No
Ramp3	ENSMUSG00000041046	572	313	0.869852	0.798052	8.04722	8.47e-16	1.64e-14	1.34e-14	TRUE	Up-regulated	No
Mthfd2	ENSMUSG00000005667	7258	7871	-0.116975	-0.188775	-8.04566	8.58e-16	1.66e-14	1.36e-14	TRUE	No change	No
Pnpla3	ENSMUSG00000041653	69	190	-1.46133	-1.53313	-8.04189	8.85e-16	1.71e-14	1.4e-14	TRUE	No change	No
Ehd1	ENSMUSG00000024772	4959	5521	-0.15488	-0.226681	-8.0383	9.11e-16	1.76e-14	1.44e-14	TRUE	No change	No
Spag5	ENSMUSG00000002055	4995	5558	-0.154081	-0.225881	-8.03787	9.14e-16	1.77e-14	1.44e-14	TRUE	No change	No
Bhlhe40	ENSMUSG00000030103	46377	46512	-0.00419348	-0.0759937	-8.03141	9.64e-16	1.86e-14	1.52e-14	TRUE	No change	Yes
Il4ra	ENSMUSG00000030748	21741	19104	0.186544	0.114743	8.0312	9.65e-16	1.86e-14	1.52e-14	TRUE	No change	Yes
Ptp4a2	ENSMUSG00000028788	32110	28623	0.165848	0.0940476	8.02925	9.81e-16	1.89e-14	1.54e-14	TRUE	No change	No
Zdhhc5	ENSMUSG00000034075	10523	8922	0.238107	0.166307	8.02553	1.01e-15	1.95e-14	1.59e-14	TRUE	No change	Yes
Nt5dc2	ENSMUSG00000071547	312	522	-0.742504	-0.814304	-8.01903	1.07e-15	2.05e-14	1.67e-14	TRUE	No change	No
Zfp760	ENSMUSG00000067928	1129	1473	-0.383712	-0.455512	-8.01875	1.07e-15	2.05e-14	1.68e-14	TRUE	No change	No
Fam49b	ENSMUSG00000022378	21560	18941	0.186845	0.115044	8.01826	1.07e-15	2.06e-14	1.68e-14	TRUE	No change	Yes
Maoa	ENSMUSG00000025037	231	418	-0.85561	-0.92741	-8.01397	1.11e-15	2.13e-14	1.74e-14	TRUE	No change	No
Hip1	ENSMUSG00000039959	393	622	-0.662385	-0.734185	-8.0026	1.22e-15	2.33e-14	1.91e-14	TRUE	No change	No
Klf6	ENSMUSG00000000078	24188	21351	0.179988	0.108188	7.99637	1.28e-15	2.45e-14	2e-14	TRUE	No change	Yes
Ccrl2	ENSMUSG00000043953	352	161	1.12851	1.05671	7.99242	1.32e-15	2.53e-14	2.07e-14	TRUE	No change	No
Ppm1j	ENSMUSG00000002228	950	1271	-0.419965	-0.491765	-7.9911	1.34e-15	2.55e-14	2.09e-14	TRUE	Down-regulated	No
Marcks	ENSMUSG00000069662	477	723	-0.600006	-0.671807	-7.98065	1.46e-15	2.78e-14	2.27e-14	TRUE	Down-regulated	Yes
Il2ra	ENSMUSG00000026770	133998	131498	0.0271706	-0.0446296	-7.97976	1.47e-15	2.79e-14	2.28e-14	TRUE	No change	Yes
Abtb2	ENSMUSG00000032724	6151	5031	0.289976	0.218176	7.97727	1.5e-15	2.85e-14	2.33e-14	TRUE	No change	No
Ptp4a3	ENSMUSG00000059895	5418	4387	0.304526	0.232726	7.96602	1.64e-15	3.12e-14	2.55e-14	TRUE	No change	Yes
Exosc9	ENSMUSG00000027714	2567	1924	0.415974	0.344174	7.95375	1.81e-15	3.44e-14	2.81e-14	TRUE	No change	No
Pfn1	ENSMUSG00000018293	44122	44284	-0.00528735	-0.0770875	-7.94783	1.9e-15	3.6e-14	2.94e-14	TRUE	No change	No
Ktn1	ENSMUSG00000021843	8630	9247	-0.0996248	-0.171425	-7.94305	1.97e-15	3.74e-14	3.06e-14	TRUE	No change	Yes
mmu-mir-2134-4	ENSMUSG00000076281	5471	4436	0.302545	0.230745	7.93949	2.03e-15	3.85e-14	3.14e-14	TRUE	No change	Yes
Prkce	ENSMUSG00000045038	1106	723	0.613284	0.541484	7.93761	2.06e-15	3.9e-14	3.19e-14	TRUE	Up-regulated	Yes
Klrc1	ENSMUSG00000030167	135	286	-1.08306	-1.15486	-7.93563	2.09e-15	3.96e-14	3.24e-14	TRUE	No change	No
Capn2	ENSMUSG00000026509	3916	4433	-0.178903	-0.250703	-7.93299	2.14e-15	4.04e-14	3.3e-14	TRUE	No change	No
Atg16l2	ENSMUSG00000047767	1441	1812	-0.330513	-0.402313	-7.92781	2.23e-15	4.21e-14	3.44e-14	TRUE	Down-regulated	No
Papd7	ENSMUSG00000034575	3195	2460	0.377158	0.305357	7.92589	2.27e-15	4.27e-14	3.49e-14	TRUE	No change	No
Aldh18a1	ENSMUSG00000025007	6208	6788	-0.128858	-0.200658	-7.92559	2.27e-15	4.28e-14	3.5e-14	TRUE	No change	No
4930523C07Rik	ENSMUSG00000090394	1683	2075	-0.302076	-0.373876	-7.92297	2.32e-15	4.36e-14	3.57e-14	TRUE	Down-regulated	Yes
Serp1	ENSMUSG00000027808	11510	9824	0.228505	0.156705	7.92211	2.34e-15	4.39e-14	3.59e-14	TRUE	No change	No
Cd47	ENSMUSG00000055447	17745	18351	-0.0484461	-0.120246	-7.91953	2.38e-15	4.48e-14	3.66e-14	TRUE	No change	No
Racgap1	ENSMUSG00000023015	7306	7904	-0.113501	-0.185301	-7.91892	2.4e-15	4.5e-14	3.67e-14	TRUE	No change	No
Pitpnm1	ENSMUSG00000024851	4621	5160	-0.159166	-0.230966	-7.91207	2.53e-15	4.75e-14	3.88e-14	TRUE	No change	No
Zfp960	ENSMUSG00000096696	40	139	-1.79701	-1.86881	-7.91066	2.56e-15	4.8e-14	3.92e-14	TRUE	No change	No
Hilpda	ENSMUSG00000043421	5063	4081	0.31107	0.23927	7.90816	2.61e-15	4.89e-14	3.99e-14	TRUE	No change	No
Galm	ENSMUSG00000035473	880	1187	-0.431745	-0.503545	-7.89138	2.99e-15	5.59e-14	4.57e-14	TRUE	No change	No
Gm3200	ENSMUSG00000078636	1581	1107	0.514182	0.442382	7.88769	3.08e-15	5.75e-14	4.7e-14	TRUE	No change	No
Gm12663	ENSMUSG00000048149	133	282	-1.08427	-1.15607	-7.88656	3.11e-15	5.8e-14	4.74e-14	TRUE	No change	No
Zfp91	ENSMUSG00000024695	12920	11102	0.218786	0.146986	7.88613	3.12e-15	5.81e-14	4.75e-14	TRUE	No change	Yes
Gabarapl1	ENSMUSG00000030161	4366	4894	-0.164702	-0.236502	-7.88255	3.21e-15	5.97e-14	4.88e-14	TRUE	No change	Yes
Lyplal1	ENSMUSG00000039246	12	83	-2.79008	-2.86188	-7.88122	3.24e-15	6.03e-14	4.93e-14	TRUE	No change	No
C030037D09Rik	ENSMUSG00000087574	529	781	-0.562055	-0.633855	-7.87765	3.34e-15	6.2e-14	5.07e-14	TRUE	No change	No
2700007P21Rik	ENSMUSG00000027122	4212	4734	-0.168554	-0.240354	-7.87364	3.44e-15	6.4e-14	5.23e-14	TRUE	No change	No
Pou2af1	ENSMUSG00000032053	1266	853	0.56966	0.49786	7.86745	3.62e-15	6.71e-14	5.49e-14	TRUE	No change	No
Slc25a4	ENSMUSG00000031633	12180	12801	-0.0717424	-0.143543	-7.8637	3.73e-15	6.91e-14	5.65e-14	TRUE	No change	Yes
Ckap4	ENSMUSG00000046841	649	921	-0.504983	-0.576783	-7.86174	3.79e-15	7.01e-14	5.73e-14	TRUE	No change	No
Ccl4	ENSMUSG00000018930	1055	1382	-0.389515	-0.461315	-7.85814	3.9e-15	7.21e-14	5.89e-14	TRUE	No change	No
Fam3c	ENSMUSG00000029672	4265	4787	-0.166576	-0.238376	-7.85512	3.99e-15	7.38e-14	6.03e-14	TRUE	No change	Yes
Jun	ENSMUSG00000052684	1793	1283	0.482854	0.411054	7.84755	4.24e-15	7.83e-14	6.4e-14	TRUE	Up-regulated	No
Psmb9	ENSMUSG00000096727	2728	2067	0.400305	0.328505	7.84738	4.25e-15	7.84e-14	6.4e-14	TRUE	No change	No
Pnrc1	ENSMUSG00000040128	4438	3541	0.325753	0.253953	7.83832	4.57e-15	8.41e-14	6.88e-14	TRUE	No change	Yes
Enpp4	ENSMUSG00000023961	1955	1418	0.463311	0.391511	7.83129	4.83e-15	8.89e-14	7.26e-14	TRUE	Up-regulated	Yes
Xpr1	ENSMUSG00000026469	6613	7189	-0.120486	-0.192286	-7.82741	4.98e-15	9.16e-14	7.48e-14	TRUE	No change	Yes
Piwil2	ENSMUSG00000033644	912	1220	-0.419775	-0.491576	-7.82637	5.02e-15	9.23e-14	7.54e-14	TRUE	No change	No
Tex15	ENSMUSG00000009628	3423	2663	0.362209	0.290409	7.82245	5.18e-15	9.51e-14	7.77e-14	TRUE	No change	No
Prpf19	ENSMUSG00000024735	10766	9168	0.231803	0.160003	7.81853	5.34e-15	9.8e-14	8.01e-14	TRUE	No change	Yes
Khsrp	ENSMUSG00000007670	15580	16180	-0.0545164	-0.126317	-7.80337	6.03e-15	1.1e-13	9.02e-14	TRUE	No change	Yes
Cdyl2	ENSMUSG00000031758	5053	4082	0.307864	0.236064	7.79883	6.25e-15	1.14e-13	9.35e-14	TRUE	No change	Yes
Ncoa1	ENSMUSG00000020647	4606	3691	0.319503	0.247702	7.79723	6.33e-15	1.16e-13	9.46e-14	TRUE	No change	Yes
Zfp36l2	ENSMUSG00000045817	8892	7490	0.247542	0.175742	7.78312	7.08e-15	1.29e-13	1.06e-13	TRUE	No change	Yes
Ywhaq	ENSMUSG00000076432	7241	7821	-0.111164	-0.182964	-7.78102	7.19e-15	1.31e-13	1.07e-13	TRUE	No change	No
Nr3c1	ENSMUSG00000024431	3634	2848	0.351609	0.279809	7.78005	7.25e-15	1.32e-13	1.08e-13	TRUE	Up-regulated	No
Fasl	ENSMUSG00000000817	244	428	-0.81073	-0.88253	-7.77708	7.42e-15	1.35e-13	1.1e-13	TRUE	No change	No
Tcf3	ENSMUSG00000020167	3794	4291	-0.177594	-0.249394	-7.76592	8.11e-15	1.48e-13	1.21e-13	TRUE	No change	Yes
Acsbg1	ENSMUSG00000032281	313	515	-0.71841	-0.79021	-7.76175	8.38e-15	1.52e-13	1.24e-13	TRUE	Down-regulated	Yes
Emb	ENSMUSG00000021728	12550	13154	-0.0678142	-0.139614	-7.75854	8.59e-15	1.56e-13	1.28e-13	TRUE	No change	Yes
Sco1	ENSMUSG00000069844	3721	2925	0.347254	0.275454	7.75594	8.77e-15	1.59e-13	1.3e-13	TRUE	No change	No
Arf3	ENSMUSG00000051853	13540	11683	0.212817	0.141017	7.75332	8.95e-15	1.62e-13	1.33e-13	TRUE	No change	No
2022-09-06	ENSMUSG00000050379	11308	11911	-0.0749508	-0.146751	-7.75058	9.15e-15	1.66e-13	1.35e-13	TRUE	No change	No
Irf4	ENSMUSG00000021356	72218	65911	0.131839	0.060039	7.73507	1.03e-14	1.87e-13	1.53e-13	TRUE	No change	Yes
Arhgef3	ENSMUSG00000021895	9615	8145	0.239372	0.167572	7.72808	1.09e-14	1.97e-13	1.61e-13	TRUE	No change	Yes
Itgb3	ENSMUSG00000020689	695	968	-0.477994	-0.549794	-7.71873	1.17e-14	2.12e-13	1.73e-13	TRUE	Down-regulated	No
4632434I11Rik	ENSMUSG00000030641	3813	3008	0.342122	0.270322	7.71183	1.24e-14	2.24e-13	1.83e-13	TRUE	Up-regulated	Yes
Sdad1	ENSMUSG00000029415	7437	6199	0.262685	0.190885	7.71089	1.25e-14	2.25e-13	1.84e-13	TRUE	No change	Yes
Myl12b	ENSMUSG00000034868	5893	6442	-0.128506	-0.200307	-7.70788	1.28e-14	2.3e-13	1.88e-13	TRUE	No change	No
Mettl17	ENSMUSG00000004561	890	1189	-0.417871	-0.489672	-7.69891	1.37e-14	2.47e-13	2.02e-13	TRUE	Down-regulated	Yes
Cat	ENSMUSG00000027187	3100	3562	-0.200419	-0.272219	-7.6926	1.44e-14	2.59e-13	2.12e-13	TRUE	Down-regulated	No
Zbtb38	ENSMUSG00000040433	7652	8225	-0.104179	-0.175979	-7.68414	1.54e-14	2.77e-13	2.26e-13	TRUE	No change	Yes
Tsr1	ENSMUSG00000038335	5279	4291	0.298951	0.227151	7.68222	1.56e-14	2.81e-13	2.29e-13	TRUE	No change	No
Sec11c	ENSMUSG00000024516	5092	5619	-0.142081	-0.213881	-7.66843	1.74e-14	3.12e-13	2.55e-13	TRUE	No change	Yes
Rbl2	ENSMUSG00000031666	6997	7559	-0.111459	-0.183259	-7.6615	1.84e-14	3.29e-13	2.69e-13	TRUE	No change	No
Hdgfrp3	ENSMUSG00000025104	3912	3098	0.336569	0.264769	7.65822	1.89e-14	3.37e-13	2.76e-13	TRUE	No change	No
Coro7	ENSMUSG00000039637	4718	5234	-0.149739	-0.221539	-7.65585	1.92e-14	3.43e-13	2.81e-13	TRUE	No change	No
Rpl3-ps1	ENSMUSG00000084349	25597	26051	-0.025364	-0.0971642	-7.65564	1.92e-14	3.44e-13	2.81e-13	TRUE	No change	No
Smarce1	ENSMUSG00000037935	7855	6578	0.255962	0.184162	7.65445	1.94e-14	3.47e-13	2.83e-13	TRUE	No change	No
Rnf169	ENSMUSG00000058761	2956	2274	0.378414	0.306614	7.65337	1.96e-14	3.49e-13	2.85e-13	TRUE	Up-regulated	No
1110005A03Rik	ENSMUSG00000090266	1296	886	0.548687	0.476887	7.65256	1.97e-14	3.51e-13	2.87e-13	TRUE	No change	No
Mpnd	ENSMUSG00000003199	2123	2529	-0.252463	-0.324263	-7.6517	1.98e-14	3.53e-13	2.89e-13	TRUE	Down-regulated	No
Spred2	ENSMUSG00000045671	6241	5144	0.278887	0.207086	7.64168	2.14e-14	3.81e-13	3.12e-13	TRUE	No change	Yes
Cd4	ENSMUSG00000023274	32793	33111	-0.0139227	-0.0857229	-7.63015	2.34e-14	4.17e-13	3.4e-13	TRUE	No change	No
Stk38	ENSMUSG00000024006	5389	5918	-0.135092	-0.206892	-7.6219	2.5e-14	4.44e-13	3.63e-13	TRUE	No change	No
Cdc42	ENSMUSG00000006699	35090	35359	-0.0110175	-0.0828177	-7.62167	2.5e-14	4.44e-13	3.63e-13	TRUE	No change	Yes
Tert	ENSMUSG00000021611	295	488	-0.726166	-0.797966	-7.61946	2.55e-14	4.51e-13	3.69e-13	TRUE	No change	No
Prrg4	ENSMUSG00000027171	2396	2816	-0.233019	-0.30482	-7.6157	2.62e-14	4.64e-13	3.79e-13	TRUE	No change	No
Rps8-ps2	ENSMUSG00000083481	909	580	0.648227	0.576427	7.61417	2.65e-14	4.69e-13	3.84e-13	TRUE	Up-regulated	No
Sgsm2	ENSMUSG00000038351	1235	1568	-0.344415	-0.416215	-7.61121	2.72e-14	4.8e-13	3.92e-13	TRUE	No change	No
Bdh2	ENSMUSG00000028167	417	637	-0.611246	-0.683046	-7.60149	2.93e-14	5.17e-13	4.22e-13	TRUE	Down-regulated	No
Shoc2	ENSMUSG00000024976	7016	5837	0.265422	0.193622	7.59319	3.12e-14	5.51e-13	4.5e-13	TRUE	No change	No
Grk6	ENSMUSG00000074886	9277	9851	-0.0866118	-0.158412	-7.59316	3.12e-14	5.5e-13	4.5e-13	TRUE	No change	No
Cmtm6	ENSMUSG00000032434	13991	12117	0.207467	0.135666	7.58942	3.21e-14	5.66e-13	4.62e-13	TRUE	No change	Yes
Kcnf1	ENSMUSG00000051726	355	561	-0.660182	-0.731982	-7.58014	3.45e-14	6.07e-13	4.96e-13	TRUE	No change	No
Arid2	ENSMUSG00000033237	7767	6509	0.254922	0.183121	7.5698	3.74e-14	6.57e-13	5.37e-13	TRUE	No change	Yes
Dbi	ENSMUSG00000026385	5634	6161	-0.129005	-0.200805	-7.55598	4.16e-14	7.3e-13	5.96e-13	TRUE	No change	No
Eif3b	ENSMUSG00000056076	29824	26627	0.163584	0.0917837	7.55472	4.2e-14	7.36e-13	6.02e-13	TRUE	No change	Yes
Dazap1	ENSMUSG00000069565	10891	11464	-0.0739741	-0.145774	-7.55441	4.21e-14	7.38e-13	6.03e-13	TRUE	No change	No
Rpl14-ps1	ENSMUSG00000046721	22107	22589	-0.0311171	-0.102917	-7.54318	4.59e-14	8.03e-13	6.56e-13	TRUE	No change	No
Cst7	ENSMUSG00000068129	3560	2802	0.34542	0.27362	7.53818	4.77e-14	8.34e-13	6.81e-13	TRUE	Up-regulated	Yes
Fam168b	ENSMUSG00000037503	11606	9964	0.220074	0.148274	7.53807	4.77e-14	8.34e-13	6.81e-13	TRUE	No change	Yes
Rap1b	ENSMUSG00000052681	34909	31324	0.156331	0.0845304	7.53729	4.8e-14	8.38e-13	6.85e-13	TRUE	No change	Yes
Trav8-1	ENSMUSG00000076831	195	69	1.49881	1.42701	7.53398	4.92e-14	8.59e-13	7.01e-13	TRUE	No change	No
Pak6	ENSMUSG00000074923	414	631	-0.608009	-0.679809	-7.53397	4.92e-14	8.58e-13	7.01e-13	TRUE	No change	No
Ier2	ENSMUSG00000053560	4963	4027	0.301507	0.229707	7.52921	5.1e-14	8.89e-13	7.27e-13	TRUE	No change	Yes
Atrx	ENSMUSG00000031229	26737	27142	-0.0216894	-0.0934896	-7.52364	5.33e-14	9.27e-13	7.57e-13	TRUE	No change	Yes
Dip2c	ENSMUSG00000048264	3317	3774	-0.186215	-0.258016	-7.52356	5.33e-14	9.27e-13	7.57e-13	TRUE	No change	No
Arntl2	ENSMUSG00000040187	108	238	-1.13993	-1.21173	-7.52115	5.43e-14	9.43e-13	7.7e-13	TRUE	No change	No
Parp1	ENSMUSG00000026496	11397	11965	-0.0701663	-0.141966	-7.52111	5.43e-14	9.43e-13	7.7e-13	TRUE	No change	Yes
Ano6	ENSMUSG00000064210	5663	4645	0.285888	0.214088	7.51617	5.64e-14	9.78e-13	7.99e-13	TRUE	No change	Yes
Usp9x	ENSMUSG00000031010	22246	19667	0.177769	0.105969	7.51415	5.73e-14	9.92e-13	8.11e-13	TRUE	No change	No
Edem3	ENSMUSG00000043019	3664	2894	0.340355	0.268554	7.51251	5.8e-14	1e-12	8.2e-13	TRUE	Up-regulated	Yes
Eif2ak4	ENSMUSG00000005102	2109	2504	-0.247675	-0.319476	-7.50761	6.02e-14	1.04e-12	8.51e-13	TRUE	Down-regulated	No
Dennd5a	ENSMUSG00000035901	12181	12745	-0.0652988	-0.137099	-7.50262	6.26e-14	1.08e-12	8.83e-13	TRUE	No change	No
Wbp5	ENSMUSG00000042712	1088	1400	-0.363748	-0.435548	-7.50081	6.34e-14	1.09e-12	8.95e-13	TRUE	Down-regulated	Yes
Nsg2	ENSMUSG00000020297	549	789	-0.523219	-0.595019	-7.48296	7.27e-14	1.25e-12	1.02e-12	TRUE	Down-regulated	No
AI480526	ENSMUSG00000090086	637	891	-0.484132	-0.555932	-7.48009	7.43e-14	1.28e-12	1.05e-12	TRUE	No change	No
Gng2	ENSMUSG00000043004	3869	4341	-0.166067	-0.237867	-7.4649	8.34e-14	1.44e-12	1.17e-12	TRUE	No change	No
Yap1	ENSMUSG00000053110	223	392	-0.81381	-0.88561	-7.46482	8.34e-14	1.43e-12	1.17e-12	TRUE	No change	No
Nfix	ENSMUSG00000001911	1047	694	0.593254	0.521454	7.46317	8.45e-14	1.45e-12	1.19e-12	TRUE	Up-regulated	No
Spata6	ENSMUSG00000034401	1510	1859	-0.299978	-0.371778	-7.45988	8.66e-14	1.49e-12	1.22e-12	TRUE	No change	No
Stxbp1	ENSMUSG00000026797	585	830	-0.504675	-0.576475	-7.45966	8.67e-14	1.49e-12	1.22e-12	TRUE	No change	No
Fah	ENSMUSG00000030630	509	741	-0.541808	-0.613608	-7.45427	9.04e-14	1.55e-12	1.27e-12	TRUE	No change	No
Slc35a4	ENSMUSG00000033272	5165	4212	0.294263	0.222463	7.44803	9.47e-14	1.62e-12	1.33e-12	TRUE	No change	No
Mcm5	ENSMUSG00000005410	17470	15308	0.190594	0.118794	7.44789	9.48e-14	1.62e-12	1.33e-12	TRUE	No change	Yes
Yy1	ENSMUSG00000021264	11962	10299	0.215954	0.144154	7.44552	9.66e-14	1.65e-12	1.35e-12	TRUE	No change	Yes
Bbx	ENSMUSG00000022641	5957	4912	0.278275	0.206475	7.44452	9.73e-14	1.66e-12	1.36e-12	TRUE	No change	Yes
Rnpep	ENSMUSG00000041926	2062	2449	-0.248148	-0.319949	-7.43508	1.05e-13	1.78e-12	1.46e-12	TRUE	No change	No
Maml1	ENSMUSG00000050567	3702	2933	0.335928	0.264128	7.4326	1.06e-13	1.82e-12	1.48e-12	TRUE	No change	No
Gm6563	ENSMUSG00000051255	2865	3294	-0.201305	-0.273106	-7.42047	1.17e-13	1.99e-12	1.62e-12	TRUE	Down-regulated	Yes
Rpl10	ENSMUSG00000008682	55478	55190	0.00750889	-0.0642913	-7.41698	1.2e-13	2.04e-12	1.67e-12	TRUE	No change	No
Pbrm1	ENSMUSG00000042323	12508	13057	-0.0619723	-0.133773	-7.41394	1.23e-13	2.08e-12	1.7e-12	TRUE	No change	No
Taldo1	ENSMUSG00000025503	5358	5864	-0.130191	-0.201991	-7.41359	1.23e-13	2.09e-12	1.71e-12	TRUE	No change	No
Nlrc5	ENSMUSG00000074151	3663	2901	0.336475	0.264675	7.40797	1.28e-13	2.18e-12	1.78e-12	TRUE	No change	No
Ash1l	ENSMUSG00000028053	6339	5255	0.270565	0.198764	7.40262	1.34e-13	2.26e-12	1.85e-12	TRUE	No change	No
Mrpl48-ps	ENSMUSG00000078480	137	276	-1.01049	-1.08229	-7.39828	1.38e-13	2.34e-12	1.91e-12	TRUE	Down-regulated	No
Gbp7	ENSMUSG00000040253	1818	1327	0.454184	0.382384	7.38752	1.5e-13	2.53e-12	2.07e-12	TRUE	No change	No
H2-T22	ENSMUSG00000056116	5926	4891	0.276929	0.205129	7.37843	1.6e-13	2.71e-12	2.21e-12	TRUE	No change	No
A430093F15Rik	ENSMUSG00000067577	4279	3441	0.314446	0.242646	7.36836	1.73e-13	2.92e-12	2.39e-12	TRUE	No change	Yes
AC242409.1	ENSMUSG00000095280	102	21	2.28011	2.20831	7.36448	1.78e-13	3e-12	2.45e-12	TRUE	No change	No
BC055324	ENSMUSG00000041406	1922	2295	-0.255886	-0.327686	-7.36169	1.82e-13	3.06e-12	2.5e-12	TRUE	No change	No
G2e3	ENSMUSG00000035293	6420	6938	-0.111947	-0.183747	-7.35892	1.85e-13	3.13e-12	2.55e-12	TRUE	No change	No
Smc4	ENSMUSG00000034349	39460	39559	-0.003615	-0.0754152	-7.35074	1.97e-13	3.32e-12	2.71e-12	TRUE	No change	No
H2afz	ENSMUSG00000037894	14487	15015	-0.0516456	-0.123446	-7.34994	1.98e-13	3.34e-12	2.73e-12	TRUE	No change	No
Lman2	ENSMUSG00000021484	10754	9220	0.222035	0.150235	7.34952	1.99e-13	3.34e-12	2.73e-12	TRUE	No change	Yes
Whsc1l1	ENSMUSG00000054823	20517	18115	0.179635	0.107835	7.34083	2.12e-13	3.57e-12	2.91e-12	TRUE	No change	No
Taok1	ENSMUSG00000017291	9514	8103	0.231596	0.159796	7.34052	2.13e-13	3.57e-12	2.92e-12	TRUE	No change	No
Rnf4	ENSMUSG00000029110	9788	8350	0.229238	0.157438	7.33862	2.16e-13	3.62e-12	2.96e-12	TRUE	No change	Yes
Ttc3	ENSMUSG00000040785	7540	8068	-0.0976466	-0.169447	-7.33624	2.2e-13	3.68e-12	3.01e-12	TRUE	No change	No
Parp16	ENSMUSG00000032392	1209	1524	-0.334049	-0.405849	-7.32993	2.3e-13	3.86e-12	3.15e-12	TRUE	No change	No
Qars	ENSMUSG00000032604	11132	11670	-0.0680917	-0.139892	-7.32189	2.45e-13	4.09e-12	3.34e-12	TRUE	No change	No
Xlr4b	ENSMUSG00000067768	1465	1802	-0.298698	-0.370499	-7.32096	2.46e-13	4.11e-12	3.36e-12	TRUE	No change	No
Nek2	ENSMUSG00000026622	3551	3999	-0.171414	-0.243214	-7.31907	2.5e-13	4.17e-12	3.41e-12	TRUE	No change	No
Ssfa2	ENSMUSG00000027007	2380	1804	0.399762	0.327962	7.31833	2.51e-13	4.19e-12	3.42e-12	TRUE	Up-regulated	Yes
Sp140	ENSMUSG00000070031	2659	2042	0.380901	0.309101	7.31442	2.59e-13	4.31e-12	3.52e-12	TRUE	Up-regulated	No
Mdm2	ENSMUSG00000020184	10847	9309	0.220598	0.148798	7.31247	2.62e-13	4.37e-12	3.57e-12	TRUE	No change	Yes
Fdft1	ENSMUSG00000021273	8823	9356	-0.0846226	-0.156423	-7.3095	2.68e-13	4.46e-12	3.65e-12	TRUE	No change	Yes
Add1	ENSMUSG00000029106	11210	11746	-0.0673833	-0.139183	-7.30939	2.68e-13	4.46e-12	3.65e-12	TRUE	No change	No
Psmb8	ENSMUSG00000024338	6121	5071	0.271497	0.199697	7.30716	2.73e-13	4.53e-12	3.7e-12	TRUE	No change	No
Tmco1	ENSMUSG00000052428	3219	3653	-0.182469	-0.254269	-7.29923	2.89e-13	4.8e-12	3.93e-12	TRUE	No change	No
Naa40	ENSMUSG00000024764	6925	5788	0.258749	0.186949	7.29224	3.05e-13	5.06e-12	4.13e-12	TRUE	No change	Yes
Psme2b-ps	ENSMUSG00000078153	2386	1811	0.397807	0.326007	7.28635	3.18e-13	5.28e-12	4.31e-12	TRUE	Up-regulated	No
Stard10	ENSMUSG00000030688	494	717	-0.537462	-0.609262	-7.28611	3.19e-13	5.28e-12	4.32e-12	TRUE	Down-regulated	No
Sdcbp2	ENSMUSG00000027456	1974	1463	0.432192	0.360392	7.28294	3.27e-13	5.4e-12	4.41e-12	TRUE	Up-regulated	Yes
Xlr4c	ENSMUSG00000031362	467	685	-0.552681	-0.624482	-7.28033	3.33e-13	5.5e-12	4.5e-12	TRUE	No change	No
Gimap3	ENSMUSG00000039264	7189	7706	-0.100191	-0.171991	-7.27421	3.48e-13	5.75e-12	4.7e-12	TRUE	No change	Yes
Odz4	ENSMUSG00000048078	41	130	-1.66482	-1.73662	-7.27384	3.49e-13	5.77e-12	4.71e-12	TRUE	No change	No
Oat	ENSMUSG00000030934	5885	6385	-0.117644	-0.189444	-7.27124	3.56e-13	5.87e-12	4.8e-12	TRUE	No change	Yes
Capn7	ENSMUSG00000021893	5089	5574	-0.131331	-0.203131	-7.2673	3.67e-13	6.04e-12	4.94e-12	TRUE	No change	No
Wapal	ENSMUSG00000041408	23860	21199	0.170598	0.0987977	7.26445	3.75e-13	6.16e-12	5.04e-12	TRUE	No change	Yes
Bri3bp	ENSMUSG00000037905	5265	5753	-0.127881	-0.199681	-7.26203	3.81e-13	6.27e-12	5.12e-12	TRUE	No change	Yes
Hsd17b10	ENSMUSG00000025260	3560	4003	-0.169204	-0.241005	-7.25898	3.9e-13	6.41e-12	5.24e-12	TRUE	No change	No
Enah	ENSMUSG00000022995	417	220	0.922544	0.850744	7.258	3.93e-13	6.45e-12	5.27e-12	TRUE	No change	No
Mmab	ENSMUSG00000029575	817	1086	-0.410616	-0.482416	-7.25798	3.93e-13	6.44e-12	5.27e-12	TRUE	No change	No
Htatsf1	ENSMUSG00000067873	4287	4752	-0.148566	-0.220367	-7.25767	3.94e-13	6.45e-12	5.27e-12	TRUE	No change	No
Tnrc6c	ENSMUSG00000025571	3922	3138	0.321744	0.249944	7.25727	3.95e-13	6.47e-12	5.28e-12	TRUE	No change	No
Sec61a1	ENSMUSG00000030082	15990	13990	0.192774	0.120974	7.25338	4.07e-13	6.65e-12	5.43e-12	TRUE	No change	Yes
Ngly1	ENSMUSG00000021785	2771	2142	0.371448	0.299648	7.2504	4.16e-13	6.79e-12	5.55e-12	TRUE	No change	No
Atxn7l3b	ENSMUSG00000074748	5039	4119	0.290843	0.219043	7.24783	4.23e-13	6.92e-12	5.65e-12	TRUE	No change	No
Crkl	ENSMUSG00000006134	6277	5216	0.267131	0.195331	7.2434	4.38e-13	7.14e-12	5.84e-12	TRUE	No change	No
Hif1a	ENSMUSG00000021109	63889	58321	0.131552	0.0597519	7.24045	4.47e-13	7.29e-12	5.96e-12	TRUE	No change	Yes
Sfi1	ENSMUSG00000023764	2292	2678	-0.224549	-0.296349	-7.23097	4.8e-13	7.81e-12	6.38e-12	TRUE	Down-regulated	No
Itk	ENSMUSG00000020395	28815	25770	0.161127	0.0893273	7.23011	4.83e-13	7.86e-12	6.42e-12	TRUE	No change	Yes
Cxcr3	ENSMUSG00000050232	829	1098	-0.405434	-0.477234	-7.22607	4.97e-13	8.09e-12	6.61e-12	TRUE	Down-regulated	Yes
Ppil4	ENSMUSG00000015757	7159	6004	0.253834	0.182034	7.22565	4.99e-13	8.1e-12	6.62e-12	TRUE	No change	No
Acsf2	ENSMUSG00000076435	475	692	-0.542845	-0.614645	-7.21446	5.41e-13	8.79e-12	7.18e-12	TRUE	Down-regulated	No
Il12rb2	ENSMUSG00000018341	16168	14160	0.19132	0.11952	7.2078	5.69e-13	9.23e-12	7.54e-12	TRUE	No change	Yes
Lamc2	ENSMUSG00000026479	668	915	-0.453924	-0.525724	-7.20589	5.77e-13	9.35e-12	7.63e-12	TRUE	Down-regulated	Yes
Pdlim1	ENSMUSG00000055044	5054	4136	0.289189	0.217389	7.20587	5.77e-13	9.34e-12	7.63e-12	TRUE	No change	No
Ecm1	ENSMUSG00000028108	1168	801	0.544166	0.472366	7.20159	5.95e-13	9.63e-12	7.87e-12	TRUE	Up-regulated	No
Sox12	ENSMUSG00000051817	243	410	-0.754668	-0.826468	-7.19784	6.12e-13	9.89e-12	8.08e-12	TRUE	Down-regulated	No
Gsr	ENSMUSG00000031584	4682	3809	0.297713	0.225912	7.19687	6.16e-13	9.95e-12	8.13e-12	TRUE	No change	Yes
Gm10123	ENSMUSG00000062933	10691	9184	0.219202	0.147402	7.19333	6.32e-13	1.02e-11	8.34e-12	TRUE	No change	No
Lilrb4	ENSMUSG00000062593	2432	1856	0.389947	0.318146	7.18866	6.54e-13	1.06e-11	8.62e-12	TRUE	No change	No
Nfkbiz	ENSMUSG00000035356	3725	4167	-0.161769	-0.233569	-7.18695	6.63e-13	1.07e-11	8.73e-12	TRUE	No change	Yes
Rai14	ENSMUSG00000022246	748	1005	-0.426085	-0.497886	-7.18666	6.64e-13	1.07e-11	8.74e-12	TRUE	No change	No
Ap3m1	ENSMUSG00000021824	5787	6276	-0.11703	-0.18883	-7.18629	6.66e-13	1.07e-11	8.75e-12	TRUE	No change	No
Gse1	ENSMUSG00000031822	2201	1660	0.406976	0.335176	7.18355	6.79e-13	1.09e-11	8.92e-12	TRUE	Up-regulated	No
Hist1h2ao	ENSMUSG00000094248	1179	1483	-0.330955	-0.402755	-7.17939	7e-13	1.12e-11	9.19e-12	TRUE	Down-regulated	No
AI848100	ENSMUSG00000040297	5297	4354	0.282834	0.211034	7.16931	7.54e-13	1.21e-11	9.89e-12	TRUE	No change	Yes
Tra2a	ENSMUSG00000029817	9323	7953	0.229295	0.157495	7.16469	7.8e-13	1.25e-11	1.02e-11	TRUE	No change	Yes
Icam1	ENSMUSG00000037405	2361	1797	0.393808	0.322007	7.16411	7.83e-13	1.25e-11	1.03e-11	TRUE	Up-regulated	Yes
Acaca	ENSMUSG00000020532	12027	10398	0.209971	0.138171	7.16326	7.88e-13	1.26e-11	1.03e-11	TRUE	No change	No
3110052M02Rik	ENSMUSG00000035868	447	657	-0.555619	-0.627419	-7.15987	8.08e-13	1.29e-11	1.06e-11	TRUE	No change	No
Pdp1	ENSMUSG00000049225	2132	1603	0.411433	0.339633	7.15854	8.15e-13	1.3e-11	1.06e-11	TRUE	No change	No
Rps6ka3	ENSMUSG00000031309	14992	15482	-0.046399	-0.118199	-7.15269	8.51e-13	1.36e-11	1.11e-11	TRUE	No change	No
Sfxn2	ENSMUSG00000025036	1352	953	0.504547	0.432747	7.14715	8.86e-13	1.41e-11	1.16e-11	TRUE	No change	No
Mink1	ENSMUSG00000020827	5023	5494	-0.129308	-0.201108	-7.1456	8.96e-13	1.43e-11	1.17e-11	TRUE	No change	No
Phldb1	ENSMUSG00000048537	1096	1390	-0.342837	-0.414637	-7.14096	9.27e-13	1.48e-11	1.21e-11	TRUE	Down-regulated	No
Csnk1g1	ENSMUSG00000032384	9549	8160	0.226781	0.15498	7.13836	9.45e-13	1.5e-11	1.23e-11	TRUE	No change	Yes
Rpl10a-ps2	ENSMUSG00000061988	84	195	-1.21501	-1.28681	-7.13628	9.59e-13	1.53e-11	1.25e-11	TRUE	No change	No
Mapkbp1	ENSMUSG00000033902	4551	3699	0.299048	0.227248	7.13577	9.62e-13	1.53e-11	1.25e-11	TRUE	No change	Yes
Trappc1	ENSMUSG00000049299	1342	1658	-0.305059	-0.37686	-7.13505	9.68e-13	1.54e-11	1.26e-11	TRUE	No change	No
Calm1	ENSMUSG00000001175	47729	47555	0.00526907	-0.0665311	-7.12149	1.07e-12	1.69e-11	1.38e-11	TRUE	No change	No
Sepw1	ENSMUSG00000041571	5242	4310	0.282429	0.210629	7.11881	1.09e-12	1.73e-11	1.41e-11	TRUE	No change	Yes
Suv420h1	ENSMUSG00000045098	5347	4403	0.280243	0.208443	7.11782	1.1e-12	1.74e-11	1.42e-11	TRUE	No change	No
Triobp	ENSMUSG00000033088	5457	5933	-0.120654	-0.192454	-7.11676	1.1e-12	1.75e-11	1.43e-11	TRUE	No change	No
Zmym3	ENSMUSG00000031310	2666	3062	-0.199798	-0.271598	-7.11673	1.11e-12	1.75e-11	1.43e-11	TRUE	Down-regulated	No
Sec11a	ENSMUSG00000025724	5279	4343	0.281573	0.209773	7.11589	1.11e-12	1.76e-11	1.44e-11	TRUE	No change	No
Sfxn1	ENSMUSG00000021474	10255	10763	-0.0697528	-0.141553	-7.11299	1.14e-12	1.79e-11	1.46e-11	TRUE	No change	Yes
Bcl2a1a	ENSMUSG00000093809	325	509	-0.647226	-0.719026	-7.10844	1.17e-12	1.85e-11	1.51e-11	TRUE	No change	No
Actr2	ENSMUSG00000020152	49798	45246	0.138298	0.0664974	7.10483	1.2e-12	1.9e-11	1.55e-11	TRUE	No change	No
Slc15a3	ENSMUSG00000024737	3108	3521	-0.179999	-0.251799	-7.09954	1.25e-12	1.97e-11	1.61e-11	TRUE	No change	Yes
Rps19-ps7	ENSMUSG00000080006	62	161	-1.37672	-1.44852	-7.09753	1.27e-12	2e-11	1.63e-11	TRUE	Down-regulated	Yes
Trav14n-3	ENSMUSG00000076824	233	98	1.24948	1.17768	7.09659	1.28e-12	2.01e-11	1.64e-11	TRUE	No change	No
Nek7	ENSMUSG00000026393	11159	11662	-0.0636075	-0.135408	-7.09026	1.34e-12	2.1e-11	1.72e-11	TRUE	No change	No
Rnaset2a	ENSMUSG00000095687	1845	1365	0.43472	0.36292	7.08723	1.37e-12	2.15e-11	1.76e-11	TRUE	Up-regulated	No
1190002N15Rik	ENSMUSG00000045414	5880	4879	0.269231	0.19743	7.08335	1.41e-12	2.21e-11	1.8e-11	TRUE	No change	Yes
Sema6b	ENSMUSG00000001227	586	816	-0.477668	-0.549469	-7.08305	1.41e-12	2.21e-11	1.81e-11	TRUE	No change	No
Dnttip2	ENSMUSG00000039756	7674	6482	0.24354	0.17174	7.0706	1.54e-12	2.42e-11	1.97e-11	TRUE	No change	No
Adamts10	ENSMUSG00000024299	1117	1409	-0.335042	-0.406843	-7.06398	1.62e-12	2.53e-11	2.07e-11	TRUE	Down-regulated	No
Zap70	ENSMUSG00000026117	11138	11637	-0.063229	-0.135029	-7.06332	1.63e-12	2.54e-11	2.08e-11	TRUE	No change	Yes
Topbp1	ENSMUSG00000032555	20123	20534	-0.0291693	-0.100969	-7.05803	1.69e-12	2.64e-11	2.16e-11	TRUE	No change	Yes
Il18r1	ENSMUSG00000026070	561	786	-0.486529	-0.558329	-7.05288	1.75e-12	2.74e-11	2.24e-11	TRUE	No change	No
1810031K17Rik	ENSMUSG00000033159	3325	2634	0.336099	0.264299	7.04832	1.81e-12	2.82e-11	2.31e-11	TRUE	No change	No
Ncstn	ENSMUSG00000003458	5256	4329	0.279931	0.208131	7.04682	1.83e-12	2.85e-11	2.33e-11	TRUE	No change	Yes
Txnrd1	ENSMUSG00000020250	10945	11442	-0.0640673	-0.135867	-7.04634	1.84e-12	2.86e-11	2.34e-11	TRUE	No change	Yes
Manba	ENSMUSG00000028164	1371	1684	-0.296664	-0.368464	-7.04081	1.91e-12	2.97e-11	2.43e-11	TRUE	No change	No
Jarid2	ENSMUSG00000038518	9831	8428	0.222148	0.150348	7.03215	2.03e-12	3.16e-11	2.58e-11	TRUE	No change	No
Specc1	ENSMUSG00000042331	1534	1859	-0.277228	-0.349028	-7.03106	2.05e-12	3.18e-11	2.6e-11	TRUE	No change	No
2410006H16Rik	ENSMUSG00000086841	4122	3331	0.307389	0.235589	7.03019	2.06e-12	3.2e-11	2.62e-11	TRUE	No change	Yes
St3gal3	ENSMUSG00000028538	366	556	-0.603241	-0.675041	-7.02827	2.09e-12	3.24e-11	2.65e-11	TRUE	Down-regulated	No
Wdr60	ENSMUSG00000042050	702	946	-0.430369	-0.502169	-7.02729	2.11e-12	3.26e-11	2.67e-11	TRUE	Down-regulated	Yes
Ssx2ip	ENSMUSG00000036825	1579	1907	-0.272294	-0.344094	-7.02658	2.12e-12	3.28e-11	2.68e-11	TRUE	Down-regulated	No
Erbb2ip	ENSMUSG00000021709	16510	14503	0.186989	0.115189	7.02498	2.14e-12	3.31e-11	2.71e-11	TRUE	No change	Yes
Dntt	ENSMUSG00000025014	121	33	1.87447	1.80267	7.02455	2.15e-12	3.32e-11	2.71e-11	TRUE	No change	No
Arl4c	ENSMUSG00000049866	1162	1456	-0.3254	-0.3972	-7.02238	2.18e-12	3.37e-11	2.75e-11	TRUE	Down-regulated	Yes
Rps10	ENSMUSG00000052146	24311	24645	-0.0196857	-0.0914859	-7.01785	2.25e-12	3.48e-11	2.84e-11	TRUE	No change	No
Enpp2	ENSMUSG00000022425	292	138	1.0813	1.0095	7.01133	2.36e-12	3.64e-11	2.98e-11	TRUE	No change	No
C80913	ENSMUSG00000030421	6931	7413	-0.096994	-0.168794	-7.00582	2.46e-12	3.78e-11	3.09e-11	TRUE	No change	Yes
Ksr1	ENSMUSG00000018334	4798	5250	-0.129884	-0.201684	-7.00444	2.48e-12	3.82e-11	3.12e-11	TRUE	No change	Yes
Itgb7	ENSMUSG00000001281	3277	3688	-0.170463	-0.242263	-7.00236	2.52e-12	3.87e-11	3.16e-11	TRUE	No change	Yes
Med22	ENSMUSG00000015776	3579	2859	0.324046	0.252246	6.9937	2.68e-12	4.12e-11	3.36e-11	TRUE	No change	No
Ergic1	ENSMUSG00000001576	4806	5257	-0.129403	-0.201203	-6.99297	2.69e-12	4.13e-11	3.38e-11	TRUE	No change	Yes
Bptf	ENSMUSG00000040481	23700	21107	0.167166	0.0953653	6.99268	2.7e-12	4.14e-11	3.38e-11	TRUE	No change	Yes
Galnt1	ENSMUSG00000000420	11193	11681	-0.061567	-0.133367	-6.99158	2.72e-12	4.17e-11	3.41e-11	TRUE	No change	No
Man2a1	ENSMUSG00000024085	6426	6901	-0.102884	-0.174685	-6.98827	2.78e-12	4.27e-11	3.49e-11	TRUE	No change	Yes
Urb2	ENSMUSG00000031976	6176	5153	0.26126	0.18946	6.97602	3.04e-12	4.65e-11	3.8e-11	TRUE	No change	No
Mga	ENSMUSG00000033943	17113	15063	0.184084	0.112283	6.97527	3.05e-12	4.67e-11	3.82e-11	TRUE	No change	No
Kcnq2	ENSMUSG00000016346	781	501	0.640512	0.568712	6.97259	3.11e-12	4.76e-11	3.89e-11	TRUE	No change	No
Eif1a	ENSMUSG00000057561	14917	13057	0.192134	0.120334	6.96943	3.18e-12	4.86e-11	3.97e-11	TRUE	No change	No
Emilin2	ENSMUSG00000024053	249	411	-0.722993	-0.794793	-6.96856	3.2e-12	4.89e-11	3.99e-11	TRUE	No change	No
Slc39a6	ENSMUSG00000024270	6584	5518	0.254819	0.183019	6.96567	3.27e-12	4.99e-11	4.07e-11	TRUE	No change	Yes
Bckdhb	ENSMUSG00000032263	177	319	-0.849807	-0.921607	-6.96411	3.3e-12	5.04e-11	4.12e-11	TRUE	No change	No
Lrrcc1	ENSMUSG00000027550	1803	2142	-0.248559	-0.320359	-6.96187	3.36e-12	5.11e-11	4.18e-11	TRUE	No change	No
Hdac7	ENSMUSG00000022475	18651	19063	-0.0315222	-0.103322	-6.95607	3.5e-12	5.32e-11	4.35e-11	TRUE	No change	No
Srpk2	ENSMUSG00000062604	3291	3698	-0.168219	-0.240019	-6.94961	3.66e-12	5.57e-11	4.55e-11	TRUE	No change	Yes
Utp20	ENSMUSG00000004356	10374	8930	0.21624	0.14444	6.94704	3.73e-12	5.67e-11	4.63e-11	TRUE	No change	No
Top2a	ENSMUSG00000020914	64199	63502	0.0157488	-0.0560514	-6.94666	3.74e-12	5.68e-11	4.64e-11	TRUE	No change	No
Rnf157	ENSMUSG00000052949	6320	6789	-0.103275	-0.175075	-6.94633	3.75e-12	5.69e-11	4.65e-11	TRUE	No change	No
Hspa9	ENSMUSG00000024359	47629	43276	0.138273	0.0664729	6.94573	3.77e-12	5.71e-11	4.66e-11	TRUE	No change	Yes
Mki67ip	ENSMUSG00000026377	6486	5433	0.25558	0.18378	6.94147	3.88e-12	5.88e-11	4.8e-11	TRUE	No change	No
Mrpl35	ENSMUSG00000052962	1983	1489	0.413341	0.341541	6.94034	3.91e-12	5.92e-11	4.84e-11	TRUE	No change	No
Ddx5	ENSMUSG00000020719	71992	65987	0.125655	0.0538546	6.93486	4.07e-12	6.15e-11	5.03e-11	TRUE	No change	Yes
Aurkb	ENSMUSG00000020897	6019	6483	-0.107138	-0.178938	-6.93311	4.12e-12	6.22e-11	5.08e-11	TRUE	No change	No
Gm14513	ENSMUSG00000080811	131	257	-0.972202	-1.044	-6.93235	4.14e-12	6.25e-11	5.11e-11	TRUE	No change	No
Zfp949	ENSMUSG00000032425	1401	1710	-0.287539	-0.35934	-6.93022	4.2e-12	6.34e-11	5.18e-11	TRUE	No change	No
Clybl	ENSMUSG00000025545	1162	1451	-0.320437	-0.392238	-6.92867	4.25e-12	6.4e-11	5.23e-11	TRUE	Down-regulated	Yes
Prrc2b	ENSMUSG00000039262	19446	17210	0.176226	0.104426	6.92479	4.37e-12	6.58e-11	5.37e-11	TRUE	No change	Yes
Tmem194	ENSMUSG00000040195	6738	5660	0.251518	0.179718	6.92355	4.4e-12	6.63e-11	5.42e-11	TRUE	No change	Yes
Man2c1	ENSMUSG00000032295	2106	2460	-0.224153	-0.295953	-6.92161	4.47e-12	6.72e-11	5.49e-11	TRUE	No change	No
Pold4	ENSMUSG00000024854	1948	2293	-0.235243	-0.307043	-6.91963	4.53e-12	6.81e-11	5.56e-11	TRUE	Down-regulated	Yes
1700017B05Rik	ENSMUSG00000032300	1539	1118	0.461073	0.389273	6.91125	4.8e-12	7.21e-11	5.9e-11	TRUE	Up-regulated	Yes
Gm20645	ENSMUSG00000093470	8231	8708	-0.0812737	-0.153074	-6.90482	5.03e-12	7.54e-11	6.16e-11	TRUE	No change	No
Gm7665	ENSMUSG00000063628	210	360	-0.777608	-0.849408	-6.90439	5.04e-12	7.56e-11	6.18e-11	TRUE	No change	No
Kremen2	ENSMUSG00000040680	426	234	0.864345	0.792545	6.90334	5.08e-12	7.61e-11	6.22e-11	TRUE	Up-regulated	Yes
Pmaip1	ENSMUSG00000024521	945	633	0.578109	0.506309	6.90247	5.11e-12	7.65e-11	6.25e-11	TRUE	Up-regulated	Yes
Ak4	ENSMUSG00000028527	9486	8133	0.222012	0.150212	6.90157	5.14e-12	7.69e-11	6.29e-11	TRUE	No change	No
Nnt	ENSMUSG00000025453	1921	2263	-0.236379	-0.308179	-6.89829	5.26e-12	7.87e-11	6.43e-11	TRUE	No change	No
Manf	ENSMUSG00000032575	9101	7786	0.225143	0.153343	6.89719	5.3e-12	7.92e-11	6.47e-11	TRUE	No change	No
Pfkfb3	ENSMUSG00000026773	7013	5909	0.247118	0.175318	6.89574	5.36e-12	8e-11	6.54e-11	TRUE	No change	No
Vamp4	ENSMUSG00000026696	2423	2791	-0.203988	-0.275788	-6.89431	5.41e-12	8.07e-11	6.6e-11	TRUE	No change	No
0610011F06Rik	ENSMUSG00000025731	982	1252	-0.35044	-0.42224	-6.89239	5.49e-12	8.18e-11	6.68e-11	TRUE	Down-regulated	No
Xkrx	ENSMUSG00000031258	53	143	-1.43195	-1.50375	-6.87792	6.07e-12	9.04e-11	7.39e-11	TRUE	No change	No
2610318N02Rik	ENSMUSG00000049916	1000	1271	-0.345964	-0.417764	-6.87621	6.15e-12	9.15e-11	7.47e-11	TRUE	No change	No
Zc3h6	ENSMUSG00000042851	609	834	-0.453605	-0.525405	-6.87576	6.17e-12	9.17e-11	7.49e-11	TRUE	No change	No
Zfp456	ENSMUSG00000078995	691	434	0.670991	0.59919	6.87364	6.26e-12	9.3e-11	7.6e-11	TRUE	No change	No
Fanca	ENSMUSG00000032815	1243	1536	-0.305352	-0.377152	-6.8725	6.31e-12	9.37e-11	7.65e-11	TRUE	Down-regulated	No
2610029I01Rik	ENSMUSG00000028251	982	1251	-0.349287	-0.421087	-6.8722	6.32e-12	9.38e-11	7.66e-11	TRUE	No change	No
Atp7a	ENSMUSG00000033792	1485	1075	0.466126	0.394326	6.87103	6.37e-12	9.45e-11	7.72e-11	TRUE	No change	No
Creb1	ENSMUSG00000025958	6612	7075	-0.0976434	-0.169444	-6.86978	6.43e-12	9.52e-11	7.78e-11	TRUE	No change	No
H2-Q4	ENSMUSG00000035929	3240	2573	0.332542	0.260742	6.86824	6.5e-12	9.62e-11	7.86e-11	TRUE	No change	Yes
Fastkd3	ENSMUSG00000021532	2101	1593	0.39933	0.32753	6.86745	6.54e-12	9.67e-11	7.9e-11	TRUE	No change	No
Med1	ENSMUSG00000018160	10744	9276	0.211956	0.140156	6.86528	6.64e-12	9.81e-11	8.01e-11	TRUE	No change	No
Zbtb4	ENSMUSG00000018750	2197	1675	0.391374	0.319574	6.86146	6.82e-12	1.01e-10	8.22e-11	TRUE	Up-regulated	No
Cds2	ENSMUSG00000058793	13921	14370	-0.0457972	-0.117597	-6.8566	7.05e-12	1.04e-10	8.5e-11	TRUE	No change	Yes
Mpp2	ENSMUSG00000017314	527	739	-0.487771	-0.559572	-6.85251	7.26e-12	1.07e-10	8.74e-11	TRUE	Down-regulated	No
Eea1	ENSMUSG00000036499	16082	16507	-0.0376311	-0.109431	-6.84827	7.47e-12	1.1e-10	9e-11	TRUE	No change	Yes
Slc35e1	ENSMUSG00000019731	8102	6892	0.233355	0.161555	6.84637	7.57e-12	1.12e-10	9.11e-11	TRUE	No change	Yes
Sesn1	ENSMUSG00000038332	1133	1415	-0.320654	-0.392454	-6.8457	7.61e-12	1.12e-10	9.15e-11	TRUE	No change	No
Tecr	ENSMUSG00000031708	5605	6053	-0.110936	-0.182736	-6.83691	8.09e-12	1.19e-10	9.72e-11	TRUE	No change	No
S100a4	ENSMUSG00000001020	135	260	-0.945552	-1.01735	-6.82616	8.72e-12	1.28e-10	1.05e-10	TRUE	Down-regulated	No
Hipk2	ENSMUSG00000061436	5153	4258	0.275237	0.203436	6.82559	8.76e-12	1.29e-10	1.05e-10	TRUE	No change	Yes
4931406C07Rik	ENSMUSG00000031938	554	769	-0.473098	-0.544898	-6.82424	8.84e-12	1.3e-10	1.06e-10	TRUE	No change	No
Gbp10	ENSMUSG00000054588	104	26	2	1.9282	6.81603	9.36e-12	1.37e-10	1.12e-10	TRUE	No change	No
Myb	ENSMUSG00000019982	1427	1731	-0.27862	-0.350421	-6.8101	9.75e-12	1.43e-10	1.17e-10	TRUE	Down-regulated	Yes
4933407C03Rik	ENSMUSG00000034390	11144	11604	-0.058355	-0.130155	-6.80445	1.01e-11	1.48e-10	1.21e-10	TRUE	No change	Yes
E330009J07Rik	ENSMUSG00000037172	19719	20085	-0.0265321	-0.0983322	-6.8012	1.04e-11	1.52e-10	1.24e-10	TRUE	No change	No
Nfkbib	ENSMUSG00000030595	4284	4705	-0.135236	-0.207036	-6.80054	1.04e-11	1.52e-10	1.24e-10	TRUE	No change	No
Nf2	ENSMUSG00000009073	9684	10148	-0.0675204	-0.139321	-6.80046	1.04e-11	1.52e-10	1.24e-10	TRUE	No change	Yes
Lair1	ENSMUSG00000055541	81	184	-1.18371	-1.25551	-6.80025	1.04e-11	1.52e-10	1.25e-10	TRUE	No change	No
Glo1	ENSMUSG00000024026	6942	7399	-0.0919789	-0.163779	-6.79715	1.07e-11	1.56e-10	1.27e-10	TRUE	No change	No
Rasa4	ENSMUSG00000004952	710	451	0.654692	0.582891	6.79714	1.07e-11	1.55e-10	1.27e-10	TRUE	No change	No
Samhd1	ENSMUSG00000027639	13287	11598	0.196139	0.124339	6.79178	1.11e-11	1.61e-10	1.32e-10	TRUE	No change	Yes
Ano8	ENSMUSG00000034863	914	1172	-0.358706	-0.430507	-6.78938	1.13e-11	1.64e-10	1.34e-10	TRUE	Down-regulated	No
Tmem180	ENSMUSG00000025227	1067	1340	-0.328673	-0.400473	-6.78848	1.13e-11	1.65e-10	1.35e-10	TRUE	No change	No
Hnrnpm	ENSMUSG00000059208	35666	32211	0.146996	0.0751958	6.78828	1.13e-11	1.65e-10	1.35e-10	TRUE	No change	No
Ptma	ENSMUSG00000026238	98780	96909	0.0275883	-0.0442119	-6.78472	1.16e-11	1.69e-10	1.38e-10	TRUE	No change	Yes
Tep1	ENSMUSG00000006281	3595	3997	-0.152926	-0.224726	-6.78271	1.18e-11	1.71e-10	1.4e-10	TRUE	No change	No
Hectd1	ENSMUSG00000035247	30640	27558	0.152945	0.0811449	6.78234	1.18e-11	1.71e-10	1.4e-10	TRUE	No change	Yes
Tmie	ENSMUSG00000049555	98	208	-1.08573	-1.15753	-6.78005	1.2e-11	1.74e-10	1.42e-10	TRUE	No change	No
Zfp395	ENSMUSG00000034522	4712	3872	0.283261	0.21146	6.77497	1.24e-11	1.8e-10	1.47e-10	TRUE	No change	Yes
Bbc3	ENSMUSG00000002083	759	490	0.631318	0.559518	6.77335	1.26e-11	1.82e-10	1.49e-10	TRUE	Up-regulated	Yes
Ebna1bp2	ENSMUSG00000028729	9209	7899	0.221374	0.149574	6.77192	1.27e-11	1.84e-10	1.5e-10	TRUE	No change	No
Ubap2l	ENSMUSG00000042520	22891	20407	0.165716	0.0939162	6.76952	1.29e-11	1.87e-10	1.52e-10	TRUE	No change	No
Msl2	ENSMUSG00000066415	6589	5543	0.249393	0.177592	6.76807	1.31e-11	1.88e-10	1.54e-10	TRUE	No change	No
Sh3kbp1	ENSMUSG00000040990	11565	12017	-0.0553115	-0.127112	-6.76615	1.32e-11	1.91e-10	1.56e-10	TRUE	No change	Yes
Gm8841	ENSMUSG00000091957	2573	2938	-0.191383	-0.263183	-6.76501	1.33e-11	1.92e-10	1.57e-10	TRUE	Down-regulated	No
Cnot6l	ENSMUSG00000034724	15894	13983	0.184808	0.113008	6.76473	1.34e-11	1.92e-10	1.57e-10	TRUE	No change	No
Gm13337	ENSMUSG00000081467	4	49	-3.61471	-3.68651	-6.76172	1.36e-11	1.96e-10	1.6e-10	TRUE	No change	No
Trbc2	ENSMUSG00000076498	10393	8972	0.212111	0.14031	6.75944	1.39e-11	1.99e-10	1.63e-10	TRUE	No change	No
Agpat5	ENSMUSG00000031467	4409	3606	0.290052	0.218252	6.75603	1.42e-11	2.04e-10	1.66e-10	TRUE	No change	No
Gas2l3	ENSMUSG00000074802	2040	2379	-0.221786	-0.293586	-6.75504	1.43e-11	2.05e-10	1.67e-10	TRUE	No change	No
Klhl9	ENSMUSG00000070923	7357	6233	0.239191	0.167391	6.75279	1.45e-11	2.08e-10	1.7e-10	TRUE	No change	No
Acss2	ENSMUSG00000027605	953	1213	-0.348031	-0.419832	-6.74831	1.5e-11	2.14e-10	1.75e-10	TRUE	No change	No
Fam13b	ENSMUSG00000036501	3047	2414	0.335964	0.264164	6.74393	1.54e-11	2.21e-10	1.8e-10	TRUE	Up-regulated	Yes
Tgoln1	ENSMUSG00000056429	15936	14025	0.184289	0.112489	6.74313	1.55e-11	2.22e-10	1.81e-10	TRUE	No change	Yes
Cysltr1	ENSMUSG00000052821	4192	3416	0.295331	0.223531	6.74083	1.57e-11	2.25e-10	1.84e-10	TRUE	No change	No
Ehd3	ENSMUSG00000024065	1283	1572	-0.29308	-0.36488	-6.74067	1.58e-11	2.25e-10	1.84e-10	TRUE	Down-regulated	Yes
Htra2	ENSMUSG00000068329	1072	1343	-0.325154	-0.396955	-6.74048	1.58e-11	2.25e-10	1.84e-10	TRUE	Down-regulated	No
Gm10068	ENSMUSG00000059647	63	156	-1.30812	-1.37992	-6.73518	1.64e-11	2.34e-10	1.91e-10	TRUE	No change	No
mt-Nd4	ENSMUSG00000064363	122779	113629	0.111733	0.0399326	6.73426	1.65e-11	2.35e-10	1.92e-10	TRUE	No change	No
Tbl2	ENSMUSG00000005374	6844	5775	0.245019	0.173219	6.73303	1.66e-11	2.37e-10	1.93e-10	TRUE	No change	No
D6Mm5e	ENSMUSG00000030041	170	304	-0.838537	-0.910337	-6.72839	1.72e-11	2.44e-10	2e-10	TRUE	No change	No
Eif6	ENSMUSG00000027613	7861	6690	0.232707	0.160906	6.71744	1.85e-11	2.63e-10	2.15e-10	TRUE	No change	No
Cdc25b	ENSMUSG00000027330	2988	3365	-0.171426	-0.243227	-6.71416	1.89e-11	2.69e-10	2.2e-10	TRUE	No change	No
Arid4a	ENSMUSG00000048118	5327	4423	0.268298	0.196498	6.71125	1.93e-11	2.74e-10	2.24e-10	TRUE	No change	No
Ahcyl1	ENSMUSG00000027893	10921	11368	-0.0578735	-0.129674	-6.71053	1.94e-11	2.75e-10	2.25e-10	TRUE	No change	Yes
Timp1	ENSMUSG00000001131	3618	4014	-0.149848	-0.221648	-6.70761	1.98e-11	2.81e-10	2.29e-10	TRUE	No change	No
Myh9	ENSMUSG00000022443	73207	67205	0.123413	0.0516129	6.70471	2.02e-11	2.86e-10	2.34e-10	TRUE	No change	Yes
Nub1	ENSMUSG00000028954	12679	11057	0.197481	0.125681	6.70456	2.02e-11	2.86e-10	2.34e-10	TRUE	No change	Yes
Irs2	ENSMUSG00000038894	2895	2285	0.341369	0.269569	6.70179	2.06e-11	2.91e-10	2.38e-10	TRUE	Up-regulated	Yes
Cog6	ENSMUSG00000027742	2530	2888	-0.190933	-0.262734	-6.69626	2.14e-11	3.02e-10	2.47e-10	TRUE	No change	Yes
BC094916	ENSMUSG00000070501	57	6	3.24793	3.17613	6.69549	2.15e-11	3.04e-10	2.48e-10	TRUE	No change	No
Phf11	ENSMUSG00000044703	148	51	1.53703	1.46523	6.69485	2.16e-11	3.05e-10	2.49e-10	TRUE	No change	No
Ivd	ENSMUSG00000027332	1952	2282	-0.225346	-0.297146	-6.69197	2.2e-11	3.11e-10	2.54e-10	TRUE	No change	No
Zan	ENSMUSG00000079173	45	127	-1.49683	-1.56863	-6.68579	2.3e-11	3.24e-10	2.65e-10	TRUE	No change	No
Cs	ENSMUSG00000005683	24051	24316	-0.015809	-0.0876092	-6.67993	2.39e-11	3.37e-10	2.75e-10	TRUE	No change	No
Birc3	ENSMUSG00000032000	9144	7852	0.219765	0.147965	6.67724	2.43e-11	3.43e-10	2.8e-10	TRUE	No change	No
Rbpj	ENSMUSG00000039191	52605	52157	0.012339	-0.0594611	-6.67401	2.49e-11	3.5e-10	2.86e-10	TRUE	No change	Yes
Phc3	ENSMUSG00000037652	13032	13458	-0.0464055	-0.118206	-6.66902	2.58e-11	3.62e-10	2.96e-10	TRUE	No change	No
Kdm5a	ENSMUSG00000030180	12855	11223	0.195871	0.124071	6.66634	2.62e-11	3.69e-10	3.01e-10	TRUE	No change	No
Copa	ENSMUSG00000026553	26231	23509	0.15806	0.0862595	6.6648	2.65e-11	3.72e-10	3.04e-10	TRUE	No change	No
Dnahc8	ENSMUSG00000033826	2742	3106	-0.179829	-0.251629	-6.66372	2.67e-11	3.75e-10	3.06e-10	TRUE	No change	No
Rnf144b	ENSMUSG00000038068	44	125	-1.50635	-1.57815	-6.6622	2.7e-11	3.78e-10	3.09e-10	TRUE	No change	No
Aldh9a1	ENSMUSG00000026687	5128	4251	0.270594	0.198794	6.65898	2.76e-11	3.86e-10	3.16e-10	TRUE	No change	Yes
Ufsp2	ENSMUSG00000031634	3014	3387	-0.168329	-0.240129	-6.65385	2.86e-11	4e-10	3.27e-10	TRUE	No change	No
Cdipt	ENSMUSG00000030682	4800	3961	0.27717	0.20537	6.648	2.97e-11	4.16e-10	3.4e-10	TRUE	No change	Yes
Gpc1	ENSMUSG00000034220	221	367	-0.731734	-0.803534	-6.64733	2.98e-11	4.17e-10	3.41e-10	TRUE	No change	No
Zmynd19	ENSMUSG00000026974	3840	3114	0.302337	0.230537	6.64575	3.02e-11	4.21e-10	3.44e-10	TRUE	No change	Yes
Lactb2	ENSMUSG00000025937	4045	4446	-0.136368	-0.208168	-6.64554	3.02e-11	4.22e-10	3.45e-10	TRUE	No change	Yes
Emp1	ENSMUSG00000030208	1290	1574	-0.287064	-0.358865	-6.64067	3.12e-11	4.36e-10	3.56e-10	TRUE	Down-regulated	Yes
1700037H04Rik	ENSMUSG00000027327	887	1135	-0.355686	-0.427486	-6.63794	3.18e-11	4.43e-10	3.62e-10	TRUE	No change	No
Tmed2	ENSMUSG00000029390	11640	10121	0.201739	0.129939	6.63668	3.21e-11	4.47e-10	3.65e-10	TRUE	No change	No
Surf4	ENSMUSG00000014867	15322	13481	0.184677	0.112877	6.63429	3.26e-11	4.54e-10	3.71e-10	TRUE	No change	No
Psmb5	ENSMUSG00000022193	1961	1487	0.399185	0.327385	6.63192	3.31e-11	4.61e-10	3.77e-10	TRUE	No change	No
Sele	ENSMUSG00000026582	238	108	1.13993	1.06813	6.62983	3.36e-11	4.67e-10	3.82e-10	TRUE	No change	No
Nop56	ENSMUSG00000027405	22197	19796	0.165156	0.0933556	6.62693	3.43e-11	4.76e-10	3.89e-10	TRUE	No change	Yes
Gtse1	ENSMUSG00000022385	4976	4119	0.272692	0.200892	6.62636	3.44e-11	4.78e-10	3.9e-10	TRUE	No change	Yes
Tmed8	ENSMUSG00000034111	4687	3863	0.278943	0.207143	6.62397	3.5e-11	4.85e-10	3.96e-10	TRUE	No change	No
Scrib	ENSMUSG00000022568	4236	4639	-0.131111	-0.202911	-6.62286	3.52e-11	4.88e-10	3.99e-10	TRUE	No change	No
Ptpn14	ENSMUSG00000026604	1107	1375	-0.312776	-0.384577	-6.62182	3.55e-11	4.91e-10	4.02e-10	TRUE	No change	No
Irak4	ENSMUSG00000059883	665	887	-0.41558	-0.48738	-6.62117	3.56e-11	4.93e-10	4.03e-10	TRUE	No change	No
A530054K11Rik	ENSMUSG00000021510	2046	2376	-0.215729	-0.287529	-6.61843	3.63e-11	5.02e-10	4.1e-10	TRUE	No change	No
Lrrc20	ENSMUSG00000037151	659	880	-0.417225	-0.489025	-6.61536	3.71e-11	5.12e-10	4.19e-10	TRUE	Down-regulated	Yes
Tram1	ENSMUSG00000025935	12568	10969	0.196323	0.124523	6.61497	3.72e-11	5.13e-10	4.19e-10	TRUE	No change	Yes
Gm5641	ENSMUSG00000069014	2819	3182	-0.17475	-0.246551	-6.61444	3.73e-11	5.15e-10	4.21e-10	TRUE	No change	No
Mapk6	ENSMUSG00000042688	13299	13713	-0.0442265	-0.116027	-6.61032	3.83e-11	5.29e-10	4.32e-10	TRUE	No change	Yes
Ly9	ENSMUSG00000004707	7613	6479	0.232694	0.160894	6.61011	3.84e-11	5.29e-10	4.32e-10	TRUE	No change	Yes
Ube2d3	ENSMUSG00000078578	28227	25366	0.15418	0.0823796	6.6073	3.91e-11	5.39e-10	4.4e-10	TRUE	No change	No
Dynlt3	ENSMUSG00000031176	2727	3086	-0.178423	-0.250224	-6.60673	3.93e-11	5.41e-10	4.42e-10	TRUE	No change	No
Gm6685	ENSMUSG00000032889	58	146	-1.33184	-1.40364	-6.60055	4.1e-11	5.63e-10	4.6e-10	TRUE	No change	No
St8sia1	ENSMUSG00000030283	2152	2486	-0.208148	-0.279948	-6.60009	4.11e-11	5.65e-10	4.61e-10	TRUE	Down-regulated	Yes
Spice1	ENSMUSG00000043065	1157	1428	-0.303607	-0.375407	-6.59782	4.17e-11	5.73e-10	4.68e-10	TRUE	No change	No
Zfp341	ENSMUSG00000059842	346	518	-0.58218	-0.65398	-6.59622	4.22e-11	5.79e-10	4.73e-10	TRUE	No change	No
Atp2b1	ENSMUSG00000019943	9073	9509	-0.067714	-0.139514	-6.59176	4.35e-11	5.96e-10	4.87e-10	TRUE	No change	Yes
Cd83	ENSMUSG00000015396	500	698	-0.481299	-0.553099	-6.59006	4.4e-11	6.02e-10	4.92e-10	TRUE	No change	No
Arhgef40	ENSMUSG00000004562	535	738	-0.464082	-0.535882	-6.58494	4.55e-11	6.23e-10	5.09e-10	TRUE	Down-regulated	Yes
Itm2b	ENSMUSG00000022108	8251	7057	0.225514	0.153714	6.58264	4.62e-11	6.32e-10	5.17e-10	TRUE	No change	Yes
Pfkm	ENSMUSG00000033065	1777	2090	-0.234059	-0.305859	-6.58211	4.64e-11	6.34e-10	5.18e-10	TRUE	Down-regulated	Yes
2610018G03Rik	ENSMUSG00000031112	10122	8750	0.210139	0.138339	6.57925	4.73e-11	6.46e-10	5.28e-10	TRUE	No change	No
Ifit3	ENSMUSG00000074896	73	13	2.48938	2.41758	6.57773	4.78e-11	6.52e-10	5.33e-10	TRUE	No change	No
Bmpr1a	ENSMUSG00000021796	2132	1636	0.382035	0.310235	6.5723	4.95e-11	6.76e-10	5.52e-10	TRUE	No change	No
Gm16060	ENSMUSG00000086123	6	52	-3.11548	-3.18728	-6.56653	5.15e-11	7.02e-10	5.74e-10	TRUE	No change	No
Il1r1	ENSMUSG00000026072	170	300	-0.819428	-0.891228	-6.56538	5.19e-11	7.07e-10	5.78e-10	TRUE	Down-regulated	Yes
Msn	ENSMUSG00000031207	59531	54482	0.127861	0.0560613	6.56142	5.33e-11	7.26e-10	5.93e-10	TRUE	No change	Yes
Slc12a7	ENSMUSG00000017756	2865	3225	-0.170764	-0.242564	-6.55585	5.53e-11	7.53e-10	6.15e-10	TRUE	No change	Yes
Xlr4a	ENSMUSG00000079845	1198	1470	-0.295188	-0.366988	-6.55358	5.62e-11	7.64e-10	6.24e-10	TRUE	No change	No
Scyl2	ENSMUSG00000069539	7007	7435	-0.0855358	-0.157336	-6.55293	5.64e-11	7.67e-10	6.26e-10	TRUE	No change	No
Psrc1	ENSMUSG00000068744	2714	2138	0.344159	0.272359	6.55288	5.64e-11	7.66e-10	6.26e-10	TRUE	Up-regulated	No
Maged2	ENSMUSG00000025268	1592	1892	-0.249072	-0.320872	-6.55287	5.64e-11	7.66e-10	6.26e-10	TRUE	Down-regulated	No
Zmiz1	ENSMUSG00000007817	19168	19494	-0.0243303	-0.0961305	-6.55283	5.65e-11	7.66e-10	6.26e-10	TRUE	No change	No
1110007C09Rik	ENSMUSG00000037960	421	605	-0.523115	-0.594915	-6.55155	5.69e-11	7.72e-10	6.3e-10	TRUE	Down-regulated	Yes
Clic5	ENSMUSG00000023959	289	448	-0.632429	-0.704229	-6.54843	5.81e-11	7.87e-10	6.43e-10	TRUE	No change	No
Suclg2	ENSMUSG00000061838	2715	3069	-0.176816	-0.248617	-6.54802	5.83e-11	7.89e-10	6.45e-10	TRUE	No change	No
Trim65	ENSMUSG00000054517	377	206	0.87192	0.80012	6.54766	5.84e-11	7.9e-10	6.46e-10	TRUE	No change	No
Got1	ENSMUSG00000025190	7977	6814	0.227344	0.155544	6.5474	5.85e-11	7.91e-10	6.46e-10	TRUE	No change	Yes
Ddx27	ENSMUSG00000017999	8947	7690	0.21842	0.14662	6.5464	5.89e-11	7.96e-10	6.5e-10	TRUE	No change	No
Tmem68	ENSMUSG00000028232	2303	1784	0.368399	0.296599	6.54601	5.91e-11	7.97e-10	6.52e-10	TRUE	No change	No
Ncapg2	ENSMUSG00000042029	13543	11869	0.190349	0.118549	6.54415	5.98e-11	8.07e-10	6.59e-10	TRUE	No change	No
Elavl1	ENSMUSG00000040028	11231	9762	0.202238	0.130438	6.54347	6.01e-11	8.1e-10	6.62e-10	TRUE	No change	No
Ttf2	ENSMUSG00000033222	4540	4941	-0.122111	-0.193911	-6.54207	6.07e-11	8.17e-10	6.68e-10	TRUE	No change	No
2610035D17Rik	ENSMUSG00000087259	162	61	1.40911	1.33731	6.53615	6.31e-11	8.49e-10	6.94e-10	TRUE	No change	No
Ift140	ENSMUSG00000024169	2386	2726	-0.192192	-0.263992	-6.53546	6.34e-11	8.53e-10	6.97e-10	TRUE	Down-regulated	No
Gabpb2	ENSMUSG00000038766	12712	11112	0.194073	0.122272	6.53508	6.36e-11	8.54e-10	6.98e-10	TRUE	No change	No
Atm	ENSMUSG00000034218	10131	8764	0.209115	0.137315	6.5346	6.38e-11	8.56e-10	7e-10	TRUE	No change	No
Pcyt2	ENSMUSG00000025137	4657	5059	-0.119451	-0.191252	-6.53195	6.49e-11	8.71e-10	7.12e-10	TRUE	No change	No
Pde8a	ENSMUSG00000025584	928	1175	-0.340464	-0.412264	-6.53061	6.55e-11	8.78e-10	7.18e-10	TRUE	No change	No
Dhcr7	ENSMUSG00000058454	3350	3723	-0.152305	-0.224105	-6.52869	6.63e-11	8.89e-10	7.26e-10	TRUE	No change	No
Htt	ENSMUSG00000029104	14717	12945	0.185089	0.113288	6.5252	6.79e-11	9.09e-10	7.43e-10	TRUE	No change	No
Tmem87a	ENSMUSG00000033808	5783	4847	0.254726	0.182926	6.52497	6.8e-11	9.1e-10	7.43e-10	TRUE	No change	No
Lgals3	ENSMUSG00000050335	3060	3424	-0.162151	-0.233951	-6.52497	6.8e-11	9.1e-10	7.43e-10	TRUE	No change	No
Hmox2	ENSMUSG00000004070	2659	3009	-0.1784	-0.250201	-6.52321	6.88e-11	9.2e-10	7.51e-10	TRUE	No change	Yes
Rrn3	ENSMUSG00000022682	8719	7487	0.219775	0.147975	6.52061	7e-11	9.35e-10	7.64e-10	TRUE	No change	No
Tnfrsf8	ENSMUSG00000028602	1942	2260	-0.21878	-0.29058	-6.51989	7.04e-11	9.39e-10	7.67e-10	TRUE	Down-regulated	Yes
Abl2	ENSMUSG00000026596	4753	3931	0.273942	0.202142	6.51505	7.27e-11	9.69e-10	7.92e-10	TRUE	No change	No
2310008H09Rik	ENSMUSG00000030980	6228	5246	0.247551	0.175751	6.51389	7.32e-11	9.76e-10	7.97e-10	TRUE	No change	No
Acp5	ENSMUSG00000001348	3333	2680	0.314588	0.242788	6.50667	7.68e-11	1.02e-09	8.36e-10	TRUE	No change	Yes
Plp2	ENSMUSG00000031146	6410	5410	0.244696	0.172896	6.50425	7.81e-11	1.04e-09	8.49e-10	TRUE	No change	Yes
Psmd6	ENSMUSG00000021737	7623	6500	0.229919	0.158119	6.5035	7.85e-11	1.04e-09	8.53e-10	TRUE	No change	Yes
Ccnd3	ENSMUSG00000034165	11790	10277	0.198145	0.126344	6.49858	8.11e-11	1.08e-09	8.81e-10	TRUE	No change	No
Cdk5rap1	ENSMUSG00000027487	589	796	-0.434501	-0.506301	-6.4945	8.33e-11	1.11e-09	9.04e-10	TRUE	Down-regulated	Yes
1300010F03Rik	ENSMUSG00000058997	2729	2155	0.340685	0.268884	6.49105	8.52e-11	1.13e-09	9.24e-10	TRUE	No change	No
Itpr1	ENSMUSG00000030102	9191	9613	-0.0647649	-0.136565	-6.49093	8.53e-11	1.13e-09	9.25e-10	TRUE	No change	Yes
Clcn6	ENSMUSG00000029016	2652	2999	-0.177401	-0.249201	-6.48747	8.73e-11	1.16e-09	9.45e-10	TRUE	No change	No
AY036118	ENSMUSG00000045999	7785	8207	-0.0761579	-0.147958	-6.48495	8.88e-11	1.18e-09	9.61e-10	TRUE	No change	Yes
2022-03-07	ENSMUSG00000026977	11546	10057	0.199193	0.127393	6.48317	8.98e-11	1.19e-09	9.71e-10	TRUE	No change	No
Phf19	ENSMUSG00000026873	1567	1861	-0.248073	-0.319873	-6.47986	9.18e-11	1.21e-09	9.92e-10	TRUE	No change	No
Pdzk1ip1	ENSMUSG00000028716	86	185	-1.10512	-1.17692	-6.4795	9.2e-11	1.22e-09	9.94e-10	TRUE	No change	No
Prkch	ENSMUSG00000021108	21234	18938	0.165092	0.093292	6.47719	9.34e-11	1.23e-09	1.01e-09	TRUE	No change	Yes
Espl1	ENSMUSG00000058290	4883	5283	-0.11359	-0.18539	-6.477	9.36e-11	1.24e-09	1.01e-09	TRUE	No change	Yes
Aes	ENSMUSG00000054452	9538	9957	-0.0620243	-0.133825	-6.47658	9.38e-11	1.24e-09	1.01e-09	TRUE	No change	Yes
Prrc2a	ENSMUSG00000024393	41485	37695	0.138217	0.0664164	6.47651	9.39e-11	1.24e-09	1.01e-09	TRUE	No change	No
Bcorl1	ENSMUSG00000036959	3012	2402	0.326486	0.254685	6.47513	9.47e-11	1.25e-09	1.02e-09	TRUE	No change	No
Phf20l1	ENSMUSG00000072501	10383	9001	0.206066	0.134266	6.47191	9.68e-11	1.27e-09	1.04e-09	TRUE	No change	Yes
Jmy	ENSMUSG00000021690	2945	2344	0.329295	0.257495	6.47018	9.79e-11	1.29e-09	1.05e-09	TRUE	No change	Yes
Tpd52l2	ENSMUSG00000000827	3539	3912	-0.144565	-0.216365	-6.4699	9.81e-11	1.29e-09	1.05e-09	TRUE	No change	No
Nipbl	ENSMUSG00000022141	20872	18606	0.165801	0.0940007	6.46972	9.82e-11	1.29e-09	1.05e-09	TRUE	No change	Yes
Slfn10-ps	ENSMUSG00000072621	5389	4501	0.259772	0.187972	6.46685	1e-10	1.31e-09	1.07e-09	TRUE	No change	No
Eif5a2	ENSMUSG00000050192	1357	1636	-0.269752	-0.341552	-6.46295	1.03e-10	1.35e-09	1.1e-09	TRUE	No change	No
Phc2	ENSMUSG00000028796	4071	3332	0.288995	0.217195	6.46163	1.04e-10	1.36e-09	1.11e-09	TRUE	No change	No
Adamts6	ENSMUSG00000046169	1436	1720	-0.260353	-0.332153	-6.45494	1.08e-10	1.42e-09	1.16e-09	TRUE	Down-regulated	Yes
Ccdc34	ENSMUSG00000027160	2559	2900	-0.180473	-0.252273	-6.45469	1.08e-10	1.42e-09	1.16e-09	TRUE	No change	No
Cdca2	ENSMUSG00000048922	3762	4139	-0.137782	-0.209583	-6.45395	1.09e-10	1.43e-09	1.17e-09	TRUE	No change	No
Traf3ip3	ENSMUSG00000037318	4097	4481	-0.129253	-0.201053	-6.45155	1.11e-10	1.45e-09	1.18e-09	TRUE	No change	Yes
Add3	ENSMUSG00000025026	3622	3995	-0.141409	-0.213209	-6.44635	1.15e-10	1.5e-09	1.22e-09	TRUE	No change	No
Akr1b8	ENSMUSG00000029762	1287	1560	-0.277534	-0.349334	-6.44614	1.15e-10	1.5e-09	1.22e-09	TRUE	No change	No
Ppt1	ENSMUSG00000028657	3888	3172	0.293635	0.221835	6.44445	1.16e-10	1.51e-09	1.24e-09	TRUE	No change	No
Alkbh5	ENSMUSG00000042650	19990	17799	0.167482	0.0956821	6.44287	1.17e-10	1.53e-09	1.25e-09	TRUE	No change	Yes
Cd40lg	ENSMUSG00000031132	6881	7295	-0.0842897	-0.15609	-6.44092	1.19e-10	1.55e-09	1.26e-09	TRUE	No change	No
Dlgap3	ENSMUSG00000042388	40	115	-1.52356	-1.59536	-6.44061	1.19e-10	1.55e-09	1.27e-09	TRUE	No change	No
Scarb1	ENSMUSG00000037936	3792	4168	-0.136396	-0.208196	-6.43524	1.23e-10	1.6e-09	1.31e-09	TRUE	No change	No
Mta2	ENSMUSG00000071646	18436	16371	0.171383	0.099583	6.4352	1.23e-10	1.6e-09	1.31e-09	TRUE	No change	Yes
Pkp4	ENSMUSG00000026991	6002	6409	-0.094656	-0.166456	-6.42646	1.31e-10	1.7e-09	1.39e-09	TRUE	No change	No
Myef2	ENSMUSG00000027201	4645	5036	-0.1166	-0.1884	-6.42309	1.34e-10	1.73e-09	1.42e-09	TRUE	No change	No
Scaf11	ENSMUSG00000033228	24283	21761	0.158202	0.0864016	6.42287	1.34e-10	1.74e-09	1.42e-09	TRUE	No change	Yes
Cdk13	ENSMUSG00000041297	8288	7110	0.221174	0.149374	6.41596	1.4e-10	1.82e-09	1.48e-09	TRUE	No change	Yes
Rev3l	ENSMUSG00000019841	6066	5111	0.24714	0.17534	6.41402	1.42e-10	1.84e-09	1.5e-09	TRUE	No change	Yes
Nav2	ENSMUSG00000052512	16	72	-2.16993	-2.24173	-6.40211	1.53e-10	1.98e-09	1.62e-09	TRUE	No change	No
Ccr8	ENSMUSG00000042262	1164	1425	-0.291871	-0.363671	-6.39784	1.58e-10	2.04e-09	1.67e-09	TRUE	Down-regulated	Yes
Cndp2	ENSMUSG00000024644	6508	6915	-0.087515	-0.159315	-6.3969	1.59e-10	2.05e-09	1.68e-09	TRUE	No change	Yes
Mutyh	ENSMUSG00000028687	185	315	-0.767827	-0.839627	-6.39492	1.61e-10	2.08e-09	1.7e-09	TRUE	No change	No
Arl6ip4	ENSMUSG00000029404	2371	2700	-0.187464	-0.259264	-6.39297	1.63e-10	2.1e-09	1.72e-09	TRUE	No change	No
Gpsm2	ENSMUSG00000027883	2079	2395	-0.204136	-0.275936	-6.38976	1.66e-10	2.15e-09	1.75e-09	TRUE	No change	No
6720456H20Rik	ENSMUSG00000036339	1419	1042	0.445519	0.373719	6.38837	1.68e-10	2.16e-09	1.77e-09	TRUE	No change	No
Gm9843	ENSMUSG00000050299	2473	1940	0.350206	0.278405	6.38734	1.69e-10	2.18e-09	1.78e-09	TRUE	Up-regulated	Yes
Lamtor3	ENSMUSG00000091512	2481	1947	0.349669	0.277869	6.38592	1.7e-10	2.2e-09	1.79e-09	TRUE	No change	No
Stk32c	ENSMUSG00000015981	138	254	-0.88016	-0.95196	-6.38521	1.71e-10	2.2e-09	1.8e-09	TRUE	No change	No
Zfc3h1	ENSMUSG00000034163	12801	13183	-0.0424222	-0.114222	-6.3825	1.74e-10	2.24e-09	1.83e-09	TRUE	No change	Yes
St3gal6	ENSMUSG00000022747	397	224	0.82564	0.75384	6.38142	1.75e-10	2.26e-09	1.84e-09	TRUE	No change	No
Gm11868	ENSMUSG00000050550	309	467	-0.595816	-0.667616	-6.37859	1.79e-10	2.3e-09	1.88e-09	TRUE	No change	No
2610021A01Rik	ENSMUSG00000091474	2724	2158	0.336032	0.264232	6.37802	1.79e-10	2.3e-09	1.88e-09	TRUE	No change	No
Dock8	ENSMUSG00000052085	10189	10591	-0.0558263	-0.127627	-6.37711	1.8e-10	2.32e-09	1.89e-09	TRUE	No change	Yes
Rbm44	ENSMUSG00000070732	75	167	-1.15489	-1.22669	-6.36145	2e-10	2.56e-09	2.09e-09	TRUE	No change	No
Arhgef12	ENSMUSG00000059495	3331	2689	0.308886	0.237085	6.35821	2.04e-10	2.62e-09	2.14e-09	TRUE	No change	Yes
Tnks1bp1	ENSMUSG00000033955	1635	1225	0.416509	0.344709	6.35695	2.06e-10	2.64e-09	2.15e-09	TRUE	Up-regulated	No
Fads6	ENSMUSG00000044788	557	345	0.691081	0.619281	6.35602	2.07e-10	2.65e-09	2.17e-09	TRUE	No change	No
Parp3	ENSMUSG00000023249	2781	2209	0.33221	0.26041	6.35541	2.08e-10	2.66e-09	2.17e-09	TRUE	No change	No
Flot1	ENSMUSG00000059714	1811	2111	-0.22114	-0.29294	-6.34988	2.15e-10	2.75e-09	2.25e-09	TRUE	Down-regulated	No
Traf1	ENSMUSG00000026875	9616	10017	-0.0589417	-0.130742	-6.34982	2.16e-10	2.75e-09	2.25e-09	TRUE	No change	No
Cdca4	ENSMUSG00000047832	6664	5654	0.237117	0.165316	6.34949	2.16e-10	2.76e-09	2.25e-09	TRUE	No change	Yes
Mms19	ENSMUSG00000025159	3520	3882	-0.141225	-0.213025	-6.34923	2.16e-10	2.76e-09	2.26e-09	TRUE	No change	No
Tmem170b	ENSMUSG00000087370	6625	5619	0.237607	0.165807	6.34912	2.17e-10	2.76e-09	2.26e-09	TRUE	No change	No
Lgals7	ENSMUSG00000053522	1174	1433	-0.287606	-0.359406	-6.34522	2.22e-10	2.83e-09	2.31e-09	TRUE	No change	No
Rilpl2	ENSMUSG00000029401	4047	4420	-0.127194	-0.198994	-6.34412	2.24e-10	2.85e-09	2.33e-09	TRUE	No change	Yes
Prdm16	ENSMUSG00000039410	1005	1250	-0.314733	-0.386533	-6.34362	2.24e-10	2.86e-09	2.33e-09	TRUE	No change	No
Rab34	ENSMUSG00000002059	226	365	-0.691574	-0.763374	-6.34186	2.27e-10	2.89e-09	2.36e-09	TRUE	No change	No
Atp9b	ENSMUSG00000024566	6476	5486	0.239348	0.167548	6.34132	2.28e-10	2.89e-09	2.37e-09	TRUE	No change	Yes
Myo1g	ENSMUSG00000020437	17086	17405	-0.0266871	-0.0984873	-6.34088	2.28e-10	2.9e-09	2.37e-09	TRUE	No change	No
4632419I22Rik	ENSMUSG00000085208	5079	4237	0.261501	0.189701	6.33394	2.39e-10	3.03e-09	2.48e-09	TRUE	No change	No
Herc1	ENSMUSG00000038664	20305	18110	0.165048	0.0932483	6.33095	2.44e-10	3.09e-09	2.52e-09	TRUE	No change	No
Zc3hav1l	ENSMUSG00000047749	861	1092	-0.342888	-0.414688	-6.33008	2.45e-10	3.11e-09	2.54e-09	TRUE	No change	No
Dync2li1	ENSMUSG00000024253	195	326	-0.741398	-0.813198	-6.32977	2.46e-10	3.11e-09	2.54e-09	TRUE	No change	No
Gm10275	ENSMUSG00000069682	12539	12915	-0.0426253	-0.114426	-6.32829	2.48e-10	3.14e-09	2.56e-09	TRUE	No change	No
Exosc10	ENSMUSG00000017264	6622	5619	0.236954	0.165153	6.32338	2.56e-10	3.24e-09	2.64e-09	TRUE	No change	No
Lass4	ENSMUSG00000008206	1006	1250	-0.313298	-0.385098	-6.32164	2.59e-10	3.27e-09	2.67e-09	TRUE	No change	No
BC064078	ENSMUSG00000087150	24	86	-1.8413	-1.9131	-6.32111	2.6e-10	3.28e-09	2.68e-09	TRUE	No change	No
Ccnb1	ENSMUSG00000041431	10612	11003	-0.0522004	-0.124001	-6.31928	2.63e-10	3.32e-09	2.71e-09	TRUE	No change	No
Ppp1r13b	ENSMUSG00000021285	2156	1671	0.367645	0.295845	6.31838	2.64e-10	3.33e-09	2.72e-09	TRUE	Up-regulated	No
AC161872.4	ENSMUSG00000095862	8	54	-2.75489	-2.82669	-6.31723	2.66e-10	3.36e-09	2.74e-09	TRUE	No change	No
Cd247	ENSMUSG00000005763	4427	4804	-0.117907	-0.189707	-6.31547	2.69e-10	3.39e-09	2.77e-09	TRUE	No change	No
Rap2c	ENSMUSG00000050029	6239	5276	0.24187	0.17007	6.31512	2.7e-10	3.4e-09	2.78e-09	TRUE	No change	No
Slc37a2	ENSMUSG00000032122	160	281	-0.812498	-0.884298	-6.31225	2.75e-10	3.46e-09	2.83e-09	TRUE	No change	No
Ube4b	ENSMUSG00000028960	7532	7932	-0.0746517	-0.146452	-6.3121	2.75e-10	3.46e-09	2.83e-09	TRUE	No change	No
Plcb3	ENSMUSG00000024960	1120	1373	-0.293833	-0.365633	-6.31175	2.76e-10	3.47e-09	2.83e-09	TRUE	Down-regulated	No
2700081O15Rik	ENSMUSG00000053080	786	526	0.579467	0.507666	6.31045	2.78e-10	3.49e-09	2.86e-09	TRUE	Up-regulated	No
Gm14586	ENSMUSG00000083621	850	1079	-0.34416	-0.41596	-6.3102	2.79e-10	3.5e-09	2.86e-09	TRUE	Down-regulated	No
Psme2	ENSMUSG00000079197	7205	6145	0.229585	0.157785	6.30968	2.8e-10	3.51e-09	2.87e-09	TRUE	No change	No
Klrk1	ENSMUSG00000030149	23	84	-1.86876	-1.94056	-6.30675	2.85e-10	3.57e-09	2.92e-09	TRUE	No change	No
Pttg1ip	ENSMUSG00000009291	3403	2756	0.304231	0.232431	6.30548	2.87e-10	3.6e-09	2.94e-09	TRUE	No change	No
Qser1	ENSMUSG00000074994	1160	1415	-0.286677	-0.358477	-6.28996	3.18e-10	3.98e-09	3.25e-09	TRUE	No change	No
Srm	ENSMUSG00000006442	4880	4064	0.263981	0.192181	6.28705	3.24e-10	4.05e-09	3.31e-09	TRUE	No change	No
Gm15506	ENSMUSG00000086477	30	96	-1.67807	-1.74987	-6.28394	3.3e-10	4.13e-09	3.37e-09	TRUE	No change	No
Sord	ENSMUSG00000027227	531	722	-0.443287	-0.515087	-6.28302	3.32e-10	4.15e-09	3.39e-09	TRUE	No change	No
Dgkk	ENSMUSG00000062393	4052	4419	-0.125086	-0.196886	-6.2785	3.42e-10	4.27e-09	3.49e-09	TRUE	No change	No
9030617O03Rik	ENSMUSG00000021185	1969	1513	0.380051	0.308251	6.27783	3.43e-10	4.28e-09	3.5e-09	TRUE	Up-regulated	No
Cd55	ENSMUSG00000026399	573	769	-0.424448	-0.496249	-6.26758	3.67e-10	4.57e-09	3.74e-09	TRUE	No change	No
Thoc2	ENSMUSG00000037475	14765	13030	0.180344	0.108544	6.26728	3.67e-10	4.58e-09	3.74e-09	TRUE	No change	No
Gm8624	ENSMUSG00000083705	150	267	-0.831877	-0.903677	-6.26675	3.69e-10	4.59e-09	3.75e-09	TRUE	No change	No
Tor3a	ENSMUSG00000060519	1053	744	0.501131	0.429331	6.26143	3.81e-10	4.75e-09	3.88e-09	TRUE	Up-regulated	Yes
Pitpna	ENSMUSG00000017781	14070	12395	0.182864	0.111064	6.25726	3.92e-10	4.87e-09	3.98e-09	TRUE	No change	No
Ahi1	ENSMUSG00000019986	1467	1741	-0.247047	-0.318848	-6.24847	4.14e-10	5.15e-09	4.21e-09	TRUE	Down-regulated	Yes
Rpl18	ENSMUSG00000059070	39492	39283	0.00765532	-0.0641449	-6.24255	4.31e-10	5.35e-09	4.37e-09	TRUE	No change	No
Ppic	ENSMUSG00000024538	152	269	-0.823535	-0.895335	-6.24113	4.34e-10	5.39e-09	4.41e-09	TRUE	No change	No
Vegfa	ENSMUSG00000023951	7286	6226	0.226821	0.155021	6.23689	4.46e-10	5.54e-09	4.53e-09	TRUE	No change	No
2900064A13Rik	ENSMUSG00000055943	4064	3344	0.281326	0.209525	6.23638	4.48e-10	5.55e-09	4.54e-09	TRUE	No change	Yes
Hist1h4i	ENSMUSG00000060639	417	242	0.78504	0.71324	6.23164	4.62e-10	5.72e-09	4.67e-09	TRUE	Up-regulated	Yes
D14Ertd449e	ENSMUSG00000072680	75	16	2.22882	2.15702	6.22339	4.87e-10	6.02e-09	4.92e-09	TRUE	No change	No
Esyt1	ENSMUSG00000025366	22174	22378	-0.0132121	-0.0850122	-6.22095	4.94e-10	6.12e-09	5e-09	TRUE	No change	Yes
Fhl2	ENSMUSG00000008136	983	1220	-0.311618	-0.383418	-6.21989	4.98e-10	6.15e-09	5.03e-09	TRUE	Down-regulated	Yes
Ckap2l	ENSMUSG00000048327	5275	5653	-0.0998456	-0.171646	-6.21808	5.03e-10	6.22e-09	5.08e-09	TRUE	No change	No
Slc7a1	ENSMUSG00000041313	17459	15512	0.170586	0.098786	6.21305	5.2e-10	6.42e-09	5.24e-09	TRUE	No change	No
Mt1	ENSMUSG00000031765	1069	759	0.49409	0.42229	6.21293	5.2e-10	6.42e-09	5.25e-09	TRUE	Up-regulated	Yes
Gm14295	ENSMUSG00000078877	605	386	0.648334	0.576534	6.21284	5.2e-10	6.42e-09	5.25e-09	TRUE	No change	No
AC122813.3	ENSMUSG00000094766	242	117	1.0485	0.976698	6.21068	5.28e-10	6.5e-09	5.31e-09	TRUE	No change	No
Mier3	ENSMUSG00000032727	1823	1392	0.389155	0.317355	6.2092	5.33e-10	6.56e-09	5.36e-09	TRUE	No change	No
Tex10	ENSMUSG00000028345	4779	3981	0.263578	0.191778	6.20903	5.33e-10	6.56e-09	5.36e-09	TRUE	No change	No
Nab2	ENSMUSG00000025402	2857	2285	0.322307	0.250507	6.20734	5.39e-10	6.63e-09	5.42e-09	TRUE	No change	No
Zfp277	ENSMUSG00000055917	523	710	-0.441008	-0.512808	-6.20547	5.45e-10	6.71e-09	5.48e-09	TRUE	No change	No
Ap1g2	ENSMUSG00000040701	2621	2945	-0.16815	-0.23995	-6.20008	5.64e-10	6.93e-09	5.67e-09	TRUE	No change	No
Hdac1	ENSMUSG00000028800	12933	13284	-0.0386327	-0.110433	-6.19842	5.7e-10	7e-09	5.72e-09	TRUE	No change	Yes
Ltb	ENSMUSG00000024399	5104	4272	0.256717	0.184917	6.19449	5.85e-10	7.18e-09	5.86e-09	TRUE	No change	No
Gm13340	ENSMUSG00000083563	1479	1750	-0.242733	-0.314533	-6.18445	6.23e-10	7.64e-09	6.25e-09	TRUE	Down-regulated	No
Slc13a3	ENSMUSG00000018459	711	920	-0.371784	-0.443584	-6.18403	6.25e-10	7.66e-09	6.26e-09	TRUE	No change	No
Axl	ENSMUSG00000002602	17989	16005	0.168592	0.0967921	6.18152	6.35e-10	7.78e-09	6.35e-09	TRUE	No change	No
Angptl2	ENSMUSG00000004105	937	1168	-0.317919	-0.389719	-6.17916	6.44e-10	7.89e-09	6.45e-09	TRUE	Down-regulated	No
Myo1e	ENSMUSG00000032220	69	155	-1.1676	-1.2394	-6.17852	6.47e-10	7.92e-09	6.47e-09	TRUE	No change	No
Uevld	ENSMUSG00000043262	1659	1940	-0.225743	-0.297543	-6.17797	6.49e-10	7.94e-09	6.49e-09	TRUE	No change	No
Nat10	ENSMUSG00000027185	5715	4820	0.24572	0.17392	6.17679	6.54e-10	7.99e-09	6.53e-09	TRUE	No change	No
Arrdc4	ENSMUSG00000042659	216	100	1.11103	1.03923	6.17595	6.58e-10	8.03e-09	6.56e-09	TRUE	No change	No
Batf	ENSMUSG00000034266	3096	3432	-0.148644	-0.220444	-6.16986	6.83e-10	8.34e-09	6.82e-09	TRUE	No change	Yes
Acaa2	ENSMUSG00000036880	2275	2584	-0.18374	-0.25554	-6.16827	6.9e-10	8.42e-09	6.88e-09	TRUE	No change	Yes
Mcm3	ENSMUSG00000041859	21954	19662	0.159074	0.0872736	6.16768	6.93e-10	8.45e-09	6.9e-09	TRUE	No change	Yes
Vldlr	ENSMUSG00000024924	4081	3365	0.278316	0.206516	6.16287	7.14e-10	8.7e-09	7.11e-09	TRUE	No change	No
Gbp11	ENSMUSG00000092021	311	166	0.905731	0.833931	6.16206	7.18e-10	8.74e-09	7.14e-09	TRUE	No change	No
Gm7334	ENSMUSG00000044645	102	201	-0.978626	-1.05043	-6.16159	7.2e-10	8.76e-09	7.16e-09	TRUE	Down-regulated	Yes
Hap1	ENSMUSG00000006930	287	149	0.945738	0.873938	6.16065	7.24e-10	8.81e-09	7.2e-09	TRUE	No change	No
Rps14	ENSMUSG00000024608	52584	51973	0.0168616	-0.0549386	-6.16033	7.26e-10	8.82e-09	7.21e-09	TRUE	No change	Yes
Stard4	ENSMUSG00000024378	22643	22824	-0.0114865	-0.0832867	-6.15698	7.41e-10	9e-09	7.36e-09	TRUE	No change	Yes
Nol6	ENSMUSG00000028430	4832	4033	0.260767	0.188967	6.15486	7.51e-10	9.12e-09	7.45e-09	TRUE	No change	Yes
1700034H14Rik	ENSMUSG00000024645	1543	1816	-0.235026	-0.306826	-6.15385	7.56e-10	9.17e-09	7.49e-09	TRUE	No change	No
Socs4	ENSMUSG00000048379	5357	4502	0.250859	0.179059	6.1514	7.68e-10	9.31e-09	7.61e-09	TRUE	No change	No
Arrdc3	ENSMUSG00000074794	838	573	0.548415	0.476615	6.15032	7.73e-10	9.37e-09	7.65e-09	TRUE	No change	No
Cab39	ENSMUSG00000036707	21543	21745	-0.0134645	-0.0852647	-6.15025	7.74e-10	9.36e-09	7.65e-09	TRUE	No change	Yes
Flii	ENSMUSG00000002812	10862	11226	-0.0475542	-0.119354	-6.1488	7.81e-10	9.44e-09	7.72e-09	TRUE	No change	Yes
Lxn	ENSMUSG00000047557	875	603	0.537125	0.465325	6.14777	7.86e-10	9.5e-09	7.76e-09	TRUE	No change	No
Oaf	ENSMUSG00000032014	264	406	-0.620942	-0.692742	-6.14445	8.02e-10	9.69e-09	7.92e-09	TRUE	No change	No
Ubxn11	ENSMUSG00000012126	738	493	0.582033	0.510233	6.14291	8.1e-10	9.78e-09	7.99e-09	TRUE	No change	No
Tank	ENSMUSG00000064289	4635	4998	-0.108782	-0.180582	-6.14159	8.17e-10	9.86e-09	8.06e-09	TRUE	No change	No
Znrf2	ENSMUSG00000058446	8815	7620	0.21017	0.138369	6.14104	8.2e-10	9.89e-09	8.08e-09	TRUE	No change	No
2810442I21Rik	ENSMUSG00000087060	236	114	1.04975	0.977953	6.13975	8.27e-10	9.96e-09	8.14e-09	TRUE	No change	No
Gadd45g	ENSMUSG00000021453	476	654	-0.458329	-0.530129	-6.13843	8.33e-10	1e-08	8.2e-09	TRUE	Down-regulated	Yes
Nudt2	ENSMUSG00000028443	926	1154	-0.317559	-0.389359	-6.13672	8.42e-10	1.01e-08	8.29e-09	TRUE	No change	No
Anxa3	ENSMUSG00000029484	306	456	-0.575502	-0.647302	-6.13279	8.64e-10	1.04e-08	8.49e-09	TRUE	No change	No
Sdha	ENSMUSG00000021577	16630	16918	-0.0247709	-0.096571	-6.13192	8.68e-10	1.04e-08	8.53e-09	TRUE	No change	No
Rpl14	ENSMUSG00000025794	39517	39275	0.00886215	-0.062938	-6.12576	9.03e-10	1.08e-08	8.86e-09	TRUE	No change	Yes
Tmem173	ENSMUSG00000024349	7989	6874	0.216865	0.145065	6.12199	9.24e-10	1.11e-08	9.07e-09	TRUE	No change	Yes
Ube2l6	ENSMUSG00000027078	346	192	0.849666	0.777866	6.12178	9.25e-10	1.11e-08	9.07e-09	TRUE	No change	No
AC188458.3	ENSMUSG00000095572	36	1	5.16993	5.09812	6.12158	9.26e-10	1.11e-08	9.08e-09	TRUE	No change	No
Pkn2	ENSMUSG00000004591	6705	5715	0.230484	0.158684	6.12049	9.33e-10	1.12e-08	9.14e-09	TRUE	No change	No
Per2	ENSMUSG00000055866	854	587	0.540876	0.469075	6.11853	9.44e-10	1.13e-08	9.24e-09	TRUE	No change	No
9130208D14Rik	ENSMUSG00000086513	330	484	-0.552541	-0.624341	-6.11844	9.45e-10	1.13e-08	9.24e-09	TRUE	No change	No
Pdcd1lg2	ENSMUSG00000016498	2523	2000	0.33514	0.26334	6.11842	9.45e-10	1.13e-08	9.24e-09	TRUE	No change	No
Gm10709	ENSMUSG00000074516	585	373	0.649261	0.577461	6.11812	9.47e-10	1.13e-08	9.25e-09	TRUE	No change	No
Cnp	ENSMUSG00000006782	5975	5059	0.240086	0.168286	6.11712	9.53e-10	1.14e-08	9.3e-09	TRUE	No change	No
Clip1	ENSMUSG00000049550	8281	7139	0.214083	0.142283	6.11629	9.58e-10	1.14e-08	9.35e-09	TRUE	No change	No
Slc25a42	ENSMUSG00000002346	359	518	-0.528968	-0.600768	-6.11565	9.62e-10	1.15e-08	9.38e-09	TRUE	Down-regulated	No
Rpl36a	ENSMUSG00000079435	19798	20026	-0.0165196	-0.0883198	-6.1103	9.94e-10	1.19e-08	9.69e-09	TRUE	No change	No
Eda2r	ENSMUSG00000034457	136	50	1.44361	1.37181	6.10658	1.02e-09	1.21e-08	9.91e-09	TRUE	No change	No
Eomes	ENSMUSG00000032446	89	182	-1.03206	-1.10386	-6.10461	1.03e-09	1.23e-08	1e-08	TRUE	No change	No
Dmxl1	ENSMUSG00000037416	6048	5126	0.238625	0.166824	6.10247	1.04e-09	1.24e-08	1.02e-08	TRUE	No change	Yes
Casz1	ENSMUSG00000028977	811	553	0.552422	0.480622	6.09706	1.08e-09	1.29e-08	1.05e-08	TRUE	No change	No
Epdr1	ENSMUSG00000002808	18	72	-2	-2.0718	-6.09364	1.1e-09	1.31e-08	1.07e-08	TRUE	No change	No
Sipa1l1	ENSMUSG00000042700	6031	5112	0.238509	0.166709	6.08979	1.13e-09	1.34e-08	1.1e-08	TRUE	No change	Yes
2210403K04Rik	ENSMUSG00000085148	1440	1703	-0.24201	-0.31381	-6.08757	1.15e-09	1.36e-08	1.11e-08	TRUE	No change	No
Mdfic	ENSMUSG00000041390	13577	13902	-0.0341277	-0.105928	-6.08707	1.15e-09	1.36e-08	1.12e-08	TRUE	No change	Yes
Itsn2	ENSMUSG00000020640	10253	8934	0.198668	0.126868	6.08469	1.17e-09	1.38e-08	1.13e-08	TRUE	No change	Yes
Zfand1	ENSMUSG00000039795	616	810	-0.394992	-0.466792	-6.08163	1.19e-09	1.41e-08	1.15e-08	TRUE	No change	No
Mier1	ENSMUSG00000028522	15444	13683	0.174662	0.102862	6.08023	1.2e-09	1.42e-08	1.16e-08	TRUE	No change	No
Hnrnpf	ENSMUSG00000042079	33635	30503	0.141012	0.0692119	6.07378	1.25e-09	1.48e-08	1.21e-08	TRUE	No change	No
Mtrr	ENSMUSG00000034617	2438	1929	0.337845	0.266045	6.0734	1.25e-09	1.48e-08	1.21e-08	TRUE	No change	No
Atp13a2	ENSMUSG00000036622	1238	1487	-0.264393	-0.336194	-6.07058	1.27e-09	1.51e-08	1.23e-08	TRUE	Down-regulated	No
Gm10801	ENSMUSG00000075015	47	5	3.23266	3.16086	6.06667	1.31e-09	1.54e-08	1.26e-08	TRUE	No change	No
Tlr7	ENSMUSG00000044583	113	37	1.61073	1.53893	6.06618	1.31e-09	1.55e-08	1.26e-08	TRUE	No change	No
Ets2	ENSMUSG00000022895	2152	1682	0.3555	0.2837	6.06612	1.31e-09	1.55e-08	1.26e-08	TRUE	Up-regulated	Yes
Btaf1	ENSMUSG00000040565	8091	6973	0.214539	0.142738	6.06459	1.32e-09	1.56e-08	1.28e-08	TRUE	No change	No
Cbx7	ENSMUSG00000053411	2604	2917	-0.163756	-0.235556	-6.06215	1.34e-09	1.58e-08	1.29e-08	TRUE	No change	No
Il18rap	ENSMUSG00000026068	323	474	-0.553353	-0.625153	-6.06193	1.35e-09	1.58e-08	1.29e-08	TRUE	No change	No
Akr1c12	ENSMUSG00000021211	89	24	1.89077	1.81897	6.06183	1.35e-09	1.58e-08	1.29e-08	TRUE	No change	No
Zfp106	ENSMUSG00000027288	34999	34862	0.00565836	-0.0661418	-6.06154	1.35e-09	1.59e-08	1.3e-08	TRUE	No change	Yes
Trim14	ENSMUSG00000039853	731	490	0.57709	0.505289	6.05966	1.36e-09	1.6e-08	1.31e-08	TRUE	No change	No
Itpripl2	ENSMUSG00000095115	5881	6246	-0.0868711	-0.158671	-6.05566	1.4e-09	1.64e-08	1.34e-08	TRUE	No change	No
BC030867	ENSMUSG00000034773	2230	1750	0.349689	0.277889	6.05468	1.41e-09	1.65e-08	1.35e-08	TRUE	Up-regulated	No
Smarca5	ENSMUSG00000031715	31521	28545	0.143075	0.0712751	6.05281	1.42e-09	1.67e-08	1.37e-08	TRUE	No change	Yes
Pgbd1	ENSMUSG00000055313	463	636	-0.458015	-0.529815	-6.05011	1.45e-09	1.7e-08	1.39e-08	TRUE	No change	No
Rcn2	ENSMUSG00000032320	2423	2729	-0.171578	-0.243378	-6.05004	1.45e-09	1.7e-08	1.39e-08	TRUE	No change	No
Trat1	ENSMUSG00000030775	957	1183	-0.305859	-0.377659	-6.03888	1.55e-09	1.82e-08	1.49e-08	TRUE	No change	No
Slc7a6	ENSMUSG00000031904	6552	5586	0.23012	0.15832	6.03675	1.57e-09	1.84e-08	1.5e-08	TRUE	No change	Yes
Palld	ENSMUSG00000058056	197	321	-0.704378	-0.776178	-6.03369	1.6e-09	1.88e-08	1.53e-08	TRUE	No change	No
Ngfrap1	ENSMUSG00000046432	1331	1584	-0.251062	-0.322862	-6.03091	1.63e-09	1.91e-08	1.56e-08	TRUE	Down-regulated	No
Cdk12	ENSMUSG00000003119	9401	8166	0.203185	0.131384	6.02906	1.65e-09	1.93e-08	1.58e-08	TRUE	No change	Yes
Gm3435	ENSMUSG00000073455	174	292	-0.746881	-0.818681	-6.02527	1.69e-09	1.97e-08	1.61e-08	TRUE	No change	No
Med12	ENSMUSG00000079487	9382	9739	-0.0538781	-0.125678	-6.02387	1.7e-09	1.99e-08	1.62e-08	TRUE	No change	No
Psmb7	ENSMUSG00000026750	10020	8730	0.198829	0.127029	6.02261	1.72e-09	2e-08	1.64e-08	TRUE	No change	No
Fnbp1	ENSMUSG00000075415	19044	19269	-0.0169452	-0.0887453	-6.02209	1.72e-09	2.01e-08	1.64e-08	TRUE	No change	No
Hsf2	ENSMUSG00000019878	2209	2505	-0.181417	-0.253217	-6.02047	1.74e-09	2.03e-08	1.66e-08	TRUE	No change	Yes
Arfgef1	ENSMUSG00000067851	17217	15323	0.168135	0.0963348	6.01929	1.75e-09	2.04e-08	1.67e-08	TRUE	No change	No
Rhbdf1	ENSMUSG00000020282	132	238	-0.850424	-0.922224	-6.0187	1.76e-09	2.05e-08	1.67e-08	TRUE	No change	No
Psma4	ENSMUSG00000032301	11735	10295	0.188874	0.117074	6.01735	1.77e-09	2.06e-08	1.69e-08	TRUE	No change	Yes
Acot7	ENSMUSG00000028937	6549	6912	-0.0778286	-0.149629	-6.01675	1.78e-09	2.07e-08	1.69e-08	TRUE	No change	Yes
Mtor	ENSMUSG00000028991	5798	6158	-0.0869065	-0.158707	-6.01415	1.81e-09	2.1e-08	1.72e-08	TRUE	No change	Yes
Pnp	ENSMUSG00000021871	4414	3673	0.265128	0.193328	6.01381	1.81e-09	2.1e-08	1.72e-08	TRUE	No change	No
Gm15459	ENSMUSG00000083840	28616	25859	0.146156	0.0743554	6.01305	1.82e-09	2.11e-08	1.73e-08	TRUE	No change	No
Agpat4	ENSMUSG00000023827	763	970	-0.346302	-0.418102	-6.01156	1.84e-09	2.13e-08	1.74e-08	TRUE	Down-regulated	No
D2hgdh	ENSMUSG00000073609	431	598	-0.472458	-0.544258	-6.01144	1.84e-09	2.13e-08	1.74e-08	TRUE	No change	No
Slc30a2	ENSMUSG00000028836	221	350	-0.663309	-0.735109	-6.0096	1.86e-09	2.15e-08	1.76e-08	TRUE	Down-regulated	No
Ppp2r3a	ENSMUSG00000043154	765	972	-0.345497	-0.417297	-6.007	1.89e-09	2.19e-08	1.79e-08	TRUE	No change	No
Numa1	ENSMUSG00000066306	12862	13183	-0.0355637	-0.107364	-6.0064	1.9e-09	2.19e-08	1.79e-08	TRUE	No change	Yes
Mgat2	ENSMUSG00000043998	4513	3762	0.262587	0.190787	6.0036	1.93e-09	2.23e-08	1.82e-08	TRUE	No change	Yes
Gm16464	ENSMUSG00000082154	112	37	1.5979	1.5261	6.00228	1.95e-09	2.25e-08	1.84e-08	TRUE	No change	No
Serinc1	ENSMUSG00000019877	13265	11697	0.181486	0.109686	6.00163	1.95e-09	2.26e-08	1.84e-08	TRUE	No change	No
Dclk2	ENSMUSG00000028078	520	699	-0.426781	-0.498581	-6.00117	1.96e-09	2.26e-08	1.85e-08	TRUE	No change	No
Mdh2	ENSMUSG00000019179	16223	16494	-0.0239007	-0.0957009	-6.00092	1.96e-09	2.26e-08	1.85e-08	TRUE	No change	No
Cd164	ENSMUSG00000019818	12204	10727	0.186107	0.114307	5.9943	2.04e-09	2.36e-08	1.93e-08	TRUE	No change	Yes
Bub1	ENSMUSG00000027379	8974	9329	-0.0559713	-0.127771	-5.9917	2.08e-09	2.39e-08	1.96e-08	TRUE	No change	No
Taf1	ENSMUSG00000031314	17445	15538	0.167013	0.0952126	5.98961	2.1e-09	2.42e-08	1.98e-08	TRUE	No change	No
Ttc9c	ENSMUSG00000071660	5854	4963	0.23821	0.16641	5.9893	2.11e-09	2.43e-08	1.98e-08	TRUE	No change	No
Ncrna00086	ENSMUSG00000054850	61	140	-1.19855	-1.27035	-5.98638	2.15e-09	2.47e-08	2.02e-08	TRUE	No change	No
Rpl11	ENSMUSG00000059291	35918	35736	0.00732886	-0.0644713	-5.98383	2.18e-09	2.51e-08	2.05e-08	TRUE	No change	Yes
Lpl	ENSMUSG00000015568	3	38	-3.66297	-3.73477	-5.98229	2.2e-09	2.53e-08	2.07e-08	TRUE	No change	No
Clptm1	ENSMUSG00000002981	6691	5717	0.226964	0.155163	5.98211	2.2e-09	2.53e-08	2.07e-08	TRUE	No change	Yes
Rps27a	ENSMUSG00000020460	50042	49451	0.0171398	-0.0546604	-5.97874	2.25e-09	2.58e-08	2.11e-08	TRUE	No change	Yes
Rpl12	ENSMUSG00000038900	47858	47331	0.0159747	-0.0558255	-5.97254	2.34e-09	2.68e-08	2.19e-08	TRUE	No change	No
Dld	ENSMUSG00000020664	7842	8199	-0.0642263	-0.136026	-5.97142	2.35e-09	2.7e-08	2.2e-08	TRUE	No change	Yes
Baz1b	ENSMUSG00000002748	29286	26490	0.144763	0.0729631	5.97061	2.36e-09	2.71e-08	2.21e-08	TRUE	No change	Yes
Zbtb10	ENSMUSG00000069114	261	134	0.961817	0.890017	5.96641	2.43e-09	2.78e-08	2.27e-08	TRUE	No change	No
Ect2	ENSMUSG00000027699	5906	6261	-0.0842117	-0.156012	-5.96406	2.46e-09	2.82e-08	2.3e-08	TRUE	No change	Yes
Fnbp4	ENSMUSG00000008200	10199	8901	0.196388	0.124588	5.96195	2.49e-09	2.85e-08	2.33e-08	TRUE	No change	No
Nrp1	ENSMUSG00000025810	2469	2770	-0.165959	-0.237759	-5.96039	2.52e-09	2.88e-08	2.35e-08	TRUE	No change	Yes
Tulp3	ENSMUSG00000001521	1860	2137	-0.200284	-0.272084	-5.9555	2.59e-09	2.96e-08	2.42e-08	TRUE	Down-regulated	No
Cep55	ENSMUSG00000024989	6201	6556	-0.080315	-0.152115	-5.95454	2.61e-09	2.98e-08	2.43e-08	TRUE	No change	No
Kif1c	ENSMUSG00000020821	4693	3927	0.257083	0.185283	5.95122	2.66e-09	3.04e-08	2.48e-08	TRUE	No change	No
Ppig	ENSMUSG00000042133	14725	13044	0.174881	0.103081	5.94941	2.69e-09	3.07e-08	2.51e-08	TRUE	No change	No
Gm15232	ENSMUSG00000084806	181	80	1.17792	1.10612	5.94801	2.71e-09	3.09e-08	2.53e-08	TRUE	No change	No
Rftn1	ENSMUSG00000039316	3284	3606	-0.134945	-0.206745	-5.94543	2.76e-09	3.14e-08	2.57e-08	TRUE	No change	Yes
Plbd2	ENSMUSG00000029598	1968	2249	-0.192553	-0.264354	-5.94394	2.78e-09	3.17e-08	2.59e-08	TRUE	Down-regulated	No
AC107669.1	ENSMUSG00000095478	1072	772	0.473632	0.401832	5.94126	2.83e-09	3.22e-08	2.63e-08	TRUE	No change	No
Rpl9	ENSMUSG00000047215	42864	42475	0.0131525	-0.0586476	-5.94074	2.84e-09	3.23e-08	2.64e-08	TRUE	No change	No
Odf2	ENSMUSG00000026790	8171	8523	-0.0608487	-0.132649	-5.94058	2.84e-09	3.23e-08	2.64e-08	TRUE	No change	No
Kifap3	ENSMUSG00000026585	1502	1760	-0.228691	-0.300491	-5.93964	2.86e-09	3.24e-08	2.65e-08	TRUE	Down-regulated	No
Abhd13	ENSMUSG00000040396	3261	2658	0.294973	0.223173	5.93618	2.92e-09	3.31e-08	2.71e-08	TRUE	No change	Yes
Cbx5	ENSMUSG00000009575	22928	23056	-0.00803173	-0.0798319	-5.93507	2.94e-09	3.33e-08	2.72e-08	TRUE	No change	No
Lats2	ENSMUSG00000021959	661	438	0.593719	0.521919	5.93474	2.94e-09	3.34e-08	2.73e-08	TRUE	Up-regulated	Yes
Hdac6	ENSMUSG00000031161	1087	1318	-0.277998	-0.349799	-5.93248	2.98e-09	3.38e-08	2.76e-08	TRUE	No change	No
Lrp6	ENSMUSG00000030201	7181	6165	0.220084	0.148284	5.92959	3.04e-09	3.44e-08	2.81e-08	TRUE	No change	No
Phactr2	ENSMUSG00000062866	4220	4557	-0.110841	-0.182642	-5.92913	3.05e-09	3.45e-08	2.82e-08	TRUE	No change	Yes
Glyr1	ENSMUSG00000022536	11099	9727	0.190363	0.118563	5.92488	3.13e-09	3.53e-08	2.89e-08	TRUE	No change	Yes
Slc2a8	ENSMUSG00000026791	265	401	-0.59761	-0.66941	-5.92473	3.13e-09	3.54e-08	2.89e-08	TRUE	No change	No
Nol10	ENSMUSG00000061458	5447	4604	0.242574	0.170774	5.92435	3.14e-09	3.54e-08	2.89e-08	TRUE	No change	Yes
Zfp937	ENSMUSG00000060336	116	40	1.53605	1.46425	5.92411	3.14e-09	3.54e-08	2.9e-08	TRUE	No change	No
Dtwd1	ENSMUSG00000023330	576	759	-0.398031	-0.469831	-5.92227	3.18e-09	3.58e-08	2.93e-08	TRUE	Down-regulated	Yes
Hcfc1	ENSMUSG00000031386	24786	22330	0.150542	0.078742	5.92167	3.19e-09	3.59e-08	2.94e-08	TRUE	No change	Yes
Megf8	ENSMUSG00000045039	560	741	-0.404047	-0.475847	-5.92037	3.21e-09	3.62e-08	2.96e-08	TRUE	No change	No
Vopp1	ENSMUSG00000037788	2953	2389	0.305775	0.233974	5.9112	3.4e-09	3.82e-08	3.13e-08	TRUE	No change	No
Tagap	ENSMUSG00000033450	2986	3298	-0.143377	-0.215177	-5.90909	3.44e-09	3.87e-08	3.16e-08	TRUE	No change	Yes
Fibp	ENSMUSG00000024911	811	1018	-0.327964	-0.399764	-5.90713	3.48e-09	3.92e-08	3.2e-08	TRUE	Down-regulated	Yes
Atp6v1a	ENSMUSG00000052459	12741	13047	-0.0342396	-0.10604	-5.90299	3.57e-09	4.01e-08	3.28e-08	TRUE	No change	No
Pygb	ENSMUSG00000033059	7523	7872	-0.0654221	-0.137222	-5.90133	3.61e-09	4.05e-08	3.31e-08	TRUE	No change	Yes
Ly75	ENSMUSG00000026980	6040	6388	-0.0808158	-0.152616	-5.89659	3.71e-09	4.17e-08	3.41e-08	TRUE	No change	No
Trib2	ENSMUSG00000020601	1512	1768	-0.22566	-0.29746	-5.89619	3.72e-09	4.17e-08	3.41e-08	TRUE	Down-regulated	Yes
Dgkg	ENSMUSG00000022861	397	555	-0.483349	-0.555149	-5.89603	3.72e-09	4.18e-08	3.41e-08	TRUE	Down-regulated	No
Npat	ENSMUSG00000033054	7536	6490	0.21558	0.14378	5.89453	3.76e-09	4.21e-08	3.44e-08	TRUE	No change	No
A830010M20Rik	ENSMUSG00000044060	3814	3150	0.275953	0.204153	5.89208	3.81e-09	4.27e-08	3.49e-08	TRUE	No change	No
Clns1a	ENSMUSG00000025439	6364	5432	0.22845	0.15665	5.88847	3.9e-09	4.36e-08	3.57e-08	TRUE	No change	No
2310007L24Rik	ENSMUSG00000009210	48	119	-1.30986	-1.38166	-5.88809	3.91e-09	4.37e-08	3.57e-08	TRUE	Down-regulated	Yes
Eif3a	ENSMUSG00000024991	67775	62415	0.11886	0.0470602	5.88653	3.94e-09	4.41e-08	3.6e-08	TRUE	No change	Yes
Bms1	ENSMUSG00000030138	14464	12815	0.174633	0.102833	5.88249	4.04e-09	4.52e-08	3.69e-08	TRUE	No change	Yes
Zfp800	ENSMUSG00000039841	4828	4054	0.25208	0.180279	5.87831	4.14e-09	4.63e-08	3.78e-08	TRUE	No change	No
Nlrc3	ENSMUSG00000049871	1595	1854	-0.217085	-0.288885	-5.87255	4.29e-09	4.79e-08	3.92e-08	TRUE	Down-regulated	Yes
Hrsp12	ENSMUSG00000022323	984	1204	-0.291105	-0.362905	-5.86922	4.38e-09	4.89e-08	3.99e-08	TRUE	No change	No
Pde1a	ENSMUSG00000059173	393	232	0.760405	0.688604	5.86568	4.47e-09	4.99e-08	4.08e-08	TRUE	No change	No
4921513D23Rik	ENSMUSG00000060657	9532	9866	-0.0496863	-0.121487	-5.86506	4.49e-09	5e-08	4.09e-08	TRUE	No change	No
Epn2	ENSMUSG00000001036	545	722	-0.405743	-0.477543	-5.86308	4.54e-09	5.06e-08	4.14e-08	TRUE	No change	No
Sf3b4	ENSMUSG00000068856	6579	5629	0.22499	0.153189	5.85837	4.67e-09	5.2e-08	4.25e-08	TRUE	No change	No
Itprip	ENSMUSG00000079254	2122	1668	0.347305	0.275505	5.858	4.68e-09	5.21e-08	4.26e-08	TRUE	Up-regulated	No
Ncapg	ENSMUSG00000015880	9533	9866	-0.049535	-0.121335	-5.85791	4.69e-09	5.21e-08	4.26e-08	TRUE	No change	Yes
Ece1	ENSMUSG00000057530	13639	13925	-0.0299395	-0.10174	-5.85548	4.76e-09	5.29e-08	4.32e-08	TRUE	No change	Yes
Ccnl2	ENSMUSG00000029068	10913	11233	-0.0416955	-0.113496	-5.85474	4.78e-09	5.31e-08	4.34e-08	TRUE	No change	No
Psmc2	ENSMUSG00000028932	9495	8274	0.198583	0.126783	5.85158	4.87e-09	5.41e-08	4.42e-08	TRUE	No change	Yes
Akr1b3	ENSMUSG00000001642	5851	6193	-0.0819552	-0.153755	-5.84807	4.97e-09	5.52e-08	4.51e-08	TRUE	No change	No
Tmsb4x	ENSMUSG00000049775	129245	125846	0.0384491	-0.0333511	-5.84476	5.07e-09	5.62e-08	4.6e-08	TRUE	No change	No
Arf1	ENSMUSG00000048076	28372	25671	0.144328	0.0725282	5.84206	5.16e-09	5.71e-08	4.67e-08	TRUE	No change	Yes
Camk2g	ENSMUSG00000021820	2223	2507	-0.173454	-0.245254	-5.84153	5.17e-09	5.73e-08	4.68e-08	TRUE	No change	No
6530418L21Rik	ENSMUSG00000048458	660	440	0.584963	0.513162	5.83961	5.23e-09	5.79e-08	4.73e-08	TRUE	No change	No
Ndufs2	ENSMUSG00000013593	7070	7412	-0.0681527	-0.139953	-5.83747	5.3e-09	5.86e-08	4.79e-08	TRUE	No change	No
Atad2	ENSMUSG00000022360	15399	13682	0.170558	0.0987574	5.83325	5.44e-09	6.01e-08	4.91e-08	TRUE	No change	Yes
Mis18bp1	ENSMUSG00000047534	3879	4202	-0.115391	-0.187192	-5.83073	5.52e-09	6.1e-08	4.98e-08	TRUE	No change	No
Ube3a	ENSMUSG00000025326	13099	11571	0.178943	0.107143	5.82825	5.6e-09	6.19e-08	5.05e-08	TRUE	No change	Yes
Wdr67	ENSMUSG00000022364	1821	2088	-0.197391	-0.269191	-5.82714	5.64e-09	6.22e-08	5.09e-08	TRUE	No change	No
Ensa	ENSMUSG00000038619	6604	5655	0.223813	0.152013	5.8256	5.69e-09	6.28e-08	5.13e-08	TRUE	No change	No
Pcyox1	ENSMUSG00000029998	1916	2187	-0.190856	-0.262656	-5.8255	5.69e-09	6.28e-08	5.13e-08	TRUE	No change	No
Rasa3	ENSMUSG00000031453	1137	1366	-0.264725	-0.336525	-5.82375	5.75e-09	6.34e-08	5.18e-08	TRUE	Down-regulated	Yes
Lss	ENSMUSG00000033105	9553	9881	-0.0487032	-0.120503	-5.82301	5.78e-09	6.36e-08	5.2e-08	TRUE	No change	No
Gfod1	ENSMUSG00000051335	10423	9124	0.192032	0.120232	5.82074	5.86e-09	6.45e-08	5.27e-08	TRUE	No change	Yes
Espn	ENSMUSG00000028943	3688	4007	-0.119684	-0.191484	-5.82005	5.88e-09	6.47e-08	5.29e-08	TRUE	No change	Yes
Itgb8	ENSMUSG00000025321	120	218	-0.861294	-0.933094	-5.81719	5.98e-09	6.58e-08	5.38e-08	TRUE	No change	No
Clip3	ENSMUSG00000013921	495	664	-0.423755	-0.495555	-5.81654	6.01e-09	6.6e-08	5.39e-08	TRUE	No change	No
Dot1l	ENSMUSG00000061589	14072	14345	-0.0277206	-0.0995208	-5.81577	6.04e-09	6.63e-08	5.42e-08	TRUE	No change	Yes
Lonp1	ENSMUSG00000041168	15856	16100	-0.0220318	-0.093832	-5.81489	6.07e-09	6.66e-08	5.44e-08	TRUE	No change	Yes
Slc7a11	ENSMUSG00000027737	443	271	0.709014	0.637214	5.81443	6.08e-09	6.67e-08	5.45e-08	TRUE	No change	No
Pno1	ENSMUSG00000020116	6647	5695	0.223008	0.151207	5.81437	6.09e-09	6.67e-08	5.45e-08	TRUE	No change	No
Tug1	ENSMUSG00000056579	7400	6376	0.214874	0.143073	5.81309	6.13e-09	6.72e-08	5.49e-08	TRUE	No change	No
AC142449.1	ENSMUSG00000094212	263	138	0.930395	0.858594	5.80932	6.27e-09	6.87e-08	5.61e-08	TRUE	No change	No
Psd4	ENSMUSG00000026979	15376	13665	0.170195	0.0983946	5.80785	6.33e-09	6.93e-08	5.66e-08	TRUE	No change	Yes
Gm10602	ENSMUSG00000073985	41	107	-1.38391	-1.45572	-5.80759	6.34e-09	6.93e-08	5.66e-08	TRUE	No change	No
Morc3	ENSMUSG00000039456	5636	4785	0.236153	0.164353	5.80612	6.39e-09	6.99e-08	5.71e-08	TRUE	No change	No
Spty2d1	ENSMUSG00000049516	5091	4296	0.244955	0.173155	5.80492	6.44e-09	7.04e-08	5.75e-08	TRUE	No change	Yes
H2-Q6	ENSMUSG00000073409	2205	1743	0.339206	0.267406	5.80407	6.47e-09	7.07e-08	5.78e-08	TRUE	Up-regulated	No
Slco4a1	ENSMUSG00000038963	3928	4249	-0.113328	-0.185129	-5.8007	6.6e-09	7.21e-08	5.89e-08	TRUE	No change	Yes
Bop1	ENSMUSG00000022557	5701	4844	0.235016	0.163216	5.80027	6.62e-09	7.22e-08	5.9e-08	TRUE	No change	No
Srp14	ENSMUSG00000009549	4198	3499	0.26276	0.190959	5.79534	6.82e-09	7.43e-08	6.07e-08	TRUE	No change	Yes
Wbp2	ENSMUSG00000034341	4809	5139	-0.0957507	-0.167551	-5.7913	6.98e-09	7.61e-08	6.22e-08	TRUE	No change	Yes
Fam65c	ENSMUSG00000074577	49	119	-1.28011	-1.35191	-5.7911	6.99e-09	7.61e-08	6.22e-08	TRUE	No change	No
Trbv13-1	ENSMUSG00000076467	973	1188	-0.288023	-0.359823	-5.78367	7.31e-09	7.95e-08	6.5e-08	TRUE	No change	No
Alg11	ENSMUSG00000063362	3713	3069	0.274817	0.203016	5.78232	7.37e-09	8.01e-08	6.55e-08	TRUE	No change	No
Rplp1	ENSMUSG00000007892	46654	42705	0.127596	0.0557956	5.78073	7.44e-09	8.09e-08	6.61e-08	TRUE	No change	Yes
Nmral1	ENSMUSG00000063445	853	1058	-0.310722	-0.382522	-5.77958	7.49e-09	8.14e-08	6.65e-08	TRUE	No change	No
Hsp90b1	ENSMUSG00000020048	50460	46259	0.125406	0.0536059	5.77834	7.54e-09	8.19e-08	6.69e-08	TRUE	No change	No
Agfg1	ENSMUSG00000026159	9500	8288	0.196904	0.125103	5.77727	7.59e-09	8.24e-08	6.73e-08	TRUE	No change	Yes
Ccdc61	ENSMUSG00000074358	564	740	-0.39183	-0.46363	-5.7767	7.62e-09	8.26e-08	6.75e-08	TRUE	Down-regulated	No
Gpr83	ENSMUSG00000031932	2503	2004	0.320776	0.248976	5.77607	7.65e-09	8.29e-08	6.77e-08	TRUE	No change	No
Hibch	ENSMUSG00000041426	811	1012	-0.319435	-0.391236	-5.77258	7.81e-09	8.46e-08	6.91e-08	TRUE	Down-regulated	No
Gm5506	ENSMUSG00000059040	12556	12843	-0.0326053	-0.104405	-5.76802	8.02e-09	8.69e-08	7.1e-08	TRUE	No change	No
Paip2	ENSMUSG00000037058	10348	10661	-0.0429908	-0.114791	-5.7675	8.05e-09	8.71e-08	7.11e-08	TRUE	No change	Yes
Fam63b	ENSMUSG00000042444	8364	8692	-0.0554951	-0.127295	-5.76242	8.29e-09	8.97e-08	7.33e-08	TRUE	No change	Yes
Anapc2	ENSMUSG00000026965	6079	6412	-0.0769404	-0.148741	-5.76151	8.34e-09	9.01e-08	7.36e-08	TRUE	No change	No
Sin3a	ENSMUSG00000042557	6879	7211	-0.0680005	-0.139801	-5.75166	8.84e-09	9.55e-08	7.8e-08	TRUE	No change	No
Ube2s	ENSMUSG00000060860	10028	8773	0.192892	0.121092	5.74932	8.96e-09	9.68e-08	7.91e-08	TRUE	No change	No
Ugp2	ENSMUSG00000001891	4984	5311	-0.0916795	-0.16348	-5.74842	9.01e-09	9.72e-08	7.94e-08	TRUE	No change	Yes
Phf17	ENSMUSG00000025764	2743	3036	-0.146417	-0.218217	-5.74658	9.11e-09	9.82e-08	8.03e-08	TRUE	No change	No
Ctbp2	ENSMUSG00000030970	345	490	-0.506185	-0.577986	-5.74513	9.18e-09	9.9e-08	8.09e-08	TRUE	No change	No
Ppm1m	ENSMUSG00000020253	1331	1568	-0.236415	-0.308215	-5.74272	9.32e-09	1e-07	8.2e-08	TRUE	Down-regulated	No
Asnsd1	ENSMUSG00000026095	5306	5634	-0.0865349	-0.158335	-5.73946	9.5e-09	1.02e-07	8.36e-08	TRUE	No change	No
Zfml	ENSMUSG00000030016	11382	10012	0.185024	0.113224	5.73507	9.75e-09	1.05e-07	8.57e-08	TRUE	No change	No
Dusp18	ENSMUSG00000047205	36	98	-1.44478	-1.51659	-5.72963	1.01e-08	1.08e-07	8.85e-08	TRUE	No change	No
Pigm	ENSMUSG00000050229	4212	3517	0.26016	0.18836	5.72856	1.01e-08	1.09e-07	8.9e-08	TRUE	No change	No
Adprh	ENSMUSG00000002844	5006	5331	-0.0907479	-0.162548	-5.72734	1.02e-08	1.1e-07	8.96e-08	TRUE	No change	Yes
Mut	ENSMUSG00000023921	1881	2144	-0.188805	-0.260605	-5.72495	1.03e-08	1.11e-07	9.08e-08	TRUE	No change	No
Fut10	ENSMUSG00000046152	269	400	-0.572394	-0.644194	-5.71938	1.07e-08	1.15e-07	9.38e-08	TRUE	No change	No
Sertad2	ENSMUSG00000049800	2229	1769	0.333463	0.261662	5.71591	1.09e-08	1.17e-07	9.56e-08	TRUE	No change	No
Sephs2	ENSMUSG00000049091	3025	3322	-0.135117	-0.206917	-5.71106	1.12e-08	1.2e-07	9.83e-08	TRUE	No change	No
Kcnmb4	ENSMUSG00000054934	225	347	-0.625011	-0.696811	-5.70981	1.13e-08	1.21e-07	9.9e-08	TRUE	No change	No
Hspa13	ENSMUSG00000032932	2450	2732	-0.157176	-0.228976	-5.70938	1.13e-08	1.21e-07	9.92e-08	TRUE	No change	No
Dhx8	ENSMUSG00000034931	5436	4615	0.236215	0.164415	5.70426	1.17e-08	1.25e-07	1.02e-07	TRUE	No change	No
Prex1	ENSMUSG00000039621	2501	2784	-0.154654	-0.226454	-5.70248	1.18e-08	1.26e-07	1.03e-07	TRUE	No change	Yes
Rpl21-ps15	ENSMUSG00000083596	9188	9502	-0.0484803	-0.120281	-5.69989	1.2e-08	1.28e-07	1.05e-07	TRUE	No change	No
Atf7ip	ENSMUSG00000030213	4038	4351	-0.107706	-0.179506	-5.6972	1.22e-08	1.3e-07	1.06e-07	TRUE	No change	Yes
BC034090	ENSMUSG00000033722	109	38	1.52026	1.44846	5.69621	1.23e-08	1.31e-07	1.07e-07	TRUE	No change	No
Pwp2	ENSMUSG00000032834	3264	2678	0.285485	0.213685	5.69577	1.23e-08	1.31e-07	1.07e-07	TRUE	No change	No
Pum1	ENSMUSG00000028580	8174	7092	0.20485	0.13305	5.69141	1.26e-08	1.34e-07	1.1e-07	TRUE	No change	No
Tnfaip8	ENSMUSG00000062210	8309	7215	0.203675	0.131875	5.68873	1.28e-08	1.36e-07	1.11e-07	TRUE	No change	Yes
Brd2	ENSMUSG00000024335	18174	16265	0.160105	0.088305	5.67678	1.37e-08	1.46e-07	1.2e-07	TRUE	No change	No
Svil	ENSMUSG00000024236	4983	5302	-0.0895221	-0.161322	-5.66987	1.43e-08	1.52e-07	1.24e-07	TRUE	No change	Yes
Heatr5a	ENSMUSG00000035181	2200	2471	-0.167591	-0.239392	-5.66655	1.46e-08	1.55e-07	1.27e-07	TRUE	No change	No
Ppp1r12a	ENSMUSG00000019907	9745	8526	0.192793	0.120993	5.66308	1.49e-08	1.58e-07	1.29e-07	TRUE	No change	Yes
Psen1	ENSMUSG00000019969	5755	4906	0.230269	0.158469	5.66283	1.49e-08	1.58e-07	1.29e-07	TRUE	No change	Yes
Trbv1	ENSMUSG00000076461	1324	1556	-0.232939	-0.304739	-5.6596	1.52e-08	1.61e-07	1.32e-07	TRUE	No change	No
Man2a2	ENSMUSG00000038886	3392	3692	-0.122266	-0.194067	-5.6594	1.52e-08	1.61e-07	1.32e-07	TRUE	No change	Yes
Sell	ENSMUSG00000026581	5741	4894	0.230288	0.158488	5.6566	1.54e-08	1.64e-07	1.34e-07	TRUE	No change	No
Gsdmd	ENSMUSG00000022575	2029	1599	0.343599	0.271799	5.65476	1.56e-08	1.66e-07	1.35e-07	TRUE	No change	No
Gramd4	ENSMUSG00000035900	4354	3650	0.254445	0.182645	5.65321	1.57e-08	1.67e-07	1.36e-07	TRUE	No change	Yes
Sorl1	ENSMUSG00000049313	1247	1474	-0.241275	-0.313075	-5.65096	1.6e-08	1.69e-07	1.38e-07	TRUE	No change	No
Usp37	ENSMUSG00000033364	6642	5708	0.218632	0.146832	5.64829	1.62e-08	1.72e-07	1.4e-07	TRUE	No change	No
Gtf3c4	ENSMUSG00000035666	4689	3950	0.247428	0.175627	5.64814	1.62e-08	1.72e-07	1.4e-07	TRUE	No change	No
Gm10718	ENSMUSG00000095186	50	8	2.64386	2.57206	5.63862	1.71e-08	1.81e-07	1.48e-07	TRUE	No change	No
Tnfaip8l2	ENSMUSG00000013707	1170	866	0.43407	0.362269	5.63429	1.76e-08	1.86e-07	1.52e-07	TRUE	Up-regulated	Yes
B4galnt1	ENSMUSG00000006731	8372	8683	-0.0526213	-0.124421	-5.63221	1.78e-08	1.88e-07	1.54e-07	TRUE	No change	Yes
Slc4a2	ENSMUSG00000028962	3132	2566	0.287563	0.215763	5.63163	1.79e-08	1.89e-07	1.54e-07	TRUE	No change	No
Pold3	ENSMUSG00000030726	6440	6758	-0.0695357	-0.141336	-5.62769	1.83e-08	1.93e-07	1.58e-07	TRUE	No change	Yes
Kif20a	ENSMUSG00000003779	5104	5419	-0.0863983	-0.158198	-5.62415	1.86e-08	1.97e-07	1.61e-07	TRUE	No change	No
Oas1c	ENSMUSG00000001166	428	264	0.697073	0.625273	5.61966	1.91e-08	2.02e-07	1.65e-07	TRUE	No change	No
Spnb1	ENSMUSG00000021061	37	98	-1.40526	-1.47706	-5.61865	1.92e-08	2.03e-07	1.66e-07	TRUE	No change	No
Abcd4	ENSMUSG00000021240	583	755	-0.372981	-0.444781	-5.61604	1.95e-08	2.06e-07	1.68e-07	TRUE	Down-regulated	Yes
Mns1	ENSMUSG00000032221	1144	845	0.437064	0.365264	5.61447	1.97e-08	2.08e-07	1.7e-07	TRUE	Up-regulated	Yes
Fam43a	ENSMUSG00000046546	90	174	-0.95109	-1.02289	-5.60926	2.03e-08	2.14e-07	1.75e-07	TRUE	No change	No
Aff4	ENSMUSG00000049470	9224	8058	0.194971	0.123171	5.60664	2.06e-08	2.17e-07	1.77e-07	TRUE	No change	No
Ablim2	ENSMUSG00000029095	74	152	-1.03847	-1.11027	-5.60502	2.08e-08	2.19e-07	1.79e-07	TRUE	No change	No
Spcs2	ENSMUSG00000035227	8334	7248	0.201426	0.129626	5.6023	2.12e-08	2.22e-07	1.82e-07	TRUE	No change	No
Cct5	ENSMUSG00000022234	32636	32445	0.00846808	-0.0633321	-5.60185	2.12e-08	2.23e-07	1.82e-07	TRUE	No change	No
Sec24b	ENSMUSG00000001052	6908	5954	0.214409	0.142609	5.5987	2.16e-08	2.27e-07	1.85e-07	TRUE	No change	No
Dazap2	ENSMUSG00000000346	12290	12554	-0.0306622	-0.102462	-5.59849	2.16e-08	2.27e-07	1.85e-07	TRUE	No change	No
Acsl3	ENSMUSG00000032883	3804	4105	-0.109865	-0.181665	-5.59825	2.17e-08	2.27e-07	1.85e-07	TRUE	No change	No
Miip	ENSMUSG00000029022	1740	1989	-0.192956	-0.264756	-5.59792	2.17e-08	2.27e-07	1.86e-07	TRUE	No change	No
Rrad	ENSMUSG00000031880	1211	902	0.425	0.353199	5.59744	2.18e-08	2.28e-07	1.86e-07	TRUE	Up-regulated	Yes
Prpf38a	ENSMUSG00000063800	5650	4818	0.229816	0.158016	5.59535	2.2e-08	2.3e-07	1.88e-07	TRUE	No change	No
Prr11	ENSMUSG00000020493	4767	5077	-0.0908946	-0.162695	-5.59413	2.22e-08	2.32e-07	1.9e-07	TRUE	No change	No
Prkcb	ENSMUSG00000052889	3489	3785	-0.11748	-0.18928	-5.59354	2.22e-08	2.33e-07	1.9e-07	TRUE	No change	No
Klhl20	ENSMUSG00000026705	3311	2727	0.279952	0.208152	5.59346	2.23e-08	2.33e-07	1.9e-07	TRUE	No change	No
Ralb	ENSMUSG00000004451	2381	2652	-0.155513	-0.227313	-5.58592	2.32e-08	2.43e-07	1.98e-07	TRUE	No change	No
Vav2	ENSMUSG00000009621	2683	2962	-0.142725	-0.214525	-5.58363	2.36e-08	2.46e-07	2.01e-07	TRUE	No change	No
Neurl4	ENSMUSG00000047284	4515	3800	0.248727	0.176926	5.58208	2.38e-08	2.48e-07	2.03e-07	TRUE	No change	No
Rapgef6	ENSMUSG00000037533	20270	18219	0.153902	0.0821021	5.58016	2.4e-08	2.51e-07	2.05e-07	TRUE	No change	Yes
Sp4	ENSMUSG00000025323	2871	3154	-0.135629	-0.20743	-5.57806	2.43e-08	2.53e-07	2.07e-07	TRUE	No change	No
Pole	ENSMUSG00000007080	8061	8367	-0.0537516	-0.125552	-5.57789	2.43e-08	2.54e-07	2.07e-07	TRUE	No change	No
Dad1	ENSMUSG00000022174	4946	4187	0.240345	0.168545	5.57378	2.49e-08	2.59e-07	2.12e-07	TRUE	No change	No
Rps15a-ps6	ENSMUSG00000083022	328	465	-0.503535	-0.575335	-5.57355	2.5e-08	2.6e-07	2.12e-07	TRUE	No change	No
Ppme1	ENSMUSG00000030718	11415	10065	0.181584	0.109784	5.5722	2.52e-08	2.62e-07	2.14e-07	TRUE	No change	Yes
Thbs3	ENSMUSG00000028047	98	184	-0.908852	-0.980652	-5.57063	2.54e-08	2.64e-07	2.16e-07	TRUE	No change	No
Med25	ENSMUSG00000002968	2043	2302	-0.172199	-0.243999	-5.57015	2.55e-08	2.64e-07	2.16e-07	TRUE	No change	No
Trim30c	ENSMUSG00000078616	39	4	3.2854	3.2136	5.56738	2.59e-08	2.68e-07	2.19e-07	TRUE	No change	No
Batf3	ENSMUSG00000026630	610	783	-0.360203	-0.432003	-5.56724	2.59e-08	2.69e-07	2.19e-07	TRUE	No change	No
Ubtf	ENSMUSG00000020923	12263	10843	0.177548	0.105748	5.56708	2.59e-08	2.69e-07	2.2e-07	TRUE	No change	No
Zwilch	ENSMUSG00000032400	3011	3296	-0.130474	-0.202274	-5.56549	2.61e-08	2.71e-07	2.21e-07	TRUE	No change	No
Pank2	ENSMUSG00000037514	3231	3520	-0.123595	-0.195395	-5.56254	2.66e-08	2.75e-07	2.25e-07	TRUE	No change	No
Gm20419	ENSMUSG00000092215	1065	781	0.447459	0.375659	5.56128	2.68e-08	2.77e-07	2.27e-07	TRUE	No change	No
Arpp19	ENSMUSG00000007656	5085	4313	0.237556	0.165756	5.56072	2.69e-08	2.78e-07	2.27e-07	TRUE	No change	No
Ctss	ENSMUSG00000038642	2827	2302	0.296384	0.224584	5.56062	2.69e-08	2.78e-07	2.27e-07	TRUE	No change	No
Gm9846	ENSMUSG00000050621	1358	1586	-0.223909	-0.295709	-5.55327	2.8e-08	2.9e-07	2.37e-07	TRUE	Down-regulated	Yes
4933427D14Rik	ENSMUSG00000020807	1644	1886	-0.198119	-0.26992	-5.55238	2.82e-08	2.91e-07	2.38e-07	TRUE	Down-regulated	No
Myo1d	ENSMUSG00000035441	122	215	-0.817456	-0.889256	-5.54759	2.9e-08	2.99e-07	2.44e-07	TRUE	No change	No
Entpd4	ENSMUSG00000022066	158	70	1.1745	1.1027	5.54336	2.97e-08	3.06e-07	2.5e-07	TRUE	No change	No
Acap1	ENSMUSG00000001588	16918	15130	0.161147	0.0893469	5.54067	3.01e-08	3.11e-07	2.54e-07	TRUE	No change	Yes
Top2b	ENSMUSG00000017485	22892	22937	-0.0028332	-0.0746334	-5.53923	3.04e-08	3.13e-07	2.56e-07	TRUE	No change	Yes
Snhg12	ENSMUSG00000086290	1460	1116	0.387631	0.315831	5.53148	3.18e-08	3.27e-07	2.67e-07	TRUE	Up-regulated	Yes
Rbbp8	ENSMUSG00000041238	3532	3823	-0.11422	-0.18602	-5.52786	3.24e-08	3.34e-07	2.73e-07	TRUE	No change	No
Nsfl1c	ENSMUSG00000027455	6099	5230	0.221762	0.149962	5.52482	3.3e-08	3.4e-07	2.77e-07	TRUE	No change	No
Heatr1	ENSMUSG00000050244	12875	11411	0.174147	0.102347	5.52414	3.31e-08	3.41e-07	2.78e-07	TRUE	No change	No
Lrp8	ENSMUSG00000028613	2756	3032	-0.137694	-0.209494	-5.52156	3.36e-08	3.46e-07	2.82e-07	TRUE	No change	No
Cpne2	ENSMUSG00000034361	589	758	-0.36393	-0.43573	-5.52134	3.36e-08	3.46e-07	2.83e-07	TRUE	No change	No
Pfas	ENSMUSG00000020899	9366	9654	-0.0436938	-0.115494	-5.52125	3.37e-08	3.46e-07	2.83e-07	TRUE	No change	No
Gm11425	ENSMUSG00000082419	582	387	0.588686	0.516885	5.51991	3.39e-08	3.48e-07	2.85e-07	TRUE	No change	No
AW011738	ENSMUSG00000078349	87	27	1.68806	1.61626	5.5158	3.47e-08	3.56e-07	2.91e-07	TRUE	No change	No
Ggh	ENSMUSG00000073987	950	687	0.467617	0.395817	5.515	3.49e-08	3.58e-07	2.92e-07	TRUE	No change	No
Lysmd3	ENSMUSG00000035840	2778	2262	0.296448	0.224647	5.51372	3.51e-08	3.6e-07	2.94e-07	TRUE	No change	No
Rps12	ENSMUSG00000061983	18296	18438	-0.0111539	-0.0829541	-5.51188	3.55e-08	3.64e-07	2.97e-07	TRUE	No change	Yes
Mettl16	ENSMUSG00000010554	5764	4929	0.225775	0.153975	5.51085	3.57e-08	3.66e-07	2.99e-07	TRUE	No change	No
CAAA01083517.1	ENSMUSG00000056050	7406	7707	-0.0574748	-0.129275	-5.50855	3.62e-08	3.7e-07	3.03e-07	TRUE	No change	No
Usp36	ENSMUSG00000033909	4272	3589	0.25133	0.17953	5.50718	3.65e-08	3.73e-07	3.05e-07	TRUE	No change	No
Gm11353	ENSMUSG00000060198	1327	1004	0.402409	0.330609	5.50614	3.67e-08	3.75e-07	3.06e-07	TRUE	Up-regulated	No
Rps12-ps3	ENSMUSG00000067038	1810	2056	-0.183851	-0.255651	-5.50436	3.71e-08	3.79e-07	3.09e-07	TRUE	No change	No
Hivep2	ENSMUSG00000015501	6975	6025	0.211232	0.139432	5.50349	3.72e-08	3.8e-07	3.11e-07	TRUE	No change	Yes
Asxl1	ENSMUSG00000042548	13238	13472	-0.0252789	-0.097079	-5.50004	3.8e-08	3.88e-07	3.17e-07	TRUE	No change	No
Sdcbp	ENSMUSG00000028249	5673	4848	0.226722	0.154922	5.49989	3.8e-08	3.88e-07	3.17e-07	TRUE	No change	No
Xdh	ENSMUSG00000024066	122	214	-0.81073	-0.88253	-5.49922	3.81e-08	3.89e-07	3.18e-07	TRUE	No change	No
Senp3	ENSMUSG00000005204	7250	6275	0.208366	0.136565	5.49833	3.83e-08	3.91e-07	3.19e-07	TRUE	No change	No
Ccr5	ENSMUSG00000079227	1348	1572	-0.221781	-0.293581	-5.49094	4e-08	4.07e-07	3.33e-07	TRUE	Down-regulated	No
Slc5a3	ENSMUSG00000089774	4501	4799	-0.0924882	-0.164288	-5.49056	4.01e-08	4.08e-07	3.33e-07	TRUE	No change	No
Zc3h18	ENSMUSG00000017478	9845	8640	0.18836	0.11656	5.48772	4.07e-08	4.14e-07	3.39e-07	TRUE	No change	No
Csgalnact1	ENSMUSG00000036356	116	206	-0.82852	-0.90032	-5.48727	4.08e-08	4.15e-07	3.39e-07	TRUE	No change	No
Parp8	ENSMUSG00000021725	1223	917	0.415431	0.343631	5.48179	4.21e-08	4.28e-07	3.5e-07	TRUE	Up-regulated	Yes
Chmp5	ENSMUSG00000028419	5303	5604	-0.0796482	-0.151448	-5.48172	4.21e-08	4.28e-07	3.5e-07	TRUE	No change	No
Vps37a	ENSMUSG00000031600	4664	4962	-0.0893539	-0.161154	-5.47949	4.27e-08	4.33e-07	3.54e-07	TRUE	No change	No
CT025645.1	ENSMUSG00000094989	1383	1608	-0.217466	-0.289266	-5.47593	4.35e-08	4.42e-07	3.61e-07	TRUE	Down-regulated	No
Asrgl1	ENSMUSG00000024654	1188	1402	-0.238952	-0.310752	-5.47252	4.44e-08	4.5e-07	3.68e-07	TRUE	No change	No
Zfand2a	ENSMUSG00000053581	1272	959	0.407496	0.335696	5.46895	4.53e-08	4.59e-07	3.75e-07	TRUE	No change	No
Ikzf1	ENSMUSG00000018654	35091	34797	0.0121381	-0.059662	-5.46875	4.53e-08	4.59e-07	3.75e-07	TRUE	No change	No
Txndc5	ENSMUSG00000038991	3125	3404	-0.123375	-0.195175	-5.46416	4.65e-08	4.71e-07	3.85e-07	TRUE	No change	No
Chn2	ENSMUSG00000004633	288	162	0.830075	0.758275	5.46301	4.68e-08	4.74e-07	3.87e-07	TRUE	No change	No
Casp8ap2	ENSMUSG00000028282	10390	9142	0.184614	0.112814	5.45996	4.76e-08	4.82e-07	3.94e-07	TRUE	No change	No
Foxn3	ENSMUSG00000033713	2570	2083	0.303106	0.231305	5.45415	4.92e-08	4.98e-07	4.07e-07	TRUE	No change	No
Clpb	ENSMUSG00000001829	1922	2169	-0.174422	-0.246222	-5.454	4.92e-08	4.98e-07	4.07e-07	TRUE	No change	No
Armcx4	ENSMUSG00000049804	3121	2569	0.280801	0.209001	5.45194	4.98e-08	5.03e-07	4.11e-07	TRUE	No change	No
Fam162a	ENSMUSG00000003955	10157	8930	0.185742	0.113942	5.45131	5e-08	5.05e-07	4.12e-07	TRUE	No change	Yes
Gm12070	ENSMUSG00000069939	726	505	0.523686	0.451886	5.45087	5.01e-08	5.06e-07	4.13e-07	TRUE	No change	No
Olr1	ENSMUSG00000030162	11	51	-2.21299	-2.28479	-5.45087	5.01e-08	5.06e-07	4.13e-07	TRUE	No change	No
Gm12396	ENSMUSG00000056412	209	321	-0.61907	-0.690871	-5.45052	5.02e-08	5.06e-07	4.14e-07	TRUE	No change	No
Atl3	ENSMUSG00000024759	17628	17772	-0.0117372	-0.0835374	-5.44889	5.07e-08	5.11e-07	4.17e-07	TRUE	No change	No
Fbl	ENSMUSG00000046865	10258	9023	0.18507	0.11327	5.44668	5.13e-08	5.17e-07	4.22e-07	TRUE	No change	Yes
C030017K20Rik	ENSMUSG00000078490	32	2	4	3.9282	5.44648	5.14e-08	5.17e-07	4.22e-07	TRUE	No change	No
Uap1	ENSMUSG00000026670	1908	2154	-0.174957	-0.246757	-5.44642	5.14e-08	5.17e-07	4.22e-07	TRUE	No change	No
Rcsd1	ENSMUSG00000040723	5747	4920	0.224151	0.152351	5.44619	5.15e-08	5.17e-07	4.23e-07	TRUE	No change	Yes
Tmem131	ENSMUSG00000026116	15563	13897	0.163347	0.0915465	5.44286	5.24e-08	5.27e-07	4.31e-07	TRUE	No change	Yes
Gm4705	ENSMUSG00000093686	123	214	-0.798952	-0.870753	-5.43692	5.42e-08	5.44e-07	4.45e-07	TRUE	No change	No
Gm10039	ENSMUSG00000091478	745	521	0.515957	0.444157	5.43457	5.49e-08	5.51e-07	4.51e-07	TRUE	No change	No
Ganc	ENSMUSG00000062646	901	1094	-0.280014	-0.351814	-5.43413	5.51e-08	5.52e-07	4.51e-07	TRUE	No change	No
Paqr7	ENSMUSG00000037348	476	629	-0.402098	-0.473899	-5.43412	5.51e-08	5.52e-07	4.51e-07	TRUE	No change	No
Lrrc59	ENSMUSG00000020869	11469	10134	0.178536	0.106736	5.43317	5.54e-08	5.55e-07	4.53e-07	TRUE	No change	No
Nup205	ENSMUSG00000038759	15924	16099	-0.0157683	-0.0875685	-5.43246	5.56e-08	5.57e-07	4.55e-07	TRUE	No change	No
Ranbp17	ENSMUSG00000040594	18	64	-1.83007	-1.90188	-5.43154	5.59e-08	5.59e-07	4.57e-07	TRUE	No change	No
Rrs1	ENSMUSG00000061024	3697	3082	0.262488	0.190688	5.43105	5.6e-08	5.61e-07	4.58e-07	TRUE	No change	No
Stac2	ENSMUSG00000017400	42	103	-1.29418	-1.36598	-5.43056	5.62e-08	5.62e-07	4.59e-07	TRUE	No change	No
Zfp354a	ENSMUSG00000020364	2	30	-3.90689	-3.97869	-5.4282	5.69e-08	5.69e-07	4.65e-07	TRUE	No change	No
Sec24d	ENSMUSG00000039234	804	989	-0.298775	-0.370575	-5.42463	5.81e-08	5.8e-07	4.74e-07	TRUE	No change	No
Tmpo	ENSMUSG00000019961	23954	23948	0.000361412	-0.0714388	-5.42077	5.93e-08	5.93e-07	4.84e-07	TRUE	No change	Yes
Cxcr2	ENSMUSG00000026180	400	247	0.695489	0.623689	5.42046	5.94e-08	5.93e-07	4.85e-07	TRUE	No change	No
Nipsnap3b	ENSMUSG00000015247	1598	1830	-0.195576	-0.267376	-5.42018	5.95e-08	5.94e-07	4.85e-07	TRUE	No change	No
Eri1	ENSMUSG00000031527	12356	12591	-0.0271811	-0.0989813	-5.41952	5.98e-08	5.96e-07	4.87e-07	TRUE	No change	Yes
Rrp1b	ENSMUSG00000058392	7832	8119	-0.0519213	-0.123721	-5.41621	6.09e-08	6.07e-07	4.96e-07	TRUE	No change	No
Vash1	ENSMUSG00000021256	67	139	-1.05285	-1.12465	-5.41587	6.1e-08	6.08e-07	4.96e-07	TRUE	No change	No
Anxa1	ENSMUSG00000024659	95	177	-0.89775	-0.96955	-5.41219	6.23e-08	6.2e-07	5.06e-07	TRUE	No change	No
Glipr1	ENSMUSG00000056888	685	473	0.534264	0.462464	5.40873	6.35e-08	6.32e-07	5.16e-07	TRUE	No change	No
Dnm3	ENSMUSG00000040265	60	129	-1.10434	-1.17614	-5.40781	6.38e-08	6.35e-07	5.19e-07	TRUE	No change	No
Zfp827	ENSMUSG00000071064	1382	1603	-0.214017	-0.285817	-5.40545	6.46e-08	6.43e-07	5.25e-07	TRUE	No change	No
Serpinb6b	ENSMUSG00000042842	7606	7893	-0.0534358	-0.125236	-5.40424	6.51e-08	6.47e-07	5.28e-07	TRUE	No change	No
2210010C17Rik	ENSMUSG00000040498	172	81	1.08641	1.01461	5.40359	6.53e-08	6.49e-07	5.3e-07	TRUE	No change	No
Tiparp	ENSMUSG00000034640	3654	3046	0.262561	0.190761	5.40136	6.61e-08	6.56e-07	5.36e-07	TRUE	No change	No
Ddit3	ENSMUSG00000025408	1067	789	0.435463	0.363663	5.39996	6.67e-08	6.61e-07	5.4e-07	TRUE	Up-regulated	No
Klrc2	ENSMUSG00000052736	16	60	-1.90689	-1.97869	-5.39913	6.7e-08	6.64e-07	5.43e-07	TRUE	No change	No
Dennd1b	ENSMUSG00000056268	3574	2975	0.26465	0.19285	5.39845	6.72e-08	6.66e-07	5.44e-07	TRUE	No change	No
Ipo4	ENSMUSG00000002319	5519	4719	0.225926	0.154126	5.39757	6.75e-08	6.69e-07	5.47e-07	TRUE	No change	No
Trbv20	ENSMUSG00000076476	1373	1593	-0.214415	-0.286215	-5.39569	6.83e-08	6.76e-07	5.52e-07	TRUE	No change	No
Ptk2b	ENSMUSG00000059456	9895	8698	0.186016	0.114216	5.3932	6.92e-08	6.85e-07	5.6e-07	TRUE	No change	No
0610007P14Rik	ENSMUSG00000021252	5229	5520	-0.0781332	-0.149933	-5.38747	7.15e-08	7.07e-07	5.77e-07	TRUE	No change	No
Rpl22l1	ENSMUSG00000039221	9863	10127	-0.0381084	-0.109909	-5.38664	7.18e-08	7.1e-07	5.8e-07	TRUE	No change	Yes
Zfp758	ENSMUSG00000044501	919	666	0.464543	0.392743	5.385	7.24e-08	7.16e-07	5.85e-07	TRUE	No change	No
Gvin1	ENSMUSG00000045868	542	359	0.594309	0.522509	5.37956	7.47e-08	7.37e-07	6.03e-07	TRUE	No change	No
Mlkl	ENSMUSG00000012519	1682	1314	0.356212	0.284412	5.37572	7.63e-08	7.53e-07	6.15e-07	TRUE	Up-regulated	Yes
Ptn	ENSMUSG00000029838	23	72	-1.64636	-1.71816	-5.37288	7.75e-08	7.64e-07	6.25e-07	TRUE	No change	No
Rdh10	ENSMUSG00000025921	647	816	-0.334803	-0.406604	-5.37279	7.75e-08	7.64e-07	6.25e-07	TRUE	No change	No
Capn11	ENSMUSG00000058626	50	114	-1.18903	-1.26083	-5.37037	7.86e-08	7.74e-07	6.33e-07	TRUE	No change	No
Sigmar1	ENSMUSG00000036078	3584	3862	-0.107778	-0.179578	-5.36956	7.89e-08	7.77e-07	6.35e-07	TRUE	No change	No
Zfp367	ENSMUSG00000044934	3871	3242	0.255822	0.184022	5.36932	7.9e-08	7.78e-07	6.36e-07	TRUE	No change	No
Odc1	ENSMUSG00000011179	38616	35319	0.128754	0.0569541	5.36699	8.01e-08	7.88e-07	6.44e-07	TRUE	No change	Yes
Vdr	ENSMUSG00000022479	5015	5303	-0.080559	-0.152359	-5.36369	8.15e-08	8.02e-07	6.55e-07	TRUE	No change	No
Ift81	ENSMUSG00000029469	337	469	-0.476839	-0.54864	-5.3625	8.21e-08	8.07e-07	6.59e-07	TRUE	No change	No
Gstk1	ENSMUSG00000029864	111	197	-0.827636	-0.899436	-5.36162	8.25e-08	8.1e-07	6.62e-07	TRUE	Down-regulated	Yes
Tmem181c-ps	ENSMUSG00000093880	95	176	-0.889576	-0.961376	-5.35896	8.37e-08	8.22e-07	6.72e-07	TRUE	No change	No
Naa50	ENSMUSG00000022698	15860	14185	0.161027	0.0892264	5.35746	8.44e-08	8.28e-07	6.77e-07	TRUE	No change	No
Gpx4	ENSMUSG00000075706	5374	5662	-0.0753154	-0.147116	-5.35641	8.49e-08	8.33e-07	6.8e-07	TRUE	No change	No
Elf4	ENSMUSG00000031103	8462	7394	0.194644	0.122843	5.35608	8.5e-08	8.34e-07	6.81e-07	TRUE	No change	Yes
Dock6	ENSMUSG00000032198	395	535	-0.437686	-0.509486	-5.35488	8.56e-08	8.39e-07	6.86e-07	TRUE	Down-regulated	No
Lrrc51	ENSMUSG00000064307	133	225	-0.758499	-0.830299	-5.3533	8.64e-08	8.46e-07	6.91e-07	TRUE	Down-regulated	No
Brpf3	ENSMUSG00000063952	1155	865	0.417121	0.345321	5.35184	8.71e-08	8.52e-07	6.96e-07	TRUE	Up-regulated	Yes
Tada1	ENSMUSG00000026563	2138	1711	0.321422	0.249622	5.35158	8.72e-08	8.53e-07	6.97e-07	TRUE	No change	No
Celsr2	ENSMUSG00000068740	484	635	-0.39175	-0.46355	-5.35033	8.78e-08	8.59e-07	7.02e-07	TRUE	No change	No
Tmed7	ENSMUSG00000033184	11467	10144	0.176861	0.105061	5.34902	8.84e-08	8.64e-07	7.06e-07	TRUE	No change	No
Srsf6	ENSMUSG00000016921	19418	17474	0.152185	0.0803845	5.34893	8.85e-08	8.64e-07	7.06e-07	TRUE	No change	Yes
Metap1	ENSMUSG00000005813	5319	5606	-0.0758167	-0.147617	-5.34754	8.92e-08	8.71e-07	7.11e-07	TRUE	No change	Yes
Usp40	ENSMUSG00000005501	1220	1429	-0.228125	-0.299925	-5.34248	9.17e-08	8.95e-07	7.31e-07	TRUE	No change	No
Ak3l2-ps	ENSMUSG00000081957	328	194	0.757639	0.685839	5.33973	9.31e-08	9.08e-07	7.42e-07	TRUE	Up-regulated	No
Anln	ENSMUSG00000036777	2304	2555	-0.149183	-0.220983	-5.33597	9.5e-08	9.27e-07	7.57e-07	TRUE	No change	No
Dnajb11	ENSMUSG00000004460	7511	6531	0.201701	0.129901	5.32948	9.85e-08	9.6e-07	7.84e-07	TRUE	No change	No
Ywhaz	ENSMUSG00000022285	46976	46282	0.0214727	-0.0503275	-5.32937	9.86e-08	9.6e-07	7.84e-07	TRUE	No change	No
Mogs	ENSMUSG00000030036	6500	5613	0.211668	0.139867	5.32897	9.88e-08	9.62e-07	7.85e-07	TRUE	No change	Yes
Pex1	ENSMUSG00000005907	1233	1442	-0.225898	-0.297699	-5.32895	9.88e-08	9.61e-07	7.85e-07	TRUE	No change	No
Hnrpll	ENSMUSG00000024095	8611	8880	-0.0443789	-0.116179	-5.32604	1e-07	9.76e-07	7.98e-07	TRUE	No change	Yes
Zfp598	ENSMUSG00000041130	3751	4027	-0.10243	-0.17423	-5.32473	1.01e-07	9.83e-07	8.03e-07	TRUE	No change	Yes
Gspt2	ENSMUSG00000071723	82	158	-0.946229	-1.01803	-5.32422	1.01e-07	9.85e-07	8.05e-07	TRUE	No change	No
Ssr2	ENSMUSG00000041355	6982	6051	0.206467	0.134667	5.32247	1.02e-07	9.94e-07	8.12e-07	TRUE	No change	Yes
[truncated: 35,317 more rows]

## Sheet: Nsun2 peaks
Supplementary Data 3│ The infromation of Nsun2 peaks in this study.
Chr	Start	End	Strand	GeneName	GeneID	TranscriptID	GeneType	Segment
chr10	105842922	105843121	+	Ccdc59	ENSMUSG00000019897	ENSMUST00000020049	protein_coding	intron_1
chr10	108166322	108166554	+	Ppp1r12a	ENSMUSG00000019907	ENSMUST00000070663	protein_coding	intron_0
chr10	108217157	108217434	+	Ppp1r12a	ENSMUSG00000019907	ENSMUST00000070663	protein_coding	intron_2
chr10	108226426	108226764	+	Ppp1r12a	ENSMUSG00000019907	ENSMUST00000070663	protein_coding	intron_2
chr10	108230473	108230672	+	Ppp1r12a	ENSMUSG00000019907	ENSMUST00000070663	protein_coding	cds_3
chr10	108230981	108231180	+	Ppp1r12a	ENSMUSG00000019907	ENSMUST00000070663	protein_coding	intron_3
chr10	108242931	108243130	+	Ppp1r12a	ENSMUSG00000019907	ENSMUST00000070663	protein_coding	cds_8
chr10	108249435	108249651	+	Ppp1r12a	ENSMUSG00000019907	ENSMUST00000070663	protein_coding	cds_9
chr10	108259332	108259563	+	Ppp1r12a	ENSMUSG00000019907	ENSMUST00000070663	protein_coding	intron_13
chr10	108260703	108261092	+	Ppp1r12a	ENSMUSG00000019907	ENSMUST00000070663	protein_coding	cds_15
chr10	108261375	108261679	+	Ppp1r12a	ENSMUSG00000019907	ENSMUST00000070663	protein_coding	intron_16
chr10	108267221	108267709	+	Ppp1r12a	ENSMUSG00000019907	ENSMUST00000070663	protein_coding	intron_19
chr10	108277308	108277528	+	Ppp1r12a	ENSMUSG00000019907	ENSMUST00000070663	protein_coding	utr3_1
chr10	110755489	110755771	+	E2f7	ENSMUSG00000020185	ENSMUST00000073781	protein_coding	intron_2
chr10	111164943	111165261	+	Osbpl8	ENSMUSG00000020189	ENSMUST00000105275	protein_coding	utr5_0
chr10	111226735	111227072	+	Osbpl8	ENSMUSG00000020189	ENSMUST00000105275	protein_coding	intron_2
chr10	111247867	111248215	+	Osbpl8	ENSMUSG00000020189	ENSMUST00000105275	protein_coding	intron_3
chr10	111266430	111266639	+	Osbpl8	ENSMUSG00000020189	ENSMUST00000105275	protein_coding	intron_6
chr10	111267449	111267720	+	Osbpl8	ENSMUSG00000020189	ENSMUST00000105275	protein_coding	intron_6
chr10	111280116	111280315	+	Osbpl8	ENSMUSG00000020189	ENSMUST00000105275	protein_coding	intron_14
chr10	111284886	111285092	+	Osbpl8	ENSMUSG00000020189	ENSMUST00000105275	protein_coding	intron_17
chr10	111287723	111288062	+	Osbpl8	ENSMUSG00000020189	ENSMUST00000105275	protein_coding	cds_18
chr10	111289362	111289561	+	Osbpl8	ENSMUSG00000020189	ENSMUST00000105275	protein_coding	intron_20
chr10	111291690	111291897	+	Osbpl8	ENSMUSG00000020189	ENSMUST00000105275	protein_coding	intron_22
chr10	111291975	111292175	+	Osbpl8	ENSMUSG00000020189	ENSMUST00000105275	protein_coding	intron_22
chr10	111493165	111493377	+	Nap1l1	ENSMUSG00000058799	ENSMUST00000065917	protein_coding	intron_8
chr10	111496382	111496749	+	Nap1l1	ENSMUSG00000058799	ENSMUST00000065917	protein_coding	intron_14
chr10	111507213	111507423	+	Phlda1	ENSMUSG00000020205	ENSMUST00000164773	protein_coding	cds_0
chr10	11160728	11161178	+	Shprh	ENSMUSG00000090112	ENSMUST00000044053	protein_coding	intron_5
chr10	11162189	11162388	+	Shprh	ENSMUSG00000090112	ENSMUST00000044053	protein_coding	intron_6
chr10	11162807	11163006	+	Shprh	ENSMUSG00000090112	ENSMUST00000044053	protein_coding	cds_6
chr10	11178410	11178758	+	Shprh	ENSMUSG00000090112	ENSMUST00000044053	protein_coding	intron_13
chr10	112926179	112926378	-	Atxn7l3b	ENSMUSG00000074748	ENSMUST00000099276	protein_coding	utr3_0
chr10	112928303	112928600	-	Atxn7l3b	ENSMUSG00000074748	ENSMUST00000099276	protein_coding	cds_0
chr10	115198543	115198818	-	Tbc1d15	ENSMUSG00000020130	ENSMUST00000020339	protein_coding	utr3_0
chr10	115213096	115213511	-	Tbc1d15	ENSMUSG00000020130	ENSMUST00000020339	protein_coding	intron_6
chr10	115217562	115217761	-	Tbc1d15	ENSMUSG00000020130	ENSMUST00000020339	protein_coding	intron_7
chr10	115220097	115220410	-	Tbc1d15	ENSMUSG00000020130	ENSMUST00000020339	protein_coding	cds_10
chr10	115229123	115229335	-	Tbc1d15	ENSMUSG00000020130	ENSMUST00000020339	protein_coding	cds_12
chr10	115289758	115290060	-	Rab21	ENSMUSG00000020132	ENSMUST00000020343	protein_coding	utr3_0
chr10	115298403	115298608	-	Rab21	ENSMUSG00000020132	ENSMUST00000020343	protein_coding	intron_2
chr10	115298809	115299048	-	Rab21	ENSMUSG00000020132	ENSMUST00000020343	protein_coding	intron_3
chr10	115314873	115315104	-	Rab21	ENSMUSG00000020132	ENSMUST00000020343	protein_coding	intron_5
chr10	115315194	115315591	-	Rab21	ENSMUSG00000020132	ENSMUST00000020343	protein_coding	utr5_0
chr10	115347589	115347846	-	Tmem19	ENSMUSG00000069520	ENSMUST00000092170	protein_coding	cds_3
chr10	115351136	115351338	-	Tmem19	ENSMUSG00000069520	ENSMUST00000092170	protein_coding	intron_3
chr10	115384939	115385173	+	Zfc3h1	ENSMUSG00000034163	ENSMUST00000036044	protein_coding	utr5_0
chr10	115385476	115385925	+	Zfc3h1	ENSMUSG00000034163	ENSMUST00000036044	protein_coding	cds_0
chr10	115389083	115389691	+	Zfc3h1	ENSMUSG00000034163	ENSMUST00000036044	protein_coding	intron_0
chr10	115390504	115391204	+	Zfc3h1	ENSMUSG00000034163	ENSMUST00000036044	protein_coding	cds_1
chr10	115393978	115394215	+	Zfc3h1	ENSMUSG00000034163	ENSMUST00000036044	protein_coding	intron_1
chr10	115400714	115401179	+	Zfc3h1	ENSMUSG00000034163	ENSMUST00000036044	protein_coding	intron_3
chr10	115401710	115401909	+	Zfc3h1	ENSMUSG00000034163	ENSMUST00000036044	protein_coding	cds_4
chr10	115410386	115410587	+	Zfc3h1	ENSMUSG00000034163	ENSMUST00000036044	protein_coding	intron_11
chr10	115413599	115413910	+	Zfc3h1	ENSMUSG00000034163	ENSMUST00000036044	protein_coding	intron_15
chr10	115414056	115414255	+	Zfc3h1	ENSMUSG00000034163	ENSMUST00000036044	protein_coding	intron_16
chr10	115415545	115415744	+	Zfc3h1	ENSMUSG00000034163	ENSMUST00000036044	protein_coding	cds_19
chr10	115421911	115422213	+	Zfc3h1	ENSMUSG00000034163	ENSMUST00000036044	protein_coding	intron_23
chr10	115423918	115424131	+	Zfc3h1	ENSMUSG00000034163	ENSMUST00000036044	protein_coding	intron_25
chr10	115427036	115427240	+	Zfc3h1	ENSMUSG00000034163	ENSMUST00000036044	protein_coding	cds_27
chr10	115427277	115427476	+	Zfc3h1	ENSMUSG00000034163	ENSMUST00000036044	protein_coding	intron_27
chr10	116518784	116518983	-	Cnot2	ENSMUSG00000020166	ENSMUST00000105267	protein_coding	intron_12
chr10	116553789	116553988	-	Cnot2	ENSMUSG00000020166	ENSMUST00000105267	protein_coding	intron_14
chr10	116568144	116568348	-	Cnot2	ENSMUSG00000020166	ENSMUST00000105267	protein_coding	intron_14
chr10	116574683	116574882	-	Cnot2	ENSMUSG00000020166	ENSMUST00000105267	protein_coding	intron_14
chr10	116576928	116577276	-	Cnot2	ENSMUSG00000020166	ENSMUST00000105267	protein_coding	intron_14
chr10	116581275	116581480	-	Cnot2	ENSMUSG00000020166	ENSMUST00000105267	protein_coding	intron_14
chr10	117349426	117349668	-	Cpsf6	ENSMUSG00000055531	ENSMUST00000069168	protein_coding	intron_0
chr10	117356099	117356317	-	Cpsf6	ENSMUSG00000055531	ENSMUST00000069168	protein_coding	intron_1
chr10	117358834	117359033	-	Cpsf6	ENSMUSG00000055531	ENSMUST00000069168	protein_coding	intron_1
chr10	117360811	117361010	-	Cpsf6	ENSMUSG00000055531	ENSMUST00000069168	protein_coding	cds_3
chr10	117365321	117365560	-	Cpsf6	ENSMUSG00000055531	ENSMUST00000069168	protein_coding	intron_6
chr10	117367681	117368045	-	Cpsf6	ENSMUSG00000055531	ENSMUST00000069168	protein_coding	cds_7
chr10	117376086	117376481	-	Cpsf6	ENSMUSG00000055531	ENSMUST00000069168	protein_coding	intron_8
chr10	117694788	117694988	-	Mdm2	ENSMUSG00000020184	ENSMUST00000020408	protein_coding	intron_2
chr10	117695314	117695513	-	Mdm2	ENSMUSG00000020184	ENSMUST00000020408	protein_coding	intron_3
chr10	117696381	117696594	-	Mdm2	ENSMUSG00000020184	ENSMUST00000020408	protein_coding	intron_5
chr10	117700448	117700647	-	Mdm2	ENSMUSG00000020184	ENSMUST00000020408	protein_coding	intron_5
chr10	117701565	117701764	-	Mdm2	ENSMUSG00000020184	ENSMUST00000020408	protein_coding	intron_6
chr10	117707916	117708158	-	Mdm2	ENSMUSG00000020184	ENSMUST00000020408	protein_coding	intron_8
chr10	117709827	117710026	-	Mdm2	ENSMUSG00000020184	ENSMUST00000020408	protein_coding	intron_9
chr10	117815368	117815631	-	Rap1b	ENSMUSG00000052681	ENSMUST00000064667	protein_coding	utr3_0
[truncated: 13,726 more rows]

## Sheet: m5C peaks
Supplementary Data 3│ The infromation of m5C peaks in this study.
[truncated: 11,236 more rows]

## Sheet: Overlapped genes
Supplementary Data 3│ The information of overlapped genes in this study.
[truncated: 3,828 more rows]

[truncated: 2 more sheets: Gene ontology analysis, Final down-regulated genes]
