# Supplementary material for: Nsun2 coupling with RoRγt shapes the fate of Th17 cells and promotes colitis
Source: Nat Commun. 2023 Feb 16;14:863. doi: 10.1038/s41467-023-36595-w (PMC9932167; doi:10.1038/s41467-023-36595-w)
Supplement: Supplementary file 7 — Supplementary Data 4 [file 41467_2023_36595_MOESM7_ESM.xlsx]

## Sheet: Metadata
Supplementary Data 4│ Summary of single cell RNA-seq in this study.
Sample	Estimated Number of Cells	Mean Reads per Cell	Median Genes per Cell	Number of Reads	Valid Barcodes	Sequencing Saturation	Q30 Bases in UMI	Reads Mapped to Genome
WT+H2O	13356	33473	1655	447067552	0.968	0.436	0.95	0.907
WT+DSS	12301	36908	1808	454002183	0.971	0.52	0.95	0.911
Nsun2cKO+H2O	11449	36574	1309	418744579	0.969	0.495	0.95	0.914
Nsun2cKO+DSS	10961	40893	1468	448229493	0.97	0.494	0.955	0.917

## Sheet: Cluster markers
Supplementary Data 4│ Summary of markers for each cluster in this study. P value was determined by two-way Wilcoxon test. Then it has been adjusted using Bonferroni method.
Cluster	Gene	P_val	Avg_log2FC	Pct.1	Pct.2	P_val_adj
Enterocytes	Car1	0	3.71999	0.62	0.239	0
Enterocytes	Lypd8	0	3.67348	0.826	0.279	0
Enterocytes	Dmbt1	0	3.59275	0.862	0.268	0
Enterocytes	Krt8	0	3.41443	0.923	0.341	0
Enterocytes	Krt19	0	3.12037	0.851	0.241	0
Enterocytes	Lgals4	0	3.01854	0.901	0.309	0
Enterocytes	Pigr	0	2.8886	0.912	0.32	0
Enterocytes	1810065E05Rik	0	2.82647	0.498	0.075	0
Enterocytes	2200002D01Rik	0	2.81341	0.693	0.116	0
Enterocytes	Phgr1	0	2.70251	0.744	0.173	0
Enterocytes	Muc3	0	2.67125	0.614	0.083	0
Enterocytes	Epcam	0	2.62257	0.868	0.3	0
Enterocytes	Hmgcs2	0	2.59526	0.625	0.133	0
Enterocytes	Car2	0	2.58619	0.769	0.162	0
Enterocytes	2610528A11Rik	0	2.58364	0.665	0.066	0
Enterocytes	Cldn7	0	2.52823	0.804	0.162	0
Enterocytes	Mgst3	0	2.492	0.69	0.122	0
Enterocytes	Selenbp1	0	2.47315	0.553	0.121	0
Enterocytes	Guca2a	0	2.43458	0.634	0.154	0
Enterocytes	Ceacam1	0	2.40279	0.782	0.175	0
Enterocytes	Ckmt1	0	2.36368	0.67	0.111	0
Enterocytes	Gsdmc4	0	2.31646	0.545	0.081	0
Enterocytes	Atp1b1	0	2.28717	0.823	0.283	0
Enterocytes	Tspan8	0	2.21212	0.731	0.128	0
Enterocytes	Klf5	0	2.18459	0.757	0.139	0
Enterocytes	Gpx2	0	2.16587	0.659	0.161	0
Enterocytes	Ethe1	0	2.15898	0.644	0.158	0
Enterocytes	Saa1	1.40099e-140	2.28493	0.136	0.045	4.3505e-136
Enterocytes	Reg3b	5.41605e-85	3.81244	0.41	0.329	1.68185e-80
Enterocytes	Chgb	7.48103e-30	2.22148	0.027	0.008	2.32308e-25
Plasma cells	Jchain	0	4.85829	0.999	0.727	0
Plasma cells	Ly6c2	0	3.38558	0.791	0.187	0
Plasma cells	Mzb1	0	3.29737	0.947	0.131	0
Plasma cells	Txndc5	0	2.86063	0.968	0.303	0
Plasma cells	Iglc2	0	2.81216	0.393	0.07	0
Plasma cells	Iglc3	0	2.7685	0.413	0.073	0
Plasma cells	Xbp1	0	2.76532	0.982	0.474	0
Plasma cells	Trp53inp1	0	2.57782	0.972	0.276	0
Plasma cells	Ssr4	0	2.49057	0.961	0.556	0
Plasma cells	Sec11c	0	2.47851	0.969	0.436	0
Plasma cells	Iglv1	0	2.38014	0.4	0.023	0
Plasma cells	Fam46c	0	2.35215	0.955	0.171	0
Plasma cells	Hsp90b1	0	2.30708	0.993	0.735	0
Plasma cells	Edem1	0	2.29397	0.958	0.359	0
Plasma cells	Derl3	0	2.09206	0.848	0.061	0
Plasma cells	Edem2	0	2.07225	0.903	0.155	0
Plasma cells	Bst2	0	2.05645	0.88	0.255	0
Plasma cells	Rexo2	0	2.0503	0.924	0.297	0
Plasma cells	Cacna1s	0	1.97723	0.797	0.053	0
Plasma cells	Pdia4	0	1.97367	0.906	0.286	0
Plasma cells	Fam214a	0	1.92383	0.863	0.1	0
Plasma cells	Glipr1	0	1.92373	0.827	0.102	0
Plasma cells	Pou2af1	0	1.91788	0.872	0.094	0
Plasma cells	Eaf2	0	1.84596	0.829	0.053	0
Plasma cells	Iglc1	5.45825e-299	4.00616	0.432	0.195	1.69495e-294
Plasma cells	Igkc	5.29512e-262	4.68686	0.451	0.312	1.64429e-257
Plasma cells	Igha	4.55869e-250	4.5571	0.451	0.312	1.41561e-245
Plasma cells	Ighg2b	4.06487e-235	3.32787	0.365	0.148	1.26226e-230
Plasma cells	Ighg2c	7.63397e-176	4.07924	0.395	0.184	2.37058e-171
Plasma cells	Ighg1	6.10464e-172	3.33796	0.361	0.157	1.89567e-167
Monocytes	Il1b	0	4.72292	0.901	0.174	0
Monocytes	Saa3	0	4.37677	0.691	0.213	0
Monocytes	Ptgs2	0	4.28085	0.803	0.134	0
Monocytes	Thbs1	0	4.19286	0.772	0.325	0
Monocytes	Lyz2	0	4.125	0.842	0.075	0
Monocytes	Ccl4	0	3.99115	0.836	0.211	0
Monocytes	Apoe	0	3.73652	0.771	0.192	0
Monocytes	Chil3	0	3.71698	0.571	0.085	0
Monocytes	Tgfbi	0	3.62821	0.825	0.111	0
Monocytes	Cxcl3	0	3.35677	0.541	0.095	0
Monocytes	Il1rn	0	3.31801	0.772	0.139	0
Monocytes	Il1a	0	3.31088	0.678	0.051	0
Monocytes	Clec4e	0	3.30733	0.762	0.099	0
Monocytes	Cxcl2	0	3.2783	0.888	0.307	0
Monocytes	Slpi	0	3.19578	0.703	0.254	0
Monocytes	Mafb	0	3.053	0.649	0.063	0
Monocytes	Zeb2	0	2.95639	0.879	0.245	0
Monocytes	F10	0	2.93594	0.67	0.056	0
Monocytes	Cd14	0	2.92976	0.825	0.152	0
Monocytes	Marcksl1	0	2.85979	0.77	0.156	0
Monocytes	Plek	0	2.77065	0.864	0.219	0
Monocytes	Ier3	0	2.69698	0.788	0.202	0
Monocytes	Ccl3	0	2.68969	0.789	0.161	0
Monocytes	Tnf	0	2.6693	0.601	0.105	0
Monocytes	Slfn2	0	2.65613	0.871	0.233	0
Monocytes	C1qb	0	2.65532	0.284	0.022	0
Monocytes	Rnf149	0	2.6542	0.853	0.291	0
Monocytes	C1qa	0	2.62777	0.243	0.012	0
Monocytes	Acod1	0	2.62034	0.673	0.094	0
Monocytes	Marcks	0	2.59064	0.905	0.324	0
CD8 T cells	Ccl5	0	4.63289	0.763	0.117	0
CD8 T cells	Nkg7	0	2.67188	0.651	0.056	0
CD8 T cells	Cd7	0	2.66015	0.546	0.023	0
CD8 T cells	Ikzf2	0	2.40138	0.534	0.125	0
CD8 T cells	Cd3d	0	2.18307	0.658	0.075	0
CD8 T cells	Vps37b	0	2.16196	0.847	0.354	0
CD8 T cells	Cd8a	0	2.11457	0.391	0.009	0
CD8 T cells	Cd3g	0	2.11414	0.627	0.076	0
CD8 T cells	Nr4a2	0	2.04042	0.47	0.11	0
CD8 T cells	Hcst	0	1.96065	0.648	0.198	0
CD8 T cells	Ms4a4b	0	1.93333	0.494	0.047	0
CD8 T cells	Gimap4	0	1.92733	0.624	0.154	0
CD8 T cells	Sh2d2a	0	1.91727	0.555	0.115	0
CD8 T cells	Klrd1	0	1.9139	0.423	0.021	0
CD8 T cells	Ptpn22	0	1.90795	0.663	0.212	0
CD8 T cells	Ptprc	0	1.86523	0.897	0.503	0
CD8 T cells	Cd3e	0	1.86125	0.584	0.066	0
CD8 T cells	Emb	0	1.82583	0.797	0.31	0
CD8 T cells	AW112010	0	1.7994	0.624	0.3	0
CD8 T cells	Xcl1	0	1.79603	0.272	0.021	0
CD8 T cells	Tcf7	0	1.78996	0.499	0.052	0
CD8 T cells	Ctsw	0	1.76446	0.478	0.047	0
CD8 T cells	Gimap3	0	1.76108	0.61	0.127	0
CD8 T cells	Gimap6	0	1.7437	0.731	0.304	0
CD8 T cells	Dennd4a	0	1.70932	0.781	0.461	0
CD8 T cells	Prkch	0	1.63087	0.499	0.088	0
CD8 T cells	Ifngr1	0	1.61517	0.738	0.409	0
CD8 T cells	Bcl2	2.15437e-262	1.69606	0.456	0.206	6.68996e-258
CD8 T cells	Gzma	3.69075e-117	2.3074	0.15	0.044	1.14609e-112
CD8 T cells	Hbb-bs	0.000318184	3.98816	0.049	0.071	1
Fibroblasts	Dcn	0	5.29774	1	0.186	0
Fibroblasts	Sparc	0	4.92869	0.988	0.122	0
Fibroblasts	Gsn	0	4.86056	0.999	0.33	0
Fibroblasts	Col3a1	0	4.62769	0.965	0.145	0
Fibroblasts	Col1a2	0	4.57455	0.985	0.102	0
Fibroblasts	Col1a1	0	4.39865	0.94	0.083	0
Fibroblasts	Dpt	0	4.25668	0.987	0.083	0
Fibroblasts	Mgp	0	4.23274	0.864	0.107	0
Fibroblasts	C3	0	4.17964	0.965	0.196	0
Fibroblasts	Fmo2	0	3.89745	0.878	0.047	0
Fibroblasts	Lum	0	3.80284	0.957	0.058	0
Fibroblasts	Serping1	0	3.67581	0.966	0.062	0
Fibroblasts	Clec3b	0	3.6195	0.937	0.041	0
Fibroblasts	Col14a1	0	3.54437	0.852	0.032	0
Fibroblasts	Plpp3	0	3.49737	0.953	0.067	0
Fibroblasts	Aebp1	0	3.35655	0.918	0.043	0
Fibroblasts	Fstl1	0	3.31849	0.927	0.048	0
Fibroblasts	Cebpd	0	3.25092	0.932	0.142	0
Fibroblasts	Timp2	0	3.21618	0.964	0.131	0
Fibroblasts	Igfbp7	0	3.15458	0.943	0.072	0
Fibroblasts	Ltbp4	0	3.14265	0.921	0.074	0
Fibroblasts	Tnfaip6	0	3.12777	0.752	0.071	0
Fibroblasts	Igfbp6	0	3.11684	0.837	0.071	0
Fibroblasts	Mfap5	0	3.11014	0.835	0.025	0
Fibroblasts	Ccdc80	0	3.10848	0.897	0.04	0
Fibroblasts	Igfbp4	0	3.08912	0.897	0.086	0
Fibroblasts	Tnxb	0	3.08309	0.905	0.041	0
Fibroblasts	Fbln1	0	3.06225	0.884	0.055	0
Fibroblasts	Meg3	0	3.04705	0.848	0.059	0
Fibroblasts	Serpina3n	0	3.04238	0.521	0.056	0
Pro/pre B cells	Ebf1	0	3.39663	0.919	0.145	0
Pro/pre B cells	H2-Aa	0	3.35673	0.953	0.185	0
Pro/pre B cells	Cd79a	0	3.14082	0.9	0.205	0
Pro/pre B cells	Cd74	0	3.07342	0.991	0.429	0
Pro/pre B cells	Scd1	0	3.03469	0.747	0.101	0
Pro/pre B cells	Gm8369	0	2.93558	0.735	0.068	0
Pro/pre B cells	H2-Ab1	0	2.92811	0.96	0.301	0
Pro/pre B cells	H2-Eb1	0	2.79616	0.931	0.221	0
Pro/pre B cells	Ccr7	0	2.78214	0.728	0.054	0
Pro/pre B cells	Satb1	0	2.64566	0.87	0.242	0
Pro/pre B cells	H2-DMb2	0	2.56043	0.635	0.017	0
Pro/pre B cells	Ms4a1	0	2.49509	0.578	0.01	0
Pro/pre B cells	Mef2c	0	2.44977	0.8	0.243	0
Pro/pre B cells	Fcmr	0	2.39164	0.525	0.006	0
Pro/pre B cells	Cd83	0	2.38819	0.731	0.153	0
Pro/pre B cells	H2-Ob	0	2.35909	0.599	0.041	0
Pro/pre B cells	Stk17b	0	2.35814	0.914	0.488	0
Pro/pre B cells	Bank1	0	2.35062	0.549	0.01	0
Pro/pre B cells	Cxcr4	0	2.2289	0.747	0.233	0
Pro/pre B cells	Pax5	0	2.06905	0.495	0.006	0
Pro/pre B cells	Cd37	0	2.03594	0.647	0.225	0
Pro/pre B cells	Dmxl1	0	1.94883	0.525	0.247	0
Pro/pre B cells	H2-DMa	0	1.93396	0.553	0.106	0
Pro/pre B cells	Cd79b	0	1.90066	0.553	0.168	0
Pro/pre B cells	Ly6d	0	1.80027	0.558	0.144	0
Pro/pre B cells	Hvcn1	0	1.77967	0.485	0.129	0
Pro/pre B cells	H2-Oa	0	1.77539	0.436	0.028	0
Pro/pre B cells	Cd19	0	1.76257	0.411	0.017	0
Pro/pre B cells	Syk	0	1.65976	0.599	0.269	0
Pro/pre B cells	Ighm	2.33721e-270	1.95327	0.248	0.058	7.25773e-266
CD4 T cells	Tnfrsf4	0	3.18627	0.672	0.02	0
CD4 T cells	Ctla4	0	3.11051	0.826	0.19	0
CD4 T cells	Maf	0	2.85044	0.743	0.16	0
CD4 T cells	Icos	0	2.78775	0.811	0.088	0
CD4 T cells	Tnfrsf9	0	2.44266	0.425	0.048	0
CD4 T cells	Ikzf2	0	2.17602	0.574	0.134	0
CD4 T cells	Ccr2	0	2.04454	0.426	0.076	0
CD4 T cells	Tnfrsf18	0	2.0397	0.634	0.09	0
CD4 T cells	Cd2	0	2.02579	0.688	0.105	0
CD4 T cells	Cd3d	0	1.99452	0.757	0.086	0
CD4 T cells	Trbc2	0	1.93927	0.395	0.041	0
CD4 T cells	Cd4	0	1.9289	0.615	0.027	0
CD4 T cells	Ifngr1	0	1.91377	0.878	0.41	0
CD4 T cells	Odc1	0	1.88515	0.795	0.466	0
CD4 T cells	Cd28	0	1.86415	0.747	0.229	0
CD4 T cells	Ets1	0	1.86014	0.943	0.391	0
CD4 T cells	Cd3g	0	1.84458	0.732	0.086	0
CD4 T cells	Lat	0	1.82969	0.645	0.069	0
CD4 T cells	Gzmb	0	1.82329	0.294	0.041	0
CD4 T cells	Hif1a	0	1.819	0.837	0.391	0
CD4 T cells	Sh2d2a	0	1.79819	0.674	0.122	0
CD4 T cells	Rora	0	1.76628	0.809	0.236	0
CD4 T cells	Tnfsf8	0	1.76025	0.29	0.016	0
CD4 T cells	Foxp3	0	1.74576	0.301	0.006	0
CD4 T cells	Cd3e	0	1.74129	0.699	0.075	0
CD4 T cells	Cd5	0	1.73794	0.534	0.022	0
CD4 T cells	Hopx	0	1.72555	0.506	0.154	0
CD4 T cells	Aebp2	0	1.71264	0.776	0.329	0
CD4 T cells	Itgav	1.8138e-210	1.7749	0.488	0.203	5.6324e-206
CD4 T cells	H2afz	1.33029e-184	1.73303	0.776	0.62	4.13095e-180
Goblet cell	Mptx1	0	5.88376	0.849	0.387	0
Goblet cell	Spink4	0	5.48446	0.985	0.316	0
Goblet cell	Agr2	0	5.30713	0.986	0.275	0
Goblet cell	Muc2	0	5.27631	0.988	0.389	0
Goblet cell	Clca1	0	5.18322	0.691	0.213	0
Goblet cell	Zg16	0	4.98478	0.405	0.112	0
Goblet cell	Fcgbp	0	4.88228	0.727	0.141	0
Goblet cell	Tff3	0	4.65255	0.64	0.076	0
Goblet cell	Retnlb	0	4.57868	0.698	0.192	0
Goblet cell	Klk1	0	4.19009	0.931	0.178	0
Goblet cell	Reg4	0	4.18782	0.522	0.106	0
Goblet cell	Sval1	0	4.13465	0.559	0.038	0
Goblet cell	Oit1	0	3.3483	0.916	0.235	0
Goblet cell	Spink1	0	3.21919	0.34	0.044	0
Goblet cell	Ccl6	0	2.88907	0.776	0.156	0
Goblet cell	Hsd11b2	0	2.48411	0.681	0.104	0
Goblet cell	Fxyd3	0	2.39526	0.686	0.064	0
Goblet cell	Clps	0	2.36154	0.436	0.014	0
Goblet cell	Nupr1	0	2.34437	0.704	0.224	0
Goblet cell	Plet1	0	2.32664	0.439	0.042	0
Goblet cell	Guca2a	0	2.29904	0.838	0.205	0
Goblet cell	Gm1123	0	2.25591	0.608	0.015	0
Goblet cell	Stard10	0	2.20571	0.794	0.223	0
Goblet cell	Sycn	0	2.15933	0.647	0.117	0
Goblet cell	Gfpt1	0	2.13911	0.806	0.372	0
Goblet cell	Ramp1	0	2.12329	0.611	0.075	0
Goblet cell	Krt18	0	2.05551	0.74	0.163	0
Goblet cell	Tspan1	0	2.04062	0.815	0.203	0
Goblet cell	Smim6	0	2.02339	0.708	0.123	0
Goblet cell	Ang4	1.28892e-286	4.49126	0.455	0.15	4.00249e-282
Neutrophils	S100a9	0	7.41367	0.918	0.258	0
Neutrophils	S100a8	0	7.10081	0.92	0.256	0
Neutrophils	Retnlg	0	6.70097	0.92	0.098	0
Neutrophils	Ngp	0	6.18767	0.751	0.072	0
Neutrophils	Lcn2	0	5.6644	0.864	0.165	0
Neutrophils	Gm5483	0	4.95479	0.623	0.025	0
Neutrophils	Asprv1	0	4.78237	0.797	0.032	0
Neutrophils	Wfdc21	0	4.71991	0.829	0.077	0
Neutrophils	Wfdc17	0	4.65409	0.826	0.147	0
Neutrophils	Stfa2l1	0	4.58223	0.712	0.02	0
Neutrophils	G0s2	0	4.46888	0.85	0.059	0
Neutrophils	BC100530	0	4.44707	0.349	0.023	0
Neutrophils	Ifitm6	0	4.36726	0.789	0.067	0
Neutrophils	Stfa2	0	4.29466	0.53	0.018	0
Neutrophils	Hdc	0	3.8273	0.909	0.049	0
Neutrophils	Ifitm1	0	3.7781	0.889	0.169	0
Neutrophils	Alox5ap	0	3.76978	0.897	0.111	0
Neutrophils	Ltf	0	3.73834	0.529	0.019	0
Neutrophils	Camp	0	3.5331	0.494	0.011	0
Neutrophils	Mmp8	0	3.51941	0.787	0.055	0
Neutrophils	Ccl3	0	3.4385	0.931	0.189	0
Neutrophils	Mmp9	0	3.43526	0.812	0.016	0
Neutrophils	Tyrobp	0	3.28899	0.958	0.158	0
Neutrophils	Stfa1	0	3.28087	0.261	0.009	0
Neutrophils	Il1f9	0	3.27928	0.801	0.029	0
Neutrophils	Pglyrp1	0	3.24408	0.837	0.231	0
Neutrophils	Cxcl2	0	3.18375	0.957	0.336	0
Neutrophils	Cd14	0	3.18355	0.865	0.188	0
Neutrophils	Stfa3	0	3.17088	0.413	0.011	0
Neutrophils	Ncf1	0	3.15351	0.899	0.096	0
ILC2	Gm20186	0	3.63272	0.822	0.265	0
ILC2	Calca	0	3.52769	0.467	0.011	0
ILC2	Gata3	0	3.42168	0.854	0.059	0
ILC2	Rora	0	3.30186	0.935	0.234	0
ILC2	Lmo4	0	3.23125	0.868	0.293	0
ILC2	Hs3st1	0	3.03155	0.711	0.068	0
ILC2	Rgs2	0	2.96291	0.865	0.257	0
ILC2	Ctla2a	0	2.76731	0.663	0.103	0
ILC2	Nrip1	0	2.65854	0.938	0.492	0
ILC2	Nr4a1	0	2.64201	0.875	0.435	0
ILC2	Ccl1	0	2.62103	0.234	0.004	0
ILC2	Csf2	0	2.58262	0.408	0.01	0
ILC2	Ramp3	0	2.51938	0.649	0.081	0
ILC2	Hilpda	0	2.50954	0.728	0.239	0
ILC2	Id2	0	2.49952	0.845	0.358	0
ILC2	Emb	0	2.45165	0.923	0.322	0
ILC2	Nfkb1	0	2.44165	0.908	0.502	0
ILC2	Il2ra	0	2.43813	0.615	0.054	0
ILC2	Itk	0	2.3956	0.722	0.121	0
ILC2	Zfp36l1	0	2.35585	0.97	0.735	0
ILC2	Tmem64	0	2.30611	0.706	0.126	0
ILC2	Ikzf3	0	2.28064	0.674	0.198	0
ILC2	Fosl2	0	2.22993	0.807	0.367	0
ILC2	Areg	0	2.19222	0.554	0.166	0
ILC2	Il7r	0	2.18493	0.825	0.156	0
ILC2	Furin	0	2.12269	0.706	0.277	0
ILC2	Il1rl1	0	2.08919	0.458	0.024	0
ILC2	Tnfaip3	0	2.07958	0.952	0.556	0
ILC2	Nr4a3	0	1.99965	0.541	0.156	0
ILC2	Gadd45b	3.54742e-307	2.26766	0.774	0.477	1.10158e-302
Stromal cells	Adamdec1	0	4.71651	0.595	0.036	0
Stromal cells	Igfbp5	0	3.07666	0.4	0.036	0
Stromal cells	Ereg	0	3.07434	0.416	0.041	0
Stromal cells	Rarres2	0	2.98249	0.715	0.1	0
Stromal cells	Serpina3n	0	2.84054	0.472	0.079	0
Stromal cells	Bgn	0	2.75171	0.692	0.103	0
Stromal cells	Acta2	0	2.72517	0.202	0.018	0
Stromal cells	Igfbp4	0	2.70296	0.589	0.136	0
Stromal cells	Postn	0	2.69154	0.647	0.096	0
Stromal cells	Gpx3	0	2.68318	0.623	0.109	0
Stromal cells	Col18a1	0	2.65144	0.4	0.037	0
Stromal cells	Col4a1	0	2.64563	0.663	0.107	0
Stromal cells	Cald1	0	2.63092	0.628	0.084	0
Stromal cells	Cxcl12	0	2.55747	0.594	0.093	0
Stromal cells	Pappa	0	2.52637	0.347	0.015	0
Stromal cells	Tagln	0	2.49364	0.176	0.009	0
Stromal cells	Mgp	0	2.47807	0.585	0.154	0
Stromal cells	Timp3	0	2.4743	0.558	0.104	0
Stromal cells	Igfbp7	0	2.44637	0.738	0.12	0
Stromal cells	Col6a2	0	2.42032	0.696	0.098	0
Stromal cells	Sfrp1	0	2.39162	0.457	0.056	0
Stromal cells	Col6a1	0	2.31391	0.698	0.109	0
Stromal cells	Col3a1	0	2.2995	0.841	0.188	0
Stromal cells	Serpinh1	0	2.27837	0.718	0.106	0
Stromal cells	Ogn	0	2.24695	0.46	0.08	0
Stromal cells	Crispld2	0	2.24417	0.57	0.104	0
Stromal cells	Bmp4	0	2.22637	0.556	0.049	0
Stromal cells	Id3	3.31317e-240	2.25124	0.624	0.268	1.02884e-235
Stromal cells	Cxcl13	2.99345e-217	4.03015	0.218	0.034	9.29557e-213
Stromal cells	Mt2	2.15761e-74	2.44477	0.482	0.308	6.70003e-70
Plasmablasts	Hist1h2ap	0	3.26461	0.893	0.153	0
Plasmablasts	Mki67	0	2.80364	0.975	0.146	0
Plasmablasts	Mzb1	0	2.60842	0.953	0.244	0
Plasmablasts	Hist1h2ae	0	2.2727	0.77	0.075	0
Plasmablasts	Top2a	0	2.27173	0.912	0.093	0
Plasmablasts	Ube2c	0	2.19855	0.771	0.058	0
Plasmablasts	Pclaf	0	2.15857	0.876	0.056	0
Plasmablasts	Tuba1b	0	1.90068	0.923	0.293	0
Plasmablasts	Pou2af1	0	1.81799	0.925	0.2	0
Plasmablasts	Hist1h1b	0	1.79501	0.727	0.064	0
Plasmablasts	Stmn1	0	1.75703	0.897	0.136	0
Plasmablasts	Smc4	0	1.51397	0.92	0.234	0
Plasmablasts	Hist1h3c	0	1.49978	0.723	0.02	0
Plasmablasts	Birc5	0	1.49163	0.803	0.041	0
Plasmablasts	Glipr1	0	1.48238	0.868	0.201	0
Plasmablasts	Fam46c	0	1.48163	0.947	0.28	0
Plasmablasts	Tubb5	6.11757e-307	1.98693	0.944	0.397	1.89969e-302
Plasmablasts	Lman1	5.49842e-302	1.65148	0.914	0.335	1.70742e-297
Plasmablasts	Sec11c	9.67456e-281	1.82845	0.983	0.51	3.00424e-276
Plasmablasts	Creld2	2.00778e-275	1.49524	0.895	0.311	6.23477e-271
Plasmablasts	Rexo2	1.80224e-270	1.61283	0.928	0.384	5.59651e-266
Plasmablasts	Edem1	1.11335e-259	1.61783	0.959	0.442	3.45729e-255
Plasmablasts	Ube2s	5.43821e-258	1.48383	0.95	0.453	1.68873e-253
Plasmablasts	Pdia4	1.34071e-257	1.53074	0.914	0.371	4.1633e-253
Plasmablasts	Txndc5	4.06899e-248	1.57239	0.942	0.396	1.26354e-243
Plasmablasts	Sec61b	2.25649e-246	1.59796	0.986	0.696	7.00707e-242
Plasmablasts	Hsp90b1	6.46446e-240	2.06838	0.995	0.771	2.00741e-235
Plasmablasts	Hmgb2	2.01959e-216	1.53826	0.981	0.618	6.27143e-212
Plasmablasts	Manf	2.81755e-216	1.60487	0.962	0.557	8.74933e-212
Plasmablasts	Ighg2b	8.76941e-13	2.30427	0.299	0.18	2.72317e-08
Endothelial cells	Fabp4	0	4.74247	0.833	0.024	0
Endothelial cells	Plvap	0	4.66418	0.848	0.002	0
Endothelial cells	Flt1	0	4.66316	0.848	0.005	0
Endothelial cells	Kdr	0	4.04668	0.833	0.002	0
Endothelial cells	Apold1	0	3.68986	0.742	0.004	0
Endothelial cells	Ptprb	0	3.40814	0.788	0	0
Endothelial cells	Podxl	0	3.18073	0.636	0.001	0
Endothelial cells	Egfl7	0	3.02132	0.788	0.004	0
Endothelial cells	Esam	0	2.99019	0.742	0.003	0
Endothelial cells	Cdh5	0	2.91173	0.682	0.001	0
Endothelial cells	Adgrf5	0	2.8753	0.697	0.002	0
Endothelial cells	Mmrn2	0	2.85497	0.697	0	0
Endothelial cells	Tm4sf1	4.55976e-242	3.06867	0.667	0.025	1.41594e-237
Endothelial cells	Cav1	6.97927e-200	2.87695	0.727	0.036	2.16727e-195
Endothelial cells	Cavin2	3.25273e-183	2.87942	0.621	0.029	1.01007e-178
Endothelial cells	Eng	5.40542e-164	2.74099	0.667	0.037	1.67854e-159
Endothelial cells	Igfbp3	2.93922e-161	3.65478	0.576	0.027	9.12717e-157
Endothelial cells	Pecam1	1.2784e-144	3.44662	0.879	0.079	3.96983e-140
Endothelial cells	Slc9a3r2	1.95401e-122	2.78657	0.576	0.037	6.0678e-118
Endothelial cells	Ly6c1	5.71412e-98	3.89044	0.818	0.1	1.77441e-93
Endothelial cells	Sparcl1	7.19327e-96	2.95745	0.803	0.092	2.23372e-91
Endothelial cells	Col4a1	6.8362e-95	3.28334	0.924	0.128	2.12285e-90
Endothelial cells	Col4a2	2.90234e-90	3.13164	0.803	0.101	9.01263e-86
Endothelial cells	Igfbp7	2.21901e-89	4.02623	0.924	0.144	6.8907e-85
Endothelial cells	Timp3	1.71591e-82	3.60175	0.833	0.121	5.32841e-78
Endothelial cells	8430408G22Rik	6.44584e-81	2.99531	0.576	0.055	2.00163e-76
Endothelial cells	Bcr	1.02748e-72	2.84159	0.621	0.073	3.19064e-68
Endothelial cells	Nrp1	2.11514e-64	2.91295	0.652	0.092	6.56816e-60
Endothelial cells	Epas1	5.87164e-57	2.75755	0.727	0.132	1.82332e-52
Endothelial cells	Hspb1	3.62713e-56	3.2662	0.697	0.117	1.12633e-51
ILC1	Xcl1	0	3.79051	0.635	0.033	0
ILC1	Klrb1b	0	3.29957	0.894	0.024	0
ILC1	Serpinb6b	0	3.19785	0.815	0.084	0
ILC1	Serpinb9	0	3.08425	0.684	0.071	0
ILC1	Il2rb	0	2.85918	0.928	0.146	0
ILC1	Klrk1	0	2.77973	0.8	0.046	0
ILC1	Txk	0	2.60704	0.822	0.091	0
ILC1	Klrc1	0	2.3727	0.494	0.029	0
ILC1	Nkg7	0	2.34833	0.669	0.097	0
ILC1	Klrb1c	0	2.20526	0.602	0.009	0
ILC1	Rgs1	2.97512e-255	2.75597	0.936	0.279	9.23863e-251
ILC1	Ifng	3.60807e-241	1.9935	0.348	0.033	1.12041e-236
ILC1	Vps37b	2.35531e-234	2.61196	0.97	0.386	7.31393e-230
ILC1	Nabp1	2.00228e-228	2.12351	0.768	0.195	6.21769e-224
ILC1	Ifngr1	4.55455e-201	2.13659	0.941	0.429	1.41432e-196
ILC1	H2-Q7	2.18045e-200	2.03339	0.96	0.444	6.77096e-196
ILC1	Bhlhe40	1.63577e-199	2.32572	0.946	0.45	5.07957e-195
ILC1	Emb	1.69001e-197	2.04243	0.931	0.342	5.24798e-193
ILC1	Nr4a3	1.61552e-188	2.04204	0.684	0.167	5.01667e-184
ILC1	Il7r	4.93116e-178	2.0151	0.704	0.18	1.53127e-173
ILC1	Rgs2	4.76402e-170	1.93426	0.827	0.279	1.47937e-165
ILC1	Spry2	1.47571e-168	1.9545	0.598	0.146	4.58252e-164
ILC1	AW112010	1.95764e-168	1.92445	0.842	0.319	6.07906e-164
ILC1	Tnfaip3	4.60657e-164	1.93547	0.968	0.569	1.43048e-159
ILC1	Neurl3	1.24259e-163	1.92438	0.81	0.297	3.85861e-159
ILC1	Gem	2.51091e-149	2.08804	0.699	0.222	7.79714e-145
ILC1	Il22	1.52208e-118	3.81803	0.106	0.006	4.72653e-114
ILC1	Zfp36l2	6.80262e-118	2.17749	0.884	0.585	2.11242e-113
ILC1	Odc1	2.16759e-83	2.1754	0.741	0.481	6.73103e-79
ILC1	Gzma	7.79343e-07	1.96769	0.104	0.052	0.0242009
γδ T cells	Cxcr6	0	2.63674	0.756	0.065	0
γδ T cells	Cd3g	0	2.34098	0.794	0.112	0
γδ T cells	Cd163l1	0	2.30169	0.486	0.004	0
γδ T cells	Klrk1	0	1.97309	0.509	0.05	0
γδ T cells	Actn2	0	1.83835	0.501	0.02	0
γδ T cells	Icos	3.07956e-293	2.16532	0.725	0.119	9.56295e-289
γδ T cells	Il17a	6.72027e-293	2.30708	0.167	0.005	2.08685e-288
γδ T cells	Cd3e	8.30634e-288	1.7599	0.668	0.101	2.57937e-283
γδ T cells	Il7r	4.02804e-280	2.33426	0.838	0.179	1.25083e-275
γδ T cells	Tmem64	3.20171e-277	2.25755	0.751	0.146	9.94227e-273
γδ T cells	Thy1	4.76427e-274	2.00265	0.692	0.121	1.47945e-269
γδ T cells	Rora	8.62165e-249	2.20248	0.918	0.258	2.67728e-244
γδ T cells	Emb	7.42775e-234	2.41965	0.961	0.342	2.30654e-229
γδ T cells	Il2rb	1.33897e-227	1.74774	0.722	0.15	4.15789e-223
γδ T cells	Ramp3	7.42783e-210	2.19826	0.571	0.101	2.30657e-205
γδ T cells	Sh2d2a	5.81365e-209	1.8305	0.686	0.144	1.80531e-204
γδ T cells	Maf	7.45476e-193	1.78064	0.735	0.184	2.31493e-188
γδ T cells	Vps37b	5.61917e-184	2.19665	0.933	0.387	1.74492e-179
γδ T cells	Nr4a3	2.06236e-176	2.01927	0.676	0.167	6.40425e-172
γδ T cells	Rgs1	7.87553e-156	1.9901	0.833	0.281	2.44559e-151
γδ T cells	D16Ertd472e	1.22686e-154	1.89631	0.674	0.209	3.80978e-150
γδ T cells	Crem	2.67182e-140	2.01239	0.746	0.271	8.29681e-136
γδ T cells	Tnfaip3	1.73956e-138	1.68147	0.967	0.57	5.40184e-134
γδ T cells	Bhlhe40	1.5709e-134	1.82285	0.882	0.451	4.87812e-130
γδ T cells	Ifngr1	3.70002e-132	1.72485	0.864	0.43	1.14897e-127
γδ T cells	Nrip1	1.91209e-129	1.8554	0.877	0.508	5.93763e-125
γδ T cells	S100a4	8.44465e-111	1.69813	0.517	0.137	2.62232e-106
γδ T cells	Fosl2	2.54268e-107	1.68731	0.781	0.383	7.89579e-103
γδ T cells	Odc1	1.69164e-79	1.80722	0.756	0.481	5.25306e-75
γδ T cells	Cd164	2.97767e-76	1.72857	0.717	0.464	9.24656e-72

## Sheet: Subtype proportion
Supplementary Data 4│ Summary of subtype proportion of each sample in this study.
Subtypes	WT+H2O	WT+DSS	Nsun2cKO+H2O	Nsun2cKO+DSS
Endothelial cells	0.0022	0.0018	0.0041	0.0012
Fibroblasts	0.1362	0.0561	0.0697	0.0857
Stromal cells	0.0401	0.0392	0.0638	0.015
Enterocytes	0.2084	0.0414	0.3639	0.1836
Goblet cells	0.0788	0.0023	0.1339	0.0432
Pro/pre B cells	0.0477	0.063	0.0302	0.2104
Plasmablasts	0.0273	0.0245	0.0083	0.0297
Plasma cells	0.174	0.2131	0.0831	0.1279
Neutrophils	0.0055	0.1267	0.0135	0.0307
Monocytes	0.0421	0.2096	0.049	0.0754
CD4 T cells	0.0364	0.0765	0.0388	0.059
CD8 T cells	0.0864	0.0914	0.0577	0.091
γδ T cells	0.0223	0.0066	0.0186	0.008
ILC1	0.0208	0.0124	0.0144	0.008
ILC2	0.0717	0.0354	0.0511	0.0312
