# Supplementary material for: Nsun2 coupling with RoRγt shapes the fate of Th17 cells and promotes colitis
Source: Nat Commun. 2023 Feb 16;14:863. doi: 10.1038/s41467-023-36595-w (PMC9932167; doi:10.1038/s41467-023-36595-w)
Supplement: Supplementary file 8 — Supplementary Data 5 [file 41467_2023_36595_MOESM8_ESM.xlsx]

## Sheet: Antibody information
Supplementary Data 5│ Summary of antibodies information in this study.
Antibodies
Antibodies	Supplier	Catalog number	Dilution	Purpose
CD25-PE	Biolegend	102007	1:200	FACS
B220-BV711	Biolegend	103241	1:200	FACS
CD8-Percp-Cy5.5	Biolegend	100734	1:200	FACS
CD4-APC-Cy7	Biolegend	100413	1:200	FACS
CD4-FITC	Biolegend	100406	1:200	FACS
IL-4-BV421	Biolegend	504127	1:200	FACS
CD62L-FITC	Biolegend	104405	1:200	FACS
CD11b-PE	Biolegend	101207	1:200	FACS
Ki67-PE	Biolegend	151209	1:200	FACS
IL-17A-PE	Biolegend	506904	1:200	FACS
IFN-γ-APC	Biolegend	505810	1:200	FACS
CD45.2-AF700	Biolegend	109822	1:200	FACS
Foxp3-Pacific blue	Biolegend	126409	1:200	FACS
CD3-FITC	Biolegend	100203	1:200	FACS
RoRγt-APC	eBioscience	17-6988-80	1:200	FACS
CD44-APC	eBioscience	17-0441-81	1:200	FACS
Active Caspase-3-FITC	BD Biosciences	560901	1:200	IF
NSUN2	Proteintech	20854-1-AP	1:1000; 1:50	WB,IP
GAPDH	Cell Signaling Biotechnology	5174S	1:2000	WB
Myc-Tag	Sigma-Aldrich	C3956	1:2000	WB
Flag-Tag	Sigma-Aldrich	F7425	1:2000	WB
GST-Tag	GenScript	A00865	1:2000	WB
GFP	Cell Signaling Biotechnology	2956	1:2000	WB
RoRγt	Santa cruz	sc-293150	1:1000	WB
Anti-mouse-IL-17A invivoplus	Bioxcell	BP0173	250 μg/mouse	in vivo mouse model
Anti-mouse-IL-17F invivoplus	Bioxcell	BE0303	250 μg/mouse	in vivo mouse model
5-methylcytosine antibody	Abcam	ab10805	1:50	m5C MeRIP-IP
InVivoMAb anti-mouse CD3	BioXcell	BE0002	2 μg/ml	in vitro T cell stimulation/activation
InVivoMAb anti-mouse CD28	BioXcell	BE0015-1	1 μg/ml	in vitro T cell stimulation/activation
anti-mouse IL-4 antibody	BioLegend	504101	10 μg/ml	in vitro T cell stimulation/activation
anti-IFN-γ antibody	BioLegend	505843	10 μg/ml	in vitro T cell stimulation/activation

## Sheet: Rengents information
Supplementary Data 5│ Summary of reagents and commercial kits information in this study.
Reagents
Reagents	Supplier	Catalog number
Chemicals and Peptides
Recombinant Murine IL-6	Peprotech	216-16
Recombinant Mouse IL-23 Protein	R&D system	1887-ML-010/CF
Recombinant Human TGF-beta 1	R&D system	7754-BH
Complete Freund's Adjuvant	Chondres	7027
Pertussis toxin	Sigma-Aldrich	P7208
MOG35-55	XUHEYUAN	MOG35-55
Dextran Sulfate Sodium Salt	MP Biomedicals	MP-0216011080
CFSE	MedChemExpress	HY-D0938
Digoxin	Sigma-Aldrich	D6003
Commercial kit
TUNEL Kit	Beyotime Biotechnology	C1086
Click-It RNA alexa 488 Imaging kit	Invitrogen	C10329
Mouse IL-17A ELISA Kit	DAKEWE	DKW12-2170-096
Mouse IL-17F ELISA Kit	GenWay	GWB-SKR182
Dynabeads mRNA purifification kit	Ambion	61006
KAPA Stranded mRNA-Seq Kit	KAPA	K8401
SMARTer Stranded Total RNA-Seq Kit v2 - Pico Input Mammalian	Clontech	635007
SMARTer smRNA-Seq Kit for Illumina	Clontech	635031
RevertAidTM fifirst strand cDNA synthesis kit	Thermo Fisher	K1622
HiScript Q RT SuperMix for qPCR	Vazyme	R122-01
