# Supplementary material for: Nsun2 coupling with RoRγt shapes the fate of Th17 cells and promotes colitis
Source: Nat Commun. 2023 Feb 16;14:863. doi: 10.1038/s41467-023-36595-w (PMC9932167; doi:10.1038/s41467-023-36595-w)
Supplement: Supplementary file 9 — Supplementary Data 6 [file 41467_2023_36595_MOESM9_ESM.xlsx]

## Sheet: Plasmids info.
Supplementary Data 6│ Summary of plasmids information in this study.
Plasmid name	Source	Identifier
pMX-Flag-IRES-GFP	This paper	N/A
pMX-Flag-Nsun2-IRES-GFP	This paper	N/A
pMX-Flag-Nsun2 C321A-IRES-GFP	This paper	N/A
pcDNA3-Flag-Nsun2	This paper	N/A
pCMV-Myc-RoRγt	This paper	N/A
pGEX-5X-2-GST-RoRγt	This paper	N/A
