# Supplementary material for: Nsun2 coupling with RoRγt shapes the fate of Th17 cells and promotes colitis
Source: Nat Commun. 2023 Feb 16;14:863. doi: 10.1038/s41467-023-36595-w (PMC9932167; doi:10.1038/s41467-023-36595-w)
Supplement: Supplementary file 10 — Supplementary Data 7 [file 41467_2023_36595_MOESM10_ESM.xlsx]

## Sheet: Oligonucleotides sequences
Supplementary Data 7│ Summary of primers and reporter genes sequence information in this study.
qRT-PCR Primers
Name	Forward	Reverse	purspose
Actin	GTGACGTTGACATCCGTAAAGA	GCCGGACTCATCGTACTCC	RT qPCR
Gapdh	GGTGAAGGTCGGTGTGAAC	GAGTGGAGTCATACTGGAAC	RT qPCR
Il17a	TTTAACTCCCTTGGCGCAAAA	CTTTCCCTCCGCATTGACAC	RT qPCR
Il17f	GAGGATAACACTGTGAGAGTTGAC	GAGTTCATGGTGCTGTCTTCC	RT qPCR
Rorc	CGCGGAGCAGACACACTTA	CCCTGGACCTCTGTTTTGGC	RT qPCR
Il23r	GCCAAGAGAACCATTCCCGA	TCAGTGCTA CAATCTTCAGAGGACA	RT qPCR
Il22	CATGCAGGAGGTGGTACCTT	CAGACGCAAGCATTTCTCAG	RT qPCR
Foxp3	CCCATCCCCAGGAGTCTTG	ACCATGACTAGGGGCACTGTA	RT qPCR
Il4	GGTCTCAACCCCCAGCTAGT	GCCGATGATCTCTCTCAAGTGAT	RT qPCR
Tbx21(T-bet)	AGCAAGGACGGCGAATGTT	GGGTGGACATATAAGCGGTTC	RT qPCR
Nsun2	ACACTGAGAATCACTGGGTACA	CCAGCTTAGTGGTTGTGGAACT	RT qPCR
Ca-Il17a	AGGAGAGATCTTTCCAAAATAT	GCTGAGCTTTGAGGGATGATCG	RT qPCR
Ca-Il17f	GAAACCTTGATCCTGTAAAGTG	CCAGCCTTCTGCAAGGCAGGAA	RT qPCR
Il17a-m5C	ATTGTCCGCCAGGCAGCCTA	GGCAGACAATTCTGAATCTG	m5C RIP qPCR
Il17a-repoter gene	GTGAGCAAGGGCGAGC	GCAGCTCTCAGGCTCC	RT qPCR
Il17a-repoter gene sequence
Name	Sequence
Il17a-C	5'-GTGAGCAAGGGCGAGCACATGAATTCTGTTCTCATCCAGCAAGAGATCCTGGTCCTGAAGAGGGAGCCTGAGAGCTGC-OH
Il17a-m5C	5'-GTGAGCAAGGGCGAGCACATGAATTCTGTTCTCATCCAGCAAGAGATCm5CTGGTCCTGAAGAGGGAGCCTGAGAGCTGC-OH
