# Supplementary material for: Nsun2 coupling with RoRγt shapes the fate of Th17 cells and promotes colitis
Source: Nat Commun. 2023 Feb 16;14:863. doi: 10.1038/s41467-023-36595-w (PMC9932167; doi:10.1038/s41467-023-36595-w)
Supplement: Supplementary file 12 — Source Data [file 41467_2023_36595_MOESM12_ESM.xlsx]

## Sheet: Fig.1d
	in vivo Th17 cell frequency (%)
	Spleen
	WT	Nsun2-/-
	1.27	0.38			Unpaired t test
	1.64	0.9			P value	0.0018
	1.42	0.99			P value summary	**
	1.29	0.59			Significantly different (P < 0.05)?	Yes
	1.13	0.92			One- or two-tailed P value?	Two-tailed
	2.42	0.86			t, df	t=3.921 df=13
	1.32	1.06
	1.52
	PBMC
	WT	Nsun2-/-
	2.32	1.41			Unpaired t test
	3.83	1.35			P value	0.0062
	2.72	1.55			P value summary	**
	2.28	0.87			Significantly different (P < 0.05)?	Yes
	1.78	0.92			One- or two-tailed P value?	Two-tailed
					t, df	t=3.681 df=8

## Sheet: Fig.1f
	in vitro Th17 cell frequency (%)
	WT	Nsun2cKO
	47.7	23.6		Unpaired t test
	50.2	26.6		P value	4.75 × 10-8
	48.3	21.5		P value summary	****
	49.8	22.5		Significantly different (P < 0.05)?	Yes
	46.5	24.3		One- or two-tailed P value?	Two-tailed
	49.4	20.3		t, df	t=9.613 df=16
	38	10.9
	39.2	12.3
	36.7	13.1

## Sheet: Fig.1i
	Frequency of Th17 cells (%)
	WT+DMSO	WT+Digoxin	Nsun2cKO+Digoxin		WT+DMSO vs WT+Digoxin			WT+DMSO vs Nsun2cKO+Digoxin			WT+Digoxin vs Nsun2cKO+Digoxin
	31.6	8.94	9.54		Unpaired t test			Unpaired t test			Unpaired t test
	31.5	9.51	9.68		P value	0.0008		P value	0.0007		P value	0.9805
	38.7	12.4	11.73		P value summary	***		P value summary	***		P value summary	n.s.
					Significantly different (P < 0.05)?	Yes		Significantly different (P < 0.05)?	Yes		Significantly different (P < 0.05)?	No
					One- or two-tailed P value?	Two-tailed		One- or two-tailed P value?	Two-tailed		One- or two-tailed P value?	Two-tailed
					t, df	t=9.051 df=4		t, df	t=9.498 df=4		t, df	t=0.02596 df=4

## Sheet: Fig.2k
	IgG	Nsun2-IP	RoRγt-IP		Nsun2-IP vs IgG			RoRγt-IP vs IgG
	0.869089	11.3474	10.4484		Unpaired t test			Unpaired t test
	1.08714	11.2427	10.9386		P value	2.81 × 10-5		P value	2.92 × 10-6
	1.21703	9.96066	11.2724		P value summary	****		P value summary	****
					Significantly different (P < 0.05)?	Yes		Significantly different (P < 0.05)?	Yes
					One- or two-tailed P value?	Two-tailed		One- or two-tailed P value?	Two-tailed
					t, df	t=21.42 df=4		t, df	t=37.81 df=4

## Sheet: Fig.2l
	IgG	Nsun2-IP	RoRγt-IP		Nsun2-IP vs IgG			RoRγt-IP vs IgG
	1.10498	5.91577	5.81115		Unpaired t test			Unpaired t test
	1.16466	3.88692	8.56217		P value	0.0066		P value	0.0065
	0.661263	3.89991	5.13077		P value summary	**		P value summary	**
					Significantly different (P < 0.05)?	Yes		Significantly different (P < 0.05)?	Yes
					One- or two-tailed P value?	Two-tailed		One- or two-tailed P value?	Two-tailed
					t, df	t=5.184 df=4		t, df	t=5.207 df=4

## Sheet: Fig.2m
		IgG	m5C-IP		m5C-IP vs IgG
		1.00231	27.5376		Unpaired t test
		0.587774	20.1587		P value	0.0008
		1.69741	21.0148		P value summary	***
					Significantly different (P < 0.05)?	Yes
					One- or two-tailed P value?	Two-tailed
					t, df	t=9.27 df=4

## Sheet: Fig.2n
	IgG	m5C-IP		m5C-IP vs IgG
	1	3.31728		Unpaired t test
	0.68302	2.88786		P value	0.0014
	1.46409	3.07375		P value summary	**
				Significantly different (P < 0.05)?	Yes
				One- or two-tailed P value?	Two-tailed
				t, df	t=7.902 df=4

## Sheet: Fig.3d
	WT+Vector	Nsun2cKO+Vector	Nsun2cKO+ Nsun2-WT	Nsun2cKO+ Nsun2-C321A
	0.932246	0.415706	0.960402	0.470259
	1.06808	0.485247	0.968433	0.519507
	1.02286	0.39573	0.791545	0.510789
	WT+Vector vs Nsun2cKO+Vector
	Unpaired t test
	P value	0.0003
	P value summary	***
	Significantly different (P < 0.05)?	Yes
	One- or two-tailed P value?	Two-tailed
	t, df	t=11.92 df=4
	Nsun2cKO+Vector vs Nsun2cKO+Nsun2-WT
	Unpaired t test
	P value	0.0017
	P value summary	**
	Significantly different (P < 0.05)?	Yes
	One- or two-tailed P value?	Two-tailed
	t, df	t=7.446 df=4
	Nsun2cKO+Vector vs Nsun2cKO+Nsun2-C321A
	Unpaired t test
	P value	0.0941
	P value summary	n.s.
	Significantly different (P < 0.05)?	No
	One- or two-tailed P value?	Two-tailed
	t, df	t=2.186 df=4

## Sheet: Fig.3f
	Frequency of Th17 cells (%)
	WT+Vector	Nsun2cKO+Vector	Nsun2cKO+Nsun2-WT	Nsun2cKO+Nsun2-C321A
	47.9	21.6	46.6	20.6
	47.3	23.2	48.3	26
	49.2	21.8	47.2	22.3
	WT+Vector vs Nsun2cKO+Vector
	Unpaired t test
	P value	4.25 × 10-6
	P value summary	****
	Significantly different (P < 0.05)?	Yes
	One- or two-tailed P value?	Two-tailed
	t, df	t=34.42 df=4
	Nsun2cKO+Vector vs Nsun2cKO+Nsun2-WT
	Unpaired t test
	P value	3.74 × 10-6
	P value summary	****
	Significantly different (P < 0.05)?	Yes
	One- or two-tailed P value?	Two-tailed
	t, df	t=35.55 df=4
	Nsun2cKO+Vector vs Nsun2cKO+Nsun2-C321A
	Unpaired t test
	P value	0.6703
	P value summary	n.s.
	Significantly different (P < 0.05)?	No
	One- or two-tailed P value?	Two-tailed
	t, df	t=0.4586 df=4

## Sheet: Fig.3g
		WT			Nsun2cKO
	0 min	0.825619	0.965185	1.08895	0.938435	1.06074	0.983491
	30 min	1.03739	1.03406	0.90697	0.412656	0.436246	0.390636
	60 min	0.628153	0.947122	1.03292	0.232564	0.212078	0.284277
	90 min	0.918301	1.02436	0.747509	0.297048	0.210386	0.227679
	120 min	0.590917	0.485863	0.57627	0.111886	0.150901	0.159934
	30 min WT vs Nsun2cKO
	Unpaired t test
	P value	0.0002
	P value summary	***
	Significantly different (P < 0.05)?	Yes
	One- or two-tailed P value?	Two-tailed
	t, df	t=12.91 df=4
	60 min WT vs Nsun2cKO
	Unpaired t test
	P value	0.0074
	P value summary	**
	Significantly different (P < 0.05)?	Yes
	One- or two-tailed P value?	Two-tailed
	t, df	t=5.011 df=4
	90 min WT vs Nsun2cKO
	Unpaired t test
	P value	0.0015
	P value summary	**
	Significantly different (P < 0.05)?	Yes
	One- or two-tailed P value?	Two-tailed
	t, df	t=7.678 df=4
	120 min WT vs Nsun2cKO
	Unpaired t test
	P value	0.0003
	P value summary	***
	Significantly different (P < 0.05)?	Yes
	One- or two-tailed P value?	Two-tailed
	t, df	t=11.39 df=4

[truncated: 52 more sheets: Fig.3i, Fig.4a, Fig.4c, Fig.4d, Fig.4e, Fig.4f, Fig.4g, Fig.4i, Fig.4k, Fig.5a, Fig.5d, Fig.5f, Fig.S1a, Fig.S1c, Fig.S1d, Fig.S2c, Fig.S2e, Fig.S2g, Fig.S2h, Fig.S2i …]
